# Supplementary material for: The Primary Antisense Transcriptome of Halobacterium salinarum NRC-1
Source: Genes (Basel). 2019 Apr 5;10(4):280. doi: 10.3390/genes10040280 (PMC6523106; doi:10.3390/genes10040280)
Supplement: Supplementary file 1 [file genes-10-00280-s001.zip]

Archive with 15 entries (15 files):
- Supplementary_figures.pdf
- Table S1_Genome_annotation_RefSeq_Halolex-2018_v02.xls
- Table S2_RNA-seq_libraries.xls
- Table S3_1626_aTSSs.xls
- Table S4_846_asRNAS_loci.xls
- Table S5_145_asRNA_overlap5'.xls
- Table S6_112_asRNAs_overexpressed.xls
- Table S7_93asRNAs_DE_17Hx37H.xls
- Table S8_63asRNAs_DE_37Hx86H.xls
- Table S9_aTSS_TA_systems_typeII_Archaea.xls
- Table S10_asRNAs_translation_genes.xls
- Table S11_asRNAs_transposases_overlap5'.xls
- Table S12_riboseq-asRNA.xls
- Table S13_aTSS_comparison_Hsa_Hvo_Natr.xls
- Table S14_asRNAs_diff_express_oxidative_stress_Hvolcanii.xls
