# Supplementary material for: The Primary Antisense Transcriptome of Halobacterium salinarum NRC-1
Source: Genes (Basel). 2019 Apr 5;10(4):280. doi: 10.3390/genes10040280 (PMC6523106; doi:10.3390/genes10040280)
Supplement: Supplementary file 1 [file genes-10-00280-s001.zip › Table S1_Genome_annotation_RefSeq_Halolex-2018_v02.xls]

## Sheet: S1_annotation-NCBI-Halolex-2018_v02
Replicon	Strand	Start	End	Annotation	Locus	Gene.Type
chr	+	1907178	1907547	|rnpB|RNase P RNA component	VNG_RS00005	ncRNA
chr	+	248	1453	VNG0001H||hypothetical protein|(OE1001F) conserved hypothetical protein	VNG_RS00010	CDS
chr	+	1450	2115	VNG0002G||ABC transporter ATP-binding protein|(OE1004F) ABC-type transport system ATP-binding protein (probable substrate macrolides)	VNG_RS00015	CDS
chr	+	2145	3254	VNG0003C||ABC transporter permease|(OE1005F) ABC-type transport system permease protein (probable substrate macrolides)	VNG_RS00020	CDS
chr	+	3322	5643	VNG0005H||hypothetical protein|(OE1008F) homolog to oligosaccharyl transferase	VNG_RS00025	CDS
chr	-	5646	7451	VNG0006G||glutamine--fructose-6-phosphate aminotransferase|glmS (OE1013R) glutamine--fructose-6-phosphate aminotransferase (isomerizing)	VNG_RS00030	CDS
chr	-	7454	8641	VNG0008G||glucose-1-phosphate thymidylyltransferase|graD5 (OE1014R) sugar nucleotidyltransferase	VNG_RS00035	CDS
chr	-	8655	9860	VNG0009G||glucose-1-phosphate thymidylyltransferase|graD2 (OE1016R) sugar nucleotidyltransferase	VNG_RS00040	CDS
chr	+	9980	11413	VNG0011C||hypothetical protein|(OE1018F) sugar transferase	VNG_RS00045	CDS
chr	-	11478	12734	VNG0013C||transposase|(OE1019R) IS1341-type transposase ISH37	VNG_RS00050	CDS
chr	-	13462	13812	||hypothetical protein|(OE1022R) PemK family protein	VNG_RS00055	CDS
chr	-	13809	14180	VNG0016H||MarR family transcriptional regulator|(OE1023R) HTH domain protein	VNG_RS00060	CDS
chr	+	14484	14780	VNG0017H||hypothetical protein|(OE1025F) conserved hypothetical protein (nonfunctional)	VNG_RS00065	CDS
chr	+	14868	15131	VNG0018H||hypothetical protein|(OE1025F) conserved hypothetical protein (nonfunctional)	VNG_RS00070	CDS
chr	-	15419	16051	VNG0020H||hypothetical protein|(OE1029R) Fido domain protein	VNG_RS00075	CDS
chr	+	16342	17706	VNG0021H||transposase|(OE1031F) ISH10-type transposase ISH10	VNG_RS00080	CDS
chr	+	18357	18902	VNG0022H||hypothetical protein|(OE1036F) hypothetical protein	VNG_RS00085	CDS
chr	+	18895	19530	VNG0023H||hypothetical protein|(OE1037F) hypothetical protein	VNG_RS00090	CDS
chr	-	19703	20140	VNG0024H||hypothetical protein|(OE1038R) conserved hypothetical protein	VNG_RS00095	CDS
chr	-	20219	20482	VNG0025H||hypothetical protein|(OE1039R) conserved hypothetical protein	VNG_RS00100	CDS
chr	-	20533	21789	VNG0026C||transposase|(OE1040R) IS1341-type transposase ISH38	VNG_RS00105	CDS
chr	+	23336	23890	VNG0028C||transposase|(OE1045F) homolog to ISH16-type transposase	VNG_RS00110	CDS
chr	+	26648	29008	VNG0031H||hypothetical protein|(OE1053F) conserved hypothetical protein	VNG_RS00115	CDS
chr	-	29913	30197	||hypothetical protein	VNG_RS00120	CDS
chr	-	30356	31168	VNG0035H||IS5/IS1182 family transposase|(OE1058R) ISH9-type transposase ISH1	VNG_RS00125	CDS
chr	-	31259	31567	partial;pseudo||sugar-specific transcriptional regulator TrmB|(OE1059R) HTH domain protein (nonfunctional)	VNG_RS00130	CDS
chr	+	31838	32086	VNG0037H||type II toxin-antitoxin system HicB family antitoxin|(OE1060F) conserved hypothetical protein	VNG_RS00135	CDS
chr	+	32101	32355	VNG0038H||type II toxin-antitoxin system HicA family toxin|(OE1062F) UPF0395 family protein	VNG_RS00140	CDS
chr	-	32555	32890	VNG0039H||MarR family transcriptional regulator|(OE1063R) HTH domain protein	VNG_RS00145	CDS
chr	-	33182	33586	VNG0040C||transcriptional regulator|(OE1065R) HTH domain protein	VNG_RS00150	CDS
chr	-	33610	33915	VNG0041C||hypothetical protein|(OE1067R) conserved hypothetical protein	VNG_RS00155	CDS
chr	-	34651	35931	VNG0042G||transposase|(OE1070R) IS1341-type transposase ISH39	VNG_RS00160	CDS
chr	+	36321	36713	VNG0043H||IS200/IS605 family transposase ISH1-8|(OE1073F) IS200-type transposase ISH12	VNG_RS00165	CDS
chr	+	36715	37971	VNG0044H||transposase|(OE1074F) IS1341-type transposase ISH12	VNG_RS00170	CDS
chr	+	38200	39432	VNG0045C||cell division control protein Cdc6|orc9, cdc6-1 (OE1076F) Orc1-type DNA replication protein	VNG_RS00175	CDS
chr	-	39611	40903	VNG0046G||UDP-glucose/GDP-mannose dehydrogenase family protein|aglM2, ugd2 (OE1077R) UDP-glucose 6-dehydrogenase AglM	VNG_RS00180	CDS
chr	+	40991	41719	VNG0047G,VNG0047Gm||UTP--glucose-1-phosphate uridylyltransferase|aglF1, graD6 (OE1078F) UTP--glucose-1-phosphate uridylyltransferase AglF	VNG_RS00185	CDS
chr	-	44245	45456	VNG0051G||glycosyltransferase family 1 protein|gth6 (OE1081R) probable glycosyltransferase, type 1	VNG_RS00195	CDS
chr	-	45855	47021	||ISH3 family transposase ISH3C	VNG_RS00200	CDS
chr	-	47199	48473	VNG0052H||IS4 family transposase ISH8|(OE1087R) ISH8-type transposase ISH8	VNG_RS00205	CDS
chr	+	48590	49222	VNG0053H||hypothetical protein	VNG_RS00210	CDS
chr	-	49352	49972	VNG0054H||hypothetical protein|(OE1091R) conserved hypothetical protein	VNG_RS00215	CDS
chr	-	50564	52021	VNG0056H||IS66 family transposase ISH10B|(OE1094R) ISH10-type transposase ISH10	VNG_RS00220	CDS
chr	+	52219	52641	||hypothetical protein	VNG_RS00225	CDS
chr	+	52809	53054	||hypothetical protein|(OE1097F) hypothetical protein	VNG_RS00230	CDS
chr	+	53192	54367	VNG0057H||hypothetical protein|(OE1100F) conserved hypothetical protein	VNG_RS00235	CDS
chr	-	54696	55745	VNG0058H||hypothetical protein|(OE1101R) conserved hypothetical protein	VNG_RS00240	CDS
chr	+	56287	57561	VNG0059H||IS4 family transposase ISH8B|(OE1102R) ISH8-type transposase ISH8	VNG_RS00245	CDS
chr	+	58827	60182	VNG0061C||hypothetical protein|(OE1110F) sulfatase	VNG_RS00250	CDS
chr	-	60609	61697	VNG0062G||glycosyltransferase family 1 protein|gth5 (OE1112R) probable glycosyltransferase, type 1	VNG_RS00255	CDS
chr	-	61700	62686	VNG0063G||KR domain-containing protein|(OE1113R) GalE family epimerase/dehydratase	VNG_RS00260	CDS
chr	+	62927	63643	VNG0064G||UTP--glucose-1-phosphate uridylyltransferase|graD3 (OE1114F) UTP--glucose-1-phosphate uridylyltransferase AglF	VNG_RS00265	CDS
chr	+	63881	64810	VNG0065G||GDP-mannose 4,6-dehydratase|(OE1115F) GalE family epimerase/dehydratase	VNG_RS00270	CDS
chr	+	64910	65206	VNG0066H||hypothetical protein|(OE1116F) UPF0175 family protein	VNG_RS00275	CDS
chr	+	65203	65472	VNG0067H||hypothetical protein|(OE1117F) conserved hypothetical protein	VNG_RS00280	CDS
chr	+	65671	65832	VNG0068H||dTDP-glucose 4,6-dehydratase|(OE1119F) GalE family epimerase/dehydratase (nonfunctional)	VNG_RS00285	CDS
chr	+	66241	66534	VNG0070H||plasmid stabilization protein|(OE1121F) conserved hypothetical protein	VNG_RS00290	CDS
chr	-	67057	67491	VNG0072H||PIN domain-containing protein|(OE1124R) homolog to endonuclease VapC	VNG_RS00295	CDS
chr	-	67488	67778	||hypothetical protein|(OE1126R) conserved hypothetical protein	VNG_RS00300	CDS
chr	+	67908	68204	VNG0073C||hypothetical protein|(OE1127F) GalE family epimerase/dehydratase (nonfunctional)	VNG_RS00305	CDS
chr	+	68290	68514	VNG0075H||ArsR family transcriptional regulator|(OE1128F) conserved hypothetical protein (nonfunctional)	VNG_RS00310	CDS
chr	+	69640	70749	VNG0077H||DUF4330 domain-containing protein|(OE1133F) DUF4330 family protein	VNG_RS00315	CDS
chr	+	70821	71276	||hypothetical protein|(OE1134F) conserved hypothetical protein	VNG_RS00320	CDS
chr	+	71317	71748	VNG0080H||hypothetical protein|(OE1136F) VanZ family protein	VNG_RS00325	CDS
chr	+	71913	72704	VNG0081G||molybdopterin synthase|moaE (OE1139F) molybdopterin synthase catalytic subunit	VNG_RS00330	CDS
chr	-	72708	73544	VNG0084G||molybdopterin-synthase adenylyltransferase MoeB|ubaA, moeB (OE1140R) SAMP-activating enzyme E1	VNG_RS00335	CDS
chr	+	73669	74742	VNG0085G||GTP 3',8-cyclase MoaA|moaA (OE1142F) probable cyclic pyranopterin monophosphate synthase	VNG_RS00340	CDS
chr	-	74752	76647	VNG0086G,VNG0086Gm||molybdopterin biosynthesis protein|moeA2 (OE1143R) molybdopterin molybdenumtransferase	VNG_RS00345	CDS
chr	-	76644	77867	VNG0090G||molybdopterin molybdenumtransferase MoeA|moeA1 (OE1146R) molybdopterin molybdenumtransferase	VNG_RS00350	CDS
chr	-	77923	78660	VNG0089G||protein-L-isoaspartate O-methyltransferase|pimT1 (OE1147R) protein-L-isoaspartate O-methyltransferase	VNG_RS00355	CDS
chr	-	78683	79597	VNG0091C||hypothetical protein|(OE1148R) homolog to S-adenosylmethionine-dependent methyltransferase	VNG_RS00360	CDS
chr	-	79662	80327	VNG0094C||hypothetical protein|(OE1150R) UCP015877 family protein	VNG_RS00365	CDS
chr	-	80387	81328	VNG0096C||aminopeptidase|pepB4 (OE1151R) aminopeptidase (homolog to leucyl aminopeptidase / aminopeptidase T)	VNG_RS00370	CDS
chr	+	81452	82459	VNG0095G||glyceraldehyde-3-phosphate dehydrogenase|gap (OE1154F) glyceraldehyde-3-phosphate dehydrogenase (NAD(P)) (phosphorylating)	VNG_RS00375	CDS
chr	+	82540	82926	VNG0097G||Hsp20/alpha crystallin family protein|hsp20A (OE1156F) Hsp20-type molecular chaperone	VNG_RS00380	CDS
chr	-	82932	83789	VNG0098G||RimK family alpha-L-glutamate ligase|rimK (OE1158R) RimK family protein	VNG_RS00385	CDS
chr	-	83885	84415	VNG0099G||50S ribosomal protein L16|rpl16 (OE1160R) 50S ribosomal protein L16	VNG_RS00390	CDS
chr	-	84617	84811	VNG0101G||cold-shock protein|cspA1 (OE1162R) cold shock protein	VNG_RS00395	CDS
chr	-	84927	85583	VNG0102C||HAD family hydrolase|(OE1164R) HAD superfamily hydrolase	VNG_RS00400	CDS
chr	-	85640	86611	VNG0104G||C-terminal binding protein|serA3 (OE1165R) phosphoglycerate dehydrogenase	VNG_RS00405	CDS
chr	-	86734	87219	VNG0105H||hypothetical protein|(OE1168R) hypothetical protein	VNG_RS00410	CDS
chr	+	87668	89167	VNG0106G||SAM-dependent DNA methyltransferase|rmeM (OE1171F) type I restriction-modification system DNA-methyltransferase RmeM (nonfunctional)	VNG_RS00415	CDS
chr	+	89160	90587	VNG0107G||restriction endonuclease subunit S|rmeS (OE1177F) type I site-specific deoxyribonuclease subunit RmeS	VNG_RS00420	CDS
chr	+	90639	93641	VNG0108G||type I restriction endonuclease subunit R|rmeR (OE1178F) type I site-specific deoxyribonuclease subunit RmeR	VNG_RS00425	CDS
chr	+	93634	94359	VNG0110C||M48 family peptidase|(OE1182F) DUF45 family protein	VNG_RS00430	CDS
chr	-	95227	95300	VNGt01||tRNA-Phe	VNG_RS00435	tRNA
chr	+	95608	95853	||type IV pilin|(OE1186A1F) DUF1628 domain protein	VNG_RS00440	CDS
chr	-	96010	97176	||ISH3 family transposase ISH3B|(OE5225R) ISH3-type transposase ISH3	VNG_RS00445	CDS
chr	+	97444	98121	VNG0113H||helix-turn-helix domain-containing protein|(OE1188F) HTH-10 family transcription regulator	VNG_RS00450	CDS
chr	+	98226	99008	VNG0115G||NAD(P)-dependent oxidoreductase|(OE1190F) probable oxidoreductase (short-chain dehydrogenase family)	VNG_RS00455	CDS
chr	+	99079	99354	||hypothetical protein	VNG_RS00460	CDS
chr	+	99375	100541	||ISH3 family transposase ISH3C	VNG_RS00465	CDS
chr	-	100891	101715	VNG0116H||hypothetical protein|(OE1192R) homolog to pHK2-ORF10	VNG_RS00470	CDS
chr	+	101830	102018	||hypothetical protein|(OE1193F) hypothetical protein	VNG_RS00475	CDS
chr	-	102034	102309	VNG0117H||hypothetical protein|(OE1194R) hypothetical protein	VNG_RS00480	CDS
chr	-	102309	102692	VNG0118H||hypothetical protein|(OE1196R) conserved hypothetical protein	VNG_RS00485	CDS
chr	-	103358	103431	VNGt02||tRNA-Val	VNG_RS00490	tRNA
chr	+	103514	104005	VNG0121H||DUF192 domain-containing protein|(OE1201F) DUF192 family protein	VNG_RS00495	CDS
chr	+	104073	106001	VNG0123G||ABC transporter ATP-binding protein|OE1202F (OE1202F) ABC-type transport system ATP-binding/permease protein	VNG_RS00500	CDS
chr	+	106048	106791	VNG0124C||creatininase|cre1 (OE1203F) creatininase	VNG_RS00505	CDS
chr	-	106803	107189	VNG0125H||hypothetical protein|(OE1205R) conserved hypothetical protein	VNG_RS00510	CDS
chr	-	107233	107562	VNG0127C||hypothetical protein|mptD (OE1207R) dihydroneopterin aldolase, archaeal-type	VNG_RS00515	CDS
chr	+	107661	108428	VNG0128C||NAD(P)-dependent oxidoreductase|(OE1209F) GalE family epimerase/dehydratase	VNG_RS00520	CDS
chr	+	108694	109563	VNG0129G||protease|htpX (OE1211F) HtpX-like protease	VNG_RS00525	CDS
chr	+	109649	109831	VNG0130H||hypothetical protein|(OE1213F) conserved hypothetical protein	VNG_RS00530	CDS
chr	-	109834	110448	VNG0132C||hypothetical protein|(OE1215R) DUF309 family protein	VNG_RS00535	CDS
chr	-	110546	110618	VNGt03||tRNA-Arg	VNG_RS00540	tRNA
chr	+	110769	112193	VNG0133G||replication protein A|rpa2 (OE1218F) replication protein A	VNG_RS00545	CDS
chr	+	112247	112699	VNG0134G||aldolase|hstA, hhsA (OE1220F) archaeal histone	VNG_RS00550	CDS
chr	+	112696	113712	VNG0136G||histone deacetylase|hda1 (OE1221F) HdaI-type histone deacetylase	VNG_RS00555	CDS
chr	-	113691	115049	VNG0137G||tRNA CCA-pyrophosphorylase|cca (OE1222R) tRNA adenylyltransferase, CCA-adding	VNG_RS00560	CDS
chr	+	115152	115224	VNGt04||tRNA-Asn	VNG_RS00565	tRNA
chr	+	115314	115422	VNGt05||tRNA-Met	VNG_RS00570	tRNA
chr	+	115596	115814	||hypothetical protein|(OE1224A1F) small CPxCG-related zinc finger protein	VNG_RS00575	CDS
chr	+	115778	116146	partial;pseudo;VNG0138H||MarR family transcriptional regulator|(OE1225F) homolog to HGPV1-ORF14 (nonfunctional)	VNG_RS00580	CDS
chr	-	117313	117579	VNG0141H||hypothetical protein|(OE1229R) hypothetical protein	VNG_RS00585	CDS
chr	-	117867	118271	VNG0142C||transcriptional regulator|(OE1232R) TrmB family transcription regulator (nonfunctional)	VNG_RS00590	CDS
chr	+	118615	119052	VNG0144H||DUF302 domain-containing protein|(OE1236F) DUF302 family protein	VNG_RS00595	CDS
chr	+	119518	119754	VNG0146H||hypothetical protein|(OE1239F) HTH domain protein	VNG_RS00600	CDS
chr	-	119759	120187	VNG0147C||nickel-responsive regulator|(OE1241R) NikR family transcription regulator	VNG_RS00605	CDS
chr	+	120602	122875	VNG0149G||cation-transporting P-type ATPase|cadA (OE1245F) P-type transport ATPase (probable substrate zinc/cadmium)	VNG_RS00610	CDS
chr	-	122890	123561	VNG0150H||cytochrome c biogenesis protein|(OE1249R) homolog to cytochrome c-type biogenesis protein CcdA	VNG_RS00615	CDS
chr	-	123558	124091	||TlpA family protein disulfide reductase|trxA4 (OE1252R) thioredoxin	VNG_RS00620	CDS
chr	-	124088	124756	VNG0152G||SCO family protein|(OE1254R) SCO1/SenC/PrrC family protein	VNG_RS00625	CDS
chr	-	125012	126100	VNG0153C||hypothetical protein|(OE1259R) conserved hypothetical protein	VNG_RS00630	CDS
chr	-	126179	127576	VNG0154G||NAD(P)/FAD-dependent oxidoreductase|merA (OE1260R) probable oxidoreductase (homolog to mercury(II) reductase / dihydrolipoamide dehydrogenase)	VNG_RS00635	CDS
chr	+	127692	128390	VNG0156C||helix-turn-helix domain-containing protein|(OE1263F) HTH-10 family transcription regulator	VNG_RS00640	CDS
chr	+	128484	129716	VNG0157G||MFS transporter|(OE1265F) major facilitator superfamily transport protein	VNG_RS00645	CDS
chr	-	129737	130693	VNG0158G||sugar kinase|kdgK (OE1266R) 2-keto-3-deoxygluconate kinase	VNG_RS00650	CDS
chr	-	130717	132696	VNG0159G||DNA mismatch repair protein MutL|mutL (OE1267R) DNA mismatch repair protein MutL	VNG_RS00655	CDS
chr	+	132683	135277	VNG0160G||PAS domain S-box protein|boa1 (OE1268F) sensor/bat box HTH-10 family transcription regulator	VNG_RS00660	CDS
chr	+	135504	136793	VNG0161G||glutamate dehydrogenase|gdhA3 (OE1270F) glutamate dehydrogenase (NAD)	VNG_RS00665	CDS
chr	+	136862	138478	VNG0162G||acyl-CoA synthetase|acs4 (OE1271F) acyl-CoA synthetase	VNG_RS00670	CDS
chr	-	138494	141109	VNG0163G||DNA mismatch repair protein MutS|mutS1b (OE1272R) DNA mismatch repair protein MutS	VNG_RS00675	CDS
chr	-	141181	142200	VNG0164G||hydrogenase expression protein|hypE2 (OE1274R) hydrogenase expression/formation protein	VNG_RS00680	CDS
chr	+	142335	143096	VNG0166G||proteasome endopeptidase complex,subunit alpha|psmA (OE1275F) proteasome alpha subunit	VNG_RS00685	CDS
chr	+	143165	143497	||thioredoxin|trxA3 (OE1277F) thioredoxin	VNG_RS00690	CDS
chr	-	143498	144202	VNG0168H||hypothetical protein|rpoeps (OE1279R) DNA-directed RNA polymerase epsilon subunit	VNG_RS00695	CDS
chr	-	144354	145016	VNG0170Cm||DsbA family protein|(OE1283R) thioredoxin domain protein	VNG_RS00700	CDS
chr	+	145185	145907	VNG0171C||endonuclease NucS|nucS1 (OE1285F) endonuclease NucS	VNG_RS00705	CDS
chr	-	145879	148470	VNG0172G||DNA mismatch repair protein MutS|mutS1a (OE1286R) DNA mismatch repair protein MutS	VNG_RS00710	CDS
chr	+	148766	151168	VNG0174G||amino acid permease|cat1 (OE1288F) transport protein (probable substrate cationic amino acids)	VNG_RS00715	CDS
chr	+	151174	151860	VNG0175G||TrkA family potassium uptake protein|trkA1 (OE1290F) TrkA domain protein	VNG_RS00720	CDS
chr	-	151875	152615	VNG0176H||N-acetyltransferase|(OE1291R) GNAT family acetyltransferase	VNG_RS00725	CDS
chr	-	152767	153357	VNG0177G||50S ribosomal protein L15e|rpl15e (OE1294R) 50S ribosomal protein L15e	VNG_RS00730	CDS
chr	-	153490	154470	VNG0178H||hypothetical protein|(OE1295R) homolog to restriction system mrr	VNG_RS00735	CDS
chr	-	154694	155596	VNG0179C||hypothetical protein|rio2, pkn1 (OE1298R) RIO-type serine/threonine protein kinase Rio2	VNG_RS00740	CDS
chr	-	155681	156505	VNG0180G||halorhodopsin|hop (OE1299R) halorhodopsin	VNG_RS00745	CDS
chr	+	156613	157431	VNG0181G||lipoate--protein ligase family protein|lpl1, lplA (OE1302F) lipoate-protein ligase	VNG_RS00750	CDS
chr	+	157481	158308	VNG0183G||endonuclease IV|apn1, xthA (OE1304F) endonuclease IV	VNG_RS00755	CDS
chr	+	158480	159292	VNG0184H||SAM-dependent methyltransferase|(OE1306F) probable S-adenosylmethionine-dependent methyltransferase	VNG_RS00760	CDS
chr	+	159342	160433	VNG0186G||aminopeptidase|pepB1 (OE1309F) aminopeptidase (homolog to leucyl aminopeptidase / aminopeptidase T)	VNG_RS00765	CDS
chr	-	160464	161111	VNG0187H||hypothetical protein|(OE1312R) conserved hypothetical protein	VNG_RS00770	CDS
chr	+	161207	162586	VNG0188H||MFS transporter|(OE1314F) major facilitator superfamily transport protein	VNG_RS00775	CDS
chr	+	162656	164095	VNG0189C||HD domain-containing protein|(OE1317F) HD family hydrolase	VNG_RS00780	CDS
chr	+	164151	165113	VNG0190C||TIGR00269 family protein|tuc1 (OE1318F) putative tRNA 2-thiolation protein	VNG_RS00785	CDS
chr	-	165152	166333	VNG0192G||cell division protein FtsZ|ftsZ2 (OE1319R) cell division protein FtsZ, type II	VNG_RS00790	CDS
chr	-	166336	166503	VNG0194H||ribbon-helix-helix protein, CopG family|(OE1321R) CopG domain protein	VNG_RS00795	CDS
chr	-	166681	167199	VNG0195H||hypothetical protein|(OE1323R) DZR domain protein	VNG_RS00800	CDS
chr	+	167315	167388	VNGt06||tRNA-Tyr	VNG_RS00805	tRNA
chr	-	167794	168054	VNG0196H||hypothetical protein|(OE1324R) conserved hypothetical protein (nonfunctional)	VNG_RS00810	CDS
chr	-	168184	169212	VNG0197C||TIGR00374 family protein|(OE1326R) UPF0104 family protein	VNG_RS00815	CDS
chr	-	170386	170754	VNG0199H||hypothetical protein|(OE1334R) conserved hypothetical protein	VNG_RS00830	CDS
chr	-	170747	171424	VNG0200C||hypothetical protein|(OE1336R) conserved hypothetical protein	VNG_RS00835	CDS
chr	-	171424	171927	||hypothetical protein|(OE1339R) conserved hypothetical protein	VNG_RS00840	CDS
chr	-	171924	172646	VNG0204H||hypothetical protein|(OE1340R) conserved hypothetical protein	VNG_RS00845	CDS
chr	-	172643	174475	pseudo||hypothetical protein|(OE1344R) type II/IV secretion system transmembrane protein (nonfunctional)	VNG_RS00850	CDS
chr	-	174472	174963	||hypothetical protein	VNG_RS00855	CDS
chr	+	175061	175471	VNG0207H||hypothetical protein	VNG_RS00860	CDS
chr	+	175913	176947	VNG0209H||integrase	VNG_RS00870	CDS
chr	+	178329	179321	VNG0213H||IS5 family transposase ISH11|(OE6107R) ISH11-type transposase ISH11	VNG_RS00875	CDS
chr	-	180916	183489	VNG0215C||hypothetical protein	VNG_RS00880	CDS
chr	+	184492	184965	VNG0217H||hypothetical protein	VNG_RS00885	CDS
chr	-	184985	186631	VNG0218G||type II secretion system protein|(OE1347R) type II/IV secretion system ATPase protein	VNG_RS00890	CDS
chr	+	187174	187731	VNG0219H||DUF4129 domain-containing protein|(OE1352F) DUF4129 domain protein	VNG_RS00895	CDS
chr	+	187731	188303	VNG0220H||hypothetical protein|(OE1353F) conserved hypothetical protein	VNG_RS00900	CDS
chr	+	188303	189565	VNG0222C||DUF58 domain-containing protein|(OE1356F) DUF11/DUF58 family protein	VNG_RS00905	CDS
chr	+	189553	190056	||hypothetical protein|(OE1357F) conserved hypothetical protein	VNG_RS00910	CDS
chr	-	190053	191009	VNG0223G||ATPase AAA|moxR (OE1358R) AAA-type ATPase (MoxR subfamily)	VNG_RS00915	CDS
chr	+	191112	191196	VNGt07||tRNA-Ser	VNG_RS00920	tRNA
chr	+	191310	192380	VNG0226G||PDZ domain-containing protein|degP (OE1361F) probable periplasmic serine protease	VNG_RS00925	CDS
chr	-	192372	192734	VNG0227H||DUF192 domain-containing protein|(OE1362R) DUF192 family protein	VNG_RS00930	CDS
chr	+	192826	193377	VNG0228G||GMP synthase|guaAa1 (OE1363F) GMP synthase (glutamine-hydrolyzing) subunit A	VNG_RS00935	CDS
chr	+	193384	195258	VNG0230C||DUF2070 domain-containing protein|(OE1365F) DUF2070 family protein	VNG_RS00940	CDS
chr	+	195301	195984	VNG0231C||MBL fold hydrolase|(OE1366F) beta-lactamase domain protein	VNG_RS00945	CDS
chr	-	196042	196281	VNG0233H||DUF3194 domain-containing protein|(OE1368R) DUF3194 family protein	VNG_RS00950	CDS
chr	-	196288	196665	VNG0234C||prefoldin subunit beta|pfdB (OE1371R) prefoldin beta subunit	VNG_RS00955	CDS
chr	-	196789	197046	||hypothetical protein|pcc1 (OE1371B1R) KEOPS complex subunit Pcc1	VNG_RS00960	CDS
chr	-	197052	197186	VNG0237H|rpoP|DNA-directed RNA polymerase subunit P|rpoP (OE1372R) DNA-directed RNA polymerase subunit P	VNG_RS00965	CDS
chr	-	197195	197512	VNG0239C||50S ribosomal protein L37Ae|rpl43e (OE1373R) 50S ribosomal protein L43e	VNG_RS00970	CDS
chr	+	197630	197848	VNG0238H||hypothetical protein|(OE1374F) conserved hypothetical protein	VNG_RS00975	CDS
chr	-	197876	198598	VNG0240C||hypothetical protein|(OE1376R) DUF2103 family protein	VNG_RS00980	CDS
chr	-	198651	199955	VNG0243C,VNG0243Cm||tRNA pseudouridine(13) synthase TruD|truD (OE1378R) tRNA pseudouridine(13) synthase TruD	VNG_RS00985	CDS
chr	-	199955	200293	VNG0240a||peptidyl-tRNA hydrolase|pth (OE1379R) peptidyl-tRNA hydrolase	VNG_RS00990	CDS
chr	+	200377	200991	VNG0244H||hypothetical protein|(OE1382F) Yip1 domain protein	VNG_RS00995	CDS
chr	+	201025	201612	VNG0245G||deoxycytidine triphosphate deaminase|dcd1 (OE1384F) dCTP deaminase (dUMP-forming)	VNG_RS01000	CDS
chr	+	201609	202517	VNG0247C||helix-turn-helix domain-containing protein|thiN (OE1385F) HTH domain protein / thiamine-phosphate synthase	VNG_RS01005	CDS
chr	-	202509	203273	VNG0248C||hypothetical protein|(OE1388R) conserved hypothetical protein	VNG_RS01010	CDS
chr	-	203276	205708	VNG0249G||DUF5059 domain-containing protein|hcpG (OE1391R) DUF5059 domain / halocyanin domain protein HcpG	VNG_RS01015	CDS
chr	-	205790	206539	VNG0250C||phosphopantothenate/pantothenate synthetase|(OE1394R) 4-phosphopantoate--beta-alanine ligase	VNG_RS01020	CDS
chr	-	206579	207418	VNG0251C||sugar kinase|(OE1396R) pantoate kinase	VNG_RS01025	CDS
chr	-	207474	208184	VNG0252C||geranylgeranylglyceryl/heptaprenylglyceryl phosphate synthase|pcrB1 (OE1398R) (S)-3-O-geranylgeranylglyceryl phosphate synthase 1	VNG_RS01030	CDS
chr	-	208286	209257	VNG0254G||transcription initiation factor IIB 2|tfbG (OE1399R) transcription initiation factor TFB	VNG_RS01035	CDS
chr	+	209439	210038	VNG0255C||ribonuclease H|rnhA2 (OE1400F) ribonuclease H, type 1	VNG_RS01040	CDS
chr	+	210031	210582	VNG0256H||hypothetical protein|(OE1403F) conserved hypothetical protein	VNG_RS01045	CDS
chr	-	210639	210989	VNG0258H||PadR family transcriptional regulator|rosR (OE1405R) PadR family transcription regulator RosR	VNG_RS01050	CDS
chr	+	211101	211634	VNG0259G||inorganic pyrophosphatase|ipp (OE1407F) inorganic pyrophosphatase	VNG_RS01055	CDS
chr	+	211896	213011	VNG0262C||bifunctional oligoribonuclease/PAP phosphatase NrnA|(OE1410F) DHH/RecJ family phosphoesterase	VNG_RS01060	CDS
chr	+	213067	214425	VNG0264H||nucleotide pyrophosphatase|(OE1412F) probable phosphodiesterase	VNG_RS01065	CDS
chr	-	214442	215515	VNG0265G||cell division protein|ftsZ4 (OE1414R) FtsZ family protein, type III	VNG_RS01070	CDS
chr	+	215637	216068	VNG0266H||hypothetical protein|(OE1416F) conserved hypothetical protein	VNG_RS01075	CDS
chr	+	216068	216961	VNG0267H||NAD(P)-dependent oxidoreductase|(OE1417F) homolog to NAD-dependent epimerase/dehydratase	VNG_RS01080	CDS
chr	+	216982	218070	VNG0268C||aldo/keto reductase|(OE1418F) probable oxidoreductase (aldo-keto reductase family protein)	VNG_RS01085	CDS
chr	+	218130	219332	VNG0270C||MFS transporter|(OE1420F) major facilitator superfamily transport protein	VNG_RS01090	CDS
chr	+	219360	220454	VNG0271C||glycosyl transferase family 2|gtl5 (OE1422F) probable glycosyltransferase, type 2	VNG_RS01095	CDS
chr	+	220482	220949	VNG0272H||hypothetical protein|(OE1424F) conserved hypothetical protein	VNG_RS01100	CDS
chr	+	221005	221610	VNG0274C||CoA pyrophosphatase|(OE1425F) NUDIX family hydrolase	VNG_RS01105	CDS
chr	+	221649	223274	VNG0277G||FAD-dependent oxidoreductase|OE1426F (OE1426F) probable flavin containing oxidoreductase (homolog to phytoene desaturase / monoamine oxidase)	VNG_RS01110	CDS
chr	+	223390	224193	||LLM class flavin-dependent oxidoreductase|(OE1428F) conserved hypothetical protein	VNG_RS01115	CDS
chr	+	224467	225588	VNG0281G||FAD-binding oxidoreductase|(OE1432F) FAD-dependent oxidoreductase	VNG_RS01120	CDS
chr	-	225590	226024	VNG0283C||Hsp20/alpha crystallin family protein|hsp20D (OE1434R) Hsp20-type molecular chaperone	VNG_RS01125	CDS
chr	+	226296	227099	||hypothetical protein|(OE1435A1F) conserved hypothetical protein	VNG_RS01130	CDS
chr	+	227135	228829	VNG0284C||radical SAM protein|(OE1438F) radical SAM domain protein	VNG_RS01135	CDS
chr	+	229052	229441	VNG0285C||IS200/IS605 family transposase ISH22|(OE1439F) IS200-type transposase ISH22	VNG_RS01140	CDS
chr	+	229443	230597	VNG0286C||transposase|(OE1440F) IS1341-type transposase ISH22	VNG_RS01145	CDS
chr	-	230650	231078	VNG0287a||deoxyribonuclease|(OE1442R) TRAM domain protein	VNG_RS01150	CDS
chr	-	231155	231817	VNG0289H||YkgJ family cysteine cluster protein|(OE1445R) conserved hypothetical protein	VNG_RS01155	CDS
chr	-	231863	232645	VNG0291H||MBL fold hydrolase|(OE1447R) beta-lactamase domain protein	VNG_RS01160	CDS
chr	-	232683	232952	VNG0293H||MarR family transcriptional regulator|(OE1448R) NP_1176A family transcription regulator	VNG_RS01165	CDS
chr	+	233137	233841	VNG0294G||methyltransferase domain-containing protein|(OE1451F) probable S-adenosylmethionine-dependent methyltransferase	VNG_RS01170	CDS
chr	+	233894	234811	VNG0296H||glycosyl transferase family 2|gtl4 (OE1453F) probable glycosyltransferase, type 2	VNG_RS01175	CDS
chr	-	234808	235626	VNG0297H||amidohydrolase|(OE1455R) amidohydrolase family protein	VNG_RS01180	CDS
chr	-	235698	236303	VNG0298H||hypothetical protein|(OE1457R) UPF0126 family protein	VNG_RS01185	CDS
chr	-	236318	237082	VNG0300C||S-adenosylmethionine hydroxide adenosyltransferase|(OE1461R) S-adenosylmethionine hydroxide adenosyltransferase family protein	VNG_RS01190	CDS
chr	-	237133	237666	VNG0301C||nicotinamide-nucleotide adenylyltransferase|nadM (OE1462R) nicotinamide-nucleotide adenylyltransferase	VNG_RS01195	CDS
chr	+	237843	239951	VNG0303G||ATP-dependent protease LonB|lon (OE1465F) ATP-dependent protease Lon	VNG_RS01200	CDS
chr	-	240007	240456	VNG0306C||methylated-DNA--[protein]-cysteine S-methyltransferase|ogt (OE1467R) probable methylated-DNA--protein-cysteine methyltransferase	VNG_RS01205	CDS
chr	+	240541	241296	VNG0305G||indole-3-glycerol-phosphate synthase|trpC (OE1469F) indole-3-glycerol-phosphate synthase	VNG_RS01210	CDS
chr	+	241293	242585	VNG0307G||tryptophan synthase subunit beta|trpB (OE1470F) tryptophan synthase beta subunit	VNG_RS01215	CDS
chr	+	242582	243412	VNG0308G,VNG0308Gm||tryptophan synthase subunit alpha|trpA (OE1471F) tryptophan synthase alpha subunit	VNG_RS01220	CDS
chr	+	243437	244234	VNG0309C||fructose-bisphosphate aldolase|fba2 (OE1472F) 2-amino-3,7-dideoxy-D-threo-hept-6-ulosonate synthase / fructose-bisphosphate aldolase	VNG_RS01225	CDS
chr	-	244231	244632	VNG0311H||hypothetical protein|(OE1474R) conserved hypothetical protein	VNG_RS01230	CDS
chr	+	244639	245802	VNG0310C||3-dehydroquinate synthase II|aroB (OE1475F) 3-dehydroquinate synthase, type II	VNG_RS01235	CDS
chr	-	245809	246219	VNG0312H||zinc ribbon domain-containing protein|(OE1476R) conserved hypothetical protein	VNG_RS01240	CDS
chr	-	246267	246947	VNG0314G||3-dehydroquinase|aroD (OE1477R) 3-dehydroquinate dehydratase	VNG_RS01245	CDS
chr	-	247008	247967	VNG0315G||transcription initiation factor IIB 2|tfbF (OE1478R) transcription initiation factor TFB	VNG_RS01250	CDS
chr	+	248258	248971	VNG0316C||cobalamin-binding protein|(OE1480F) ABC-type transport system periplasmic substrate-binding protein (probable substrate iron/cobalamin)	VNG_RS01255	CDS
chr	-	248973	250817	VNG0318G||glycosyl transferase|aglD, dpg (OE1482R) glycosyltransferase AglD	VNG_RS01260	CDS
chr	+	251021	251263	VNG0319H||hypothetical protein|(OE1488F) conserved hypothetical protein	VNG_RS01265	CDS
chr	-	251273	251884	VNG0320H||MarR family transcriptional regulator|(OE1489R) HTH domain protein	VNG_RS01270	CDS
chr	-	251940	253118	VNG0321G||SPFH/Band 7/PHB domain protein|(OE1490R) stomatin family protein	VNG_RS01275	CDS
chr	-	253158	253667	VNG0322H||NfeD family protein|(OE1492R) conserved hypothetical protein	VNG_RS01280	CDS
chr	-	253914	255653	VNG0324G||pyruvate kinase|pykA (OE1495R) pyruvate kinase	VNG_RS01285	CDS
chr	-	255742	257811	VNG0326G||methionine--tRNA ligase|metS (OE1496R) methionine--tRNA ligase	VNG_RS01290	CDS
chr	-	257872	258939	VNG0327G||tyrosine decarboxylase MfnA|mfnA (OE1498R) L-tyrosine decarboxylase	VNG_RS01295	CDS
chr	-	258965	260251	VNG0329G||peptidase M48|(OE1499R) peptidase M48 family protein (homolog to CAAX prenyl protease)	VNG_RS01300	CDS
chr	-	260291	262549	VNG0330G||pyruvate, water dikinase|ppsA (OE1500R) phosphoenolpyruvate synthase	VNG_RS01305	CDS
chr	+	262683	263072	VNG0331H||hypothetical protein|(OE1501F) conserved hypothetical protein	VNG_RS01310	CDS
chr	-	263073	263978	VNG0332C||PhzF family phenazine biosynthesis protein|phzF1 (OE1502R) PhzF family protein	VNG_RS01315	CDS
chr	+	264253	264945	VNG0335G||phosphoribosyltransferase|gptA1 (OE1504F) probable phosphoribosyltransferase	VNG_RS01320	CDS
chr	+	265000	265593	partial;pseudo;VNG0335a||S-methyl-5'-thioadenosine phosphorylase|mtaP (OE1505F) 5'-methylthioadenosine phosphorylase MtaP (nonfunctional)	VNG_RS01325	CDS
chr	-	265595	266869	VNG0337H||IS4 family transposase ISH8B	VNG_RS01330	CDS
chr	+	266986	267267	partial;pseudo;VNG0335b||S-methyl-5'-thioadenosine phosphorylase	VNG_RS01335	CDS
chr	+	267340	268041	VNG0339H||hypothetical protein|(OE1510F) conserved hypothetical protein	VNG_RS01340	CDS
chr	-	268046	268906	VNG0340C||segregation/condensation protein A|scpA (OE1512R) chromosome segregation and condensation protein ScpA	VNG_RS01345	CDS
chr	-	268899	272471	VNG0342G||chromosome segregation protein SMC|smc (OE1515R) chromosome segregation protein Smc	VNG_RS01350	CDS
chr	-	272493	272777	VNG0343H||hypothetical protein|(OE1520R) conserved hypothetical protein	VNG_RS01355	CDS
chr	+	272907	274394	VNG0345G||Asp-tRNA(Asn)/Glu-tRNA(Gln) amidotransferase GatCAB subunit B|gatB, aatB (OE1522F) aspartyl/glutamyl-tRNA(Asn/Gln) amidotransferase subunit B	VNG_RS01360	CDS
chr	-	274440	274832	||hypothetical protein|(OE1524R) conserved hypothetical protein	VNG_RS01365	CDS
chr	-	274891	275373	VNG0347H||hypothetical protein|(OE1526R) conserved hypothetical protein	VNG_RS01370	CDS
chr	+	275494	277983	VNG0349G,VNG0349Gm||DNA topoisomerase I|topA (OE1528F) DNA topoisomerase 1	VNG_RS01375	CDS
chr	+	278144	279412	VNG0351C||hypothetical protein|(OE1529F) DUF650/DUF651 domain protein	VNG_RS01380	CDS
chr	+	279446	279664	VNG0352H||hypothetical protein|(OE1532F) homolog to Sec-independent protein translocase subunit TatA	VNG_RS01385	CDS
chr	+	279704	280474	VNG0354C||CPBP family intramembrane metalloprotease|(OE1534F) Abi/CAAX family protein	VNG_RS01390	CDS
chr	-	280487	282370	VNG0355G||methyl-accepting chemotaxis protein|mpcT, htr14 (OE1536R) transducer protein MpcT	VNG_RS01395	CDS
chr	-	282451	282732	||hypothetical protein|(OE1537B1R) conserved hypothetical protein	VNG_RS01400	CDS
chr	+	282823	283725	VNG0359C||hypothetical protein|(OE1539F) conserved hypothetical protein	VNG_RS01405	CDS
chr	-	283764	284177	VNG0360C||hypothetical protein|(OE1540R) conserved hypothetical protein	VNG_RS01410	CDS
chr	+	284272	285273	VNG0361C||rhomboid family intramembrane serine protease|OE1541F (OE1541F) rhomboid family protein	VNG_RS01415	CDS
chr	+	285278	286072	VNG0363G||endonuclease V|nfi (OE1543F) endonuclease V	VNG_RS01420	CDS
chr	+	286131	286952	VNG0364G||oxidoreductase|OE1545F (OE1545F) probable oxidoreductase (short-chain dehydrogenase family)	VNG_RS01425	CDS
chr	-	286968	288011	VNG0365G||arsenic-transporting ATPase|arsA2 (OE1547R) ArsA family ATPase	VNG_RS01430	CDS
chr	+	288101	288445	VNG0367H||DUF4440 domain-containing protein|(OE1549F) DUF1486 family protein	VNG_RS01435	CDS
chr	+	288491	289006	VNG0368C||CinA family protein|(OE1550F) CinA C-terminal domain protein	VNG_RS01440	CDS
chr	+	289028	289510	||metal-dependent hydrolase|(OE1553F) DUF457 family protein	VNG_RS01445	CDS
chr	-	289515	290249	VNG0370Hm||PHP domain-containing protein|(OE1554R) PHP domain protein	VNG_RS01450	CDS
chr	+	290379	291539	VNG0371G||acyl-CoA dehydrogenase|acd1 (OE1555F) acyl-CoA dehydrogenase	VNG_RS01455	CDS
chr	+	291616	291984	VNG0373H||hypothetical protein|(OE1556F) homolog to small CPxCG-related zinc finger protein	VNG_RS01460	CDS
chr	-	291994	292431	VNG0374G||transcription elongation factor Spt5|spt5, nusG (OE1557R) transcription elongation factor Spt5	VNG_RS01465	CDS
chr	-	292433	292606	VNG0375G||preprotein translocase subunit SecE|secE (OE1558R) protein translocase subunit SecE	VNG_RS01470	CDS
chr	-	292670	293860	VNG0376G||cell division protein FtsZ|ftsZ1 (OE1559R) cell division protein FtsZ, type I	VNG_RS01475	CDS
chr	-	293888	295249	VNG0378C||D-tyrosyl-tRNA(Tyr) deacylase|dtdA (OE1560R) D-aminoacyl-tRNA deacylase	VNG_RS01480	CDS
chr	-	295310	296266	VNG0380G||cation transporter|(OE1564R) homolog to sodium/calcium antiporter	VNG_RS01485	CDS
chr	+	296344	297144	VNG0382G||shikimate dehydrogenase|aroE (OE1565F) shikimate dehydrogenase	VNG_RS01490	CDS
chr	+	297171	297530	VNG0383H||hypothetical protein|(OE1566F) conserved hypothetical protein	VNG_RS01495	CDS
chr	+	297545	299011	VNG0384G||anthranilate synthase component I|pabB, trpE2 (OE1568F) aminodeoxychorismate synthase component 1	VNG_RS01500	CDS
chr	+	299008	299583	VNG0386Gm||glutamine amidotransferase|pabA, trpG2 (OE1570F) aminodeoxychorismate synthase component 2 (nonfunctional)	VNG_RS01505	CDS
chr	+	299568	300425	VNG0387G||aminodeoxychorismate lyase|pabC, ilvE1 (OE1574F) aminodeoxychorismate lyase	VNG_RS01510	CDS
chr	+	300471	300941	VNG0388C||Rieske (2Fe-2S) protein|(OE1576F) homolog to Rieske iron sulfur protein	VNG_RS01515	CDS
chr	-	300938	301228	VNG0389C||transcriptional regulator|(OE1577R) HTH domain protein	VNG_RS01520	CDS
chr	+	301287	302276	VNG0390G||glucose-1-phosphate thymidylyltransferase|graD1 (OE1578F) sugar nucleotidyltransferase	VNG_RS01525	CDS
chr	-	302277	302999	VNG0391C||hypothetical protein|dph6 (OE1579R) diphthamide biosynthesis protein Dph6	VNG_RS01530	CDS
chr	-	303046	304194	VNG0393C||DUF373 domain-containing protein|(OE1582R) DUF373 family protein	VNG_RS01535	CDS
chr	-	304268	305170	VNG0394C||phosphoserine phosphatase|(OE1584R) conserved hypothetical protein	VNG_RS01540	CDS
chr	+	305431	305844	VNG0396C||DUF371 domain-containing protein|(OE1587F) DUF371 family protein	VNG_RS01545	CDS
chr	+	305902	306699	VNG0398G||endonuclease III|nthB (OE1589F) endonuclease III	VNG_RS01550	CDS
chr	-	306701	307168	VNG0399H||hypothetical protein|(OE1591R) conserved hypothetical protein	VNG_RS01555	CDS
chr	-	307290	309215	VNG0401G||beta-CASP ribonuclease aCPSF1|(OE1592R) beta-lactamase domain protein	VNG_RS01560	CDS
chr	+	309807	311312	VNG0403G||proline--tRNA ligase|proS (OE1595F) proline--tRNA ligase	VNG_RS01565	CDS
chr	+	311391	311921	VNG0404H||hypothetical protein|(OE1597F) conserved hypothetical protein	VNG_RS01570	CDS
chr	+	311957	312946	VNG0405C||epimerase|(OE1599F) GalE family epimerase/dehydratase	VNG_RS01575	CDS
chr	+	313105	314163	VNG0406C||glycerol-1-phosphate dehydrogenase|gldA2 (OE1602F) glycerol-1-phosphate dehydrogenase (NAD(P))	VNG_RS01580	CDS
chr	-	314156	315124	VNG0407H||hypothetical protein|(OE1606R) UPF0104 family protein	VNG_RS01585	CDS
chr	-	315206	316276	VNG0408H||hypothetical protein|(OE1610R) peptidase M48 family protein	VNG_RS01590	CDS
chr	-	316309	318105	VNG0409C||S9 family peptidase|(OE1613R) peptidase S9 family protein	VNG_RS01595	CDS
chr	+	318208	319275	VNG0410G||glycosyl transferase family 1|gth3 (OE1614F) probable glycosyltransferase, type 1	VNG_RS01600	CDS
chr	-	319297	321744	VNG0412G||dihydropteroate synthase|folCP (OE1615R) folylpolyglutamate synthase / 7,8-dihydropteroate reductase / dihydropteroate synthase	VNG_RS01605	CDS
chr	-	321793	323409	VNG0414G||phosphoribosylglycinamide formyltransferase|purNH (OE1620R) phosphoribosylglycinamide formyltransferase / phosphoribosylaminoimidazolecarboxamide formyltransferase	VNG_RS01610	CDS
chr	+	323579	324955	VNG0415G||adenylosuccinate lyase|purB (OE1623F) adenylosuccinate lyase	VNG_RS01615	CDS
chr	+	325020	325661	VNG0417H||metallophosphoesterase|(OE1625F) metallophosphoesterase domain protein	VNG_RS01620	CDS
chr	+	325698	326195	VNG0419C||NYN domain-containing protein|(OE1626F) DUF88 family protein	VNG_RS01625	CDS
chr	-	326196	326384	VNG0420H||hypothetical protein|(OE1628R) conserved hypothetical protein	VNG_RS01630	CDS
chr	+	326468	326947	VNG0421C||hypothetical protein|(OE1629F) MiaB-like tRNA modifying enzyme	VNG_RS01635	CDS
chr	-	326955	328298	VNG0422G||cytochrome P450|cyc (OE1632R) cytochrome P450	VNG_RS01640	CDS
chr	+	328415	328807	VNG0424C||NagC family transcriptional regulator|nac (OE1633F) nascent polypeptide-associated complex protein	VNG_RS01645	CDS
chr	+	328807	329523	VNG0425G||tRNA (adenine-N1)-methyltransferase|trmI (OE1636F) tRNA (adenine-N(1))-methyltransferase TrmI	VNG_RS01650	CDS
chr	-	329653	329967	VNG0426G||transcription factor S|tfs1, rpoM1 (OE1637R) transcription elongation factor TFS	VNG_RS01655	CDS
chr	+	330079	331341	VNG0427G||MFS transporter|(OE1640F) major facilitator superfamily transport protein	VNG_RS01660	CDS
chr	-	331342	332112	VNG0428G||enoyl-CoA hydratase|fadA2 (OE1641R) enoyl-CoA hydratase	VNG_RS01665	CDS
chr	+	332196	332681	VNG0429H||hypothetical protein|(OE1643F) conserved hypothetical protein	VNG_RS01670	CDS
chr	-	332688	333713	||hypothetical protein|(OE1646R) conserved hypothetical protein	VNG_RS01675	CDS
chr	-	333816	334244	VNG0431G||NUDIX domain-containing protein|(OE1648R) NUDIX family hydrolase	VNG_RS01680	CDS
chr	+	334368	334703	VNG0433C||30S ribosomal protein S10|rps10b (OE1651F) 30S ribosomal protein S10b	VNG_RS01685	CDS
chr	-	334798	335064	VNG0435H||hypothetical protein|(OE1652R) conserved hypothetical protein	VNG_RS01690	CDS
chr	-	335061	336626	VNG0436G||sodium:proton antiporter|nhaC1 (OE1653R) probable NhaC-type sodium/proton antiporter	VNG_RS01695	CDS
chr	+	336723	338003	VNG0437C||amidohydrolase|(OE1656F) M20 family amidohydrolase (homolog to indole-3-acetyl-aspartate hydrolase)	VNG_RS01700	CDS
chr	-	338014	339384	VNG0439C||FAD-dependent oxidoreductase|(OE1657R) FAD-dependent oxidoreductase (homolog to geranylgeranyl reductase)	VNG_RS01705	CDS
chr	+	339490	339819	VNG0438G||(2Fe-2S)-binding protein|fer3 (OE1658F) ferredoxin (2Fe-2S)	VNG_RS01710	CDS
chr	-	339822	340952	VNG0440C||MBL fold metallo-hydrolase|(OE1659R) rhodanese domain protein / beta-lactamase domain protein	VNG_RS01715	CDS
chr	+	341012	341647	VNG0441H||hypothetical protein|(OE1661F) conserved hypothetical protein	VNG_RS01720	CDS
chr	-	341670	342908	VNG0442G||mandelate racemase/muconate lactonizing enzyme family protein|gnaD (OE1664R) D-gluconate dehydratase	VNG_RS01725	CDS
chr	-	342946	343860	VNG0444G||dihydrodipicolinate synthase family protein|kdgA (OE1665R) 2-dehydro-3-deoxy-(phospho)gluconate aldolase, archaeal-type	VNG_RS01730	CDS
chr	-	343909	345117	VNG0447H||haloacid dehalogenase|(OE1668R) HAD superfamily hydrolase	VNG_RS01735	CDS
chr	+	345205	346275	VNG0446G||glucose dehydrogenase|gdh (OE1669F) glucose 1-dehydrogenase	VNG_RS01740	CDS
chr	+	346272	346910	VNG0448G||orotate phosphoribosyltransferase|pyrE1 (OE1672F) homolog to orotate phosphoribosyltransferase	VNG_RS01745	CDS
chr	+	346951	347355	VNG0450C||glutaredoxin|grx4 (OE1673F) glutaredoxin	VNG_RS01750	CDS
chr	-	347367	348047	VNG0451G||phosphate transport system regulatory protein PhoU|phoU2 (OE1674R) transcription regulator (homolog to phosphate uptake regulator)	VNG_RS01755	CDS
chr	-	348053	348898	VNG0452G||phosphate ABC transporter ATP-binding protein|pstB2 (OE1675R) ABC-type transport system ATP-binding protein (probable substrate phosphate)	VNG_RS01760	CDS
chr	-	348905	350605	VNG0453G||phosphate ABC transporter, permease protein PstA|pstA2 (OE1676R) ABC-type transport system permease protein (probable substrate phosphate)	VNG_RS01765	CDS
chr	-	350607	351566	VNG0455G||phosphate ABC transporter permease subunit PstC|pstC2 (OE1678R) ABC-type transport system permease protein (probable substrate phosphate)	VNG_RS01770	CDS
chr	-	351622	352656	VNG0457G||phosphate ABC transporter substrate-binding protein|pstS2 (OE1679R) ABC-type transport system periplasmic substrate-binding protein (probable substrate phosphate)	VNG_RS01775	CDS
chr	+	352883	353887	VNG0458G||phosphate uptake regulator PhoU|phoU3 (OE1681F) transcription regulator (homolog to phosphate uptake regulator)	VNG_RS01780	CDS
chr	+	353960	354931	VNG0459G||nodulation protein|(OE1684F) homolog to sulfate adenylyltransferase small subunit	VNG_RS01785	CDS
chr	+	355258	356568	VNG0461G||aspartate--tRNA(Asp/Asn) ligase|aspS (OE1687F) aspartate--tRNA ligase	VNG_RS01790	CDS
chr	-	356605	356889	VNG0462C||transcriptional regulator|(OE1688R) ArsR family transcription regulator	VNG_RS01795	CDS
chr	-	356891	357508	VNG0463C||hypothetical protein|OE1691R (OE1691R) conserved hypothetical protein	VNG_RS01800	CDS
chr	-	357501	358391	VNG0465G,VNG0465Gm||ABC transporter ATP-binding protein|OE1693R (OE1693R) probable ABC-type transport system ATP-binding protein	VNG_RS01805	CDS
chr	-	358388	359239	VNG0466C||ABC transporter permease|OE1695R (OE1695R) ABC-type transport system permease protein	VNG_RS01810	CDS
chr	-	359388	360215	VNG0467G||aldo/keto reductase|(OE1698R) probable oxidoreductase (aldo-keto reductase family protein)	VNG_RS01815	CDS
chr	-	360279	361511	VNG0468C||NAD(P)/FAD-dependent oxidoreductase|(OE1699R) geranylgeranyl reductase	VNG_RS01820	CDS
chr	-	361705	363387	VNG0469H||hypothetical protein|(OE1702R) conserved hypothetical protein	VNG_RS01825	CDS
chr	-	363359	364117	VNG0470G||ABC transporter ATP-binding protein|(OE1704R) ABC-type transport system ATP-binding protein	VNG_RS01830	CDS
chr	-	364276	364476	VNG0471C||transcriptional regulator|(OE1707R) cro/C1 family transcription regulator	VNG_RS01835	CDS
chr	-	364473	364889	VNG0472H||DUF2178 domain-containing protein|(OE1708R) conserved hypothetical protein	VNG_RS01840	CDS
chr	-	365304	366173	VNG0473G||2-oxoacid ferredoxin oxidoreductase subunit beta|korB (OE1710R) oxoglutarate--ferredoxin oxidoreductase beta subunit	VNG_RS01845	CDS
chr	-	366170	367918	VNG0474G||2-oxoacid:acceptor oxidoreductase subunit alpha|korA (OE1711R) oxoglutarate--ferredoxin oxidoreductase alpha subunit	VNG_RS01850	CDS
chr	+	368167	368811	VNG0475C||oxidoreductase|(OE1713F) FAD-dependent oxidoreductase	VNG_RS01855	CDS
chr	+	368808	369404	VNG0475a||NUDIX domain-containing protein|(OE1715F) NUDIX family hydrolase	VNG_RS01860	CDS
chr	-	369409	369798	VNG0478C||methylmalonyl-CoA epimerase|mce (OE1718R) methylmalonyl-CoA epimerase	VNG_RS01865	CDS
chr	-	369837	370787	VNG0479G||short chain dehydrogenase|OE1719R (OE1719R) probable oxidoreductase (short-chain dehydrogenase family)	VNG_RS01870	CDS
chr	-	370841	372526	VNG0481G||methylmalonyl-CoA mutase|mmcA2 (OE1721R) methylmalonyl-CoA mutase subunit A	VNG_RS01875	CDS
chr	-	372939	373508	VNG0482H||GNAT family N-acetyltransferase|(OE1722R) GNAT family acetyltransferase	VNG_RS01880	CDS
chr	-	373577	374761	VNG0483C||outer membrane lipoprotein carrier protein LolA|(OE1724R) LppX domain protein	VNG_RS01885	CDS
chr	+	374853	376823	VNG0484G||acetyl-CoA synthetase|acs1 (OE1726F) acyl-CoA synthetase	VNG_RS01890	CDS
chr	-	376820	377209	VNG0485H||hypothetical protein|(OE1727R) NUDIX family hydrolase	VNG_RS01895	CDS
chr	-	377233	377808	VNG0486G||N-acetyltransferase|(OE1729R) GNAT family acetyltransferase	VNG_RS01900	CDS
chr	-	377808	378383	VNG0487H||N-acetyltransferase|(OE1730R) GNAT family acetyltransferase	VNG_RS01905	CDS
chr	-	378529	379233	VNG0488H||hypothetical protein|(OE1733R) conserved hypothetical protein	VNG_RS01910	CDS
chr	-	379302	380477	VNG0489G||molecular chaperone DnaJ|dnaJ (OE1736R) molecular chaperone DnaJ	VNG_RS01915	CDS
chr	-	380553	382442	VNG0491G||molecular chaperone DnaK|dnaK (OE1737R) Hsp70-type molecular chaperone DnaK	VNG_RS01920	CDS
chr	-	382599	383294	VNG0492H||hypothetical protein|(OE1738R) conserved hypothetical protein	VNG_RS01925	CDS
chr	-	383334	383987	VNG0494G||nucleotide exchange factor GrpE|grpE (OE1742R) DnaJ/DnaK ATPase stimulator GrpE	VNG_RS01930	CDS
chr	-	384063	384446	VNG0496H||hypothetical protein|(OE1743R) conserved hypothetical protein	VNG_RS01935	CDS
chr	-	384499	385005	VNG0498C||hypothetical protein|(OE1745R) conserved hypothetical protein	VNG_RS01940	CDS
chr	-	385002	385913	VNG0499G||SAM-dependent methyltransferase|cna (OE1748R) tRNA/rRNA cytosine-C5-methylase	VNG_RS01945	CDS
chr	+	386009	386755	VNG0500G||proteasome assembly chaperone family protein|(OE1752F) PAC2 family protein	VNG_RS01950	CDS
chr	-	386766	388004	VNG0501G||MFS transporter|(OE1753R) major facilitator superfamily transport protein	VNG_RS01955	CDS
chr	+	388169	389290	VNG0502G||aspartate aminotransferase|aspC1, aspB1 (OE1755F) pyridoxal phosphate-dependent aminotransferase (probable aspartate aminotransferase)	VNG_RS01960	CDS
chr	+	389355	390143	VNG0503C||class I SAM-dependent methyltransferase|(OE1756F) probable S-adenosylmethionine-dependent methyltransferase	VNG_RS01965	CDS
chr	-	390140	391321	VNG0504G|ychF|redox-regulated ATPase YchF|(OE1757R) GTP-binding protein	VNG_RS01970	CDS
chr	+	391432	392532	VNG0505C||HlyC/CorC family transporter|(OE1759F) DUF21/CBS domain protein	VNG_RS01975	CDS
chr	-	392529	392813	||hypothetical protein|(OE1760R) conserved hypothetical protein	VNG_RS01980	CDS
chr	-	392861	393733	VNG0507C||acyltransferase|(OE1761R) DUF583 family protein	VNG_RS01985	CDS
chr	+	393802	393999	VNG0508H||hypothetical protein|(OE1763F) conserved hypothetical protein	VNG_RS01990	CDS
chr	-	394230	395450	VNG0510G||peptidase|pan2 (OE1765R) proteasome-activating nucleotidase	VNG_RS01995	CDS
chr	+	395657	395887	VNG0511H||MarR family transcriptional regulator|(OE1767F) NP_1176A family transcription regulator	VNG_RS02000	CDS
chr	+	395945	397108	VNG0512G||metallophosphatase|mre11 (OE1769F) DNA double-strand break repair protein Mre11	VNG_RS02005	CDS
chr	+	397105	399756	VNG0514C||chromosome segregation protein SMC|rad50 (OE1770F) DNA double-strand break repair ATPase Rad50	VNG_RS02010	CDS
chr	+	399808	400059	VNG0516H||hypothetical protein|(OE1772F) hypothetical protein	VNG_RS02015	CDS
chr	-	400047	400475	||hypothetical protein|(OE1772A1R) conserved hypothetical protein	VNG_RS02020	CDS
chr	-	400501	400791	||hypothetical protein|(OE1774R) conserved hypothetical protein	VNG_RS02025	CDS
chr	-	400823	401008	VNG0520H||hypothetical protein|(OE1775R) conserved hypothetical protein	VNG_RS02030	CDS
chr	+	401122	403827	VNG0521G||DNA polymerase elongation subunit|polB1 (OE1777F) DNA-directed DNA polymerase B	VNG_RS02035	CDS
chr	-	403843	404586	VNG0523G||NAD(P)-dependent oxidoreductase|OE1778R (OE1778R) probable oxidoreductase (short-chain dehydrogenase family)	VNG_RS02040	CDS
chr	+	404888	405814	VNG0524G||ABC transporter ATP-binding protein|sufC (OE1781F) Fe-S cluster assembly ATPase SufC	VNG_RS02045	CDS
chr	+	405851	407275	VNG0525C||Fe-S cluster assembly protein SufB|sufB1 (OE1782F) SufB domain protein	VNG_RS02050	CDS
chr	+	407277	408491	VNG0527C||Fe-S cluster assembly protein SufD|sufB2 (OE1783F) SufB domain protein	VNG_RS02055	CDS
chr	+	408603	409097	||rubrerythrin|(OE1785F) conserved hypothetical protein	VNG_RS02060	CDS
chr	+	409159	409593	VNG0530G||metal-dependent transcriptional regulator|(OE1787F) SirR/DtxR family transcription regulator	VNG_RS02065	CDS
chr	+	409659	409731	VNGt08||tRNA-Gln	VNG_RS02070	tRNA
chr	+	410466	411128	VNG0533H||hypothetical protein|(OE1792F) DUF124 family protein	VNG_RS02080	CDS
chr	+	411320	412003	VNG0534C||HD domain-containing protein|(OE1793F) HD family hydrolase	VNG_RS02085	CDS
chr	-	412027	412716	||UPF0016 domain-containing protein|(OE1794R) conserved hypothetical protein	VNG_RS02090	CDS
chr	-	412713	413390	VNG0536G||metal-dependent transcriptional regulator|sirR (OE1797R) SirR/DtxR family transcription regulator SirR	VNG_RS02095	CDS
chr	-	413539	416253	VNG0537C||C4-dicarboxylate ABC transporter permease|(OE1799R) TRAP-type transport system permease protein	VNG_RS02100	CDS
chr	-	416246	416737	VNG0539C||DUF1850 domain-containing protein|(OE1804R) TRAP-type transport system protein small subunit	VNG_RS02105	CDS
chr	-	416799	417755	VNG0540G||C4-dicarboxylate ABC transporter substrate-binding protein|(OE1806R) TRAP-type transport system periplasmic substrate-binding protein	VNG_RS02110	CDS
chr	-	417903	419099	VNG0541G||threonine synthase|thrC2 (OE1807R) threonine synthase	VNG_RS02115	CDS
chr	+	419223	420488	VNG0542C||NAD(P)/FAD-dependent oxidoreductase|(OE1808F) amine oxidase family protein	VNG_RS02120	CDS
chr	-	420476	421159	||metallophosphoesterase|(OE1812R) probable phosphoesterase	VNG_RS02125	CDS
chr	-	421243	421842	||J domain-containing protein|(OE1814R) DnaJ N-terminal domain protein	VNG_RS02130	CDS
chr	-	421905	422657	VNG0546C||proteasome assembly chaperone family protein|(OE1816R) PAC2 family protein	VNG_RS02135	CDS
chr	-	422662	422844	VNG0548C||H/ACA RNA-protein complex protein Nop10p|nop10 (OE1817R) tRNA/rRNA pseudouridine synthase complex protein Nop10	VNG_RS02140	CDS
chr	-	422844	423647	VNG0549G||translation initiation factor IF-2 subunit alpha|tif2a, aif2a (OE1818R) translation initiation factor aIF-2 alpha subunit	VNG_RS02145	CDS
chr	-	423644	423817	VNG0550G||30S ribosomal protein S27e|rps27e (OE1820R) 30S ribosomal protein S27e	VNG_RS02150	CDS
chr	-	423822	424103	VNG0551G||50S ribosomal protein L44e|rpl42e (OE1821R) 50S ribosomal protein L42e	VNG_RS02155	CDS
chr	-	424256	424831	||hypothetical protein	VNG_RS02160	CDS
chr	-	425072	425569	||hypothetical protein	VNG_RS02165	CDS
chr	+	425623	425889	||hypothetical protein|(OE1827F) conserved hypothetical protein	VNG_RS02170	CDS
chr	-	425790	428312	VNG0555C||hypothetical protein|(OE1829R) DUF2298 family protein	VNG_RS02175	CDS
chr	+	428425	429981	VNG0556G||succinoglycan biosynthesis protein ExoP|(OE1835F) probable transport protein (probable polysaccharide biosynthesis transport protein)	VNG_RS02180	CDS
chr	-	430148	430222	VNGt09||tRNA-Met	VNG_RS02185	tRNA
chr	-	430285	430965	VNG0557H||hypothetical protein|(OE1838R) ThiJ/PfpI domain protein	VNG_RS02190	CDS
chr	-	431034	431600	VNG0559G||adenine phosphoribosyltransferase|apt1 (OE1840R) purine phosphoribosyltransferase (adenine phosphoribosyltransferase, xanthine-guanine phosphoribosyltransferase)	VNG_RS02195	CDS
chr	-	431659	433443	VNG0560C||Na(+)/H(+) antiporter subunit D|mrpD2 (OE1841R) Mrp-type sodium/proton antiporter system subunit D2	VNG_RS02200	CDS
chr	-	433440	435059	VNG0562C||cation:proton antiporter|mrpD1 (OE1842R) Mrp-type sodium/proton antiporter system subunit D1	VNG_RS02205	CDS
chr	-	435056	436537	VNG0563G||monovalent cation/H+ antiporter subunit D family protein|mrpD3 (OE1844R) Mrp-type sodium/proton antiporter system subunit D3	VNG_RS02210	CDS
chr	-	436530	436886	VNG0565C||cation:proton antiporter|mrpC (OE1847R) Mrp-type sodium/proton antiporter system subunit C	VNG_RS02215	CDS
chr	-	436883	437350	VNG0564H||cation:proton antiporter|mrpB2 (OE1848R) Mrp-type sodium/proton antiporter system subunit B2	VNG_RS02220	CDS
chr	-	437347	437877	VNG0566C||DUF4040 domain-containing protein|mrpB1 (OE1849R) Mrp-type sodium/proton antiporter system subunit B1	VNG_RS02225	CDS
chr	-	437874	438200	VNG0570Hm||Na+/H+ antiporter subunit G|mrpG (OE1852R) Mrp-type sodium/proton antiporter system subunit G	VNG_RS02230	CDS
chr	-	438197	438472	VNG0568C||cation:proton antiporter|mrpF (OE1853R) Mrp-type sodium/proton antiporter system subunit F	VNG_RS02235	CDS
chr	-	438469	439563	VNG0571C||cation:proton antiporter|mrpE (OE1854R) Mrp-type sodium/proton antiporter system subunit E	VNG_RS02240	CDS
chr	-	439733	440911	VNG0572G||bifunctional phosphopantothenoylcysteine decarboxylase/phosphopantothenate--cysteine ligase CoaBC|coaBC, dfp (OE1856R) phosphopantothenoylcysteine decarboxylase / phosphopantothenate--cysteine ligase	VNG_RS02245	CDS
chr	+	441018	441509	||SRPBCC family protein|(OE1858F) START domain protein	VNG_RS02250	CDS
chr	-	441519	442211	VNG0573C||hypothetical protein|hcpF (OE1859R) halocyanin HcpF	VNG_RS02255	CDS
chr	+	442210	442467	VNG0574C||hypothetical protein|(OE1860F) MTH865 family protein	VNG_RS02260	CDS
chr	+	442518	443819	VNG0575G||peptidase M28|ywaD1 (OE1862F) probable M28 family peptidase (homolog to aminopeptidase YwaD)	VNG_RS02265	CDS
chr	+	443949	444683	||hypothetical protein|nadK2 (OE1865F) probable NAD kinase (polyphosphate/ATP)	VNG_RS02270	CDS
chr	+	444728	445168	VNG0578H||hypothetical protein|(OE1866F) conserved hypothetical protein	VNG_RS02275	CDS
chr	-	445263	445523	VNG0579H||hypothetical protein|(OE1867R) conserved hypothetical protein	VNG_RS02280	CDS
chr	-	445516	445803	VNG0581H||hypothetical protein|(OE1870R) conserved hypothetical protein	VNG_RS02285	CDS
chr	-	445897	446661	VNG0582C||cytochrome bc complex cytochrome b subunit|petD (OE1872R) cytochrome bc1 complex cytochrome b/c subunit	VNG_RS02290	CDS
chr	-	446666	447478	VNG0583G||cytochrome bc complex cytochrome b subunit|petB (OE1874R) cytochrome bc1 complex cytochrome b subunit	VNG_RS02295	CDS
chr	-	447481	448311	VNG0584H||cytochrome b|petA (OE1876R) cytochrome bc1 complex Rieske iron-sulfur protein	VNG_RS02300	CDS
chr	-	448314	448700	VNG0585H||hypothetical protein|(OE1878R) conserved hypothetical protein	VNG_RS02305	CDS
chr	-	448700	449389	VNG0586C||hypothetical protein|hcpE (OE1879R) halocyanin HcpE	VNG_RS02310	CDS
chr	-	449465	450376	VNG0587H||hypothetical protein|(OE1882R) conserved hypothetical protein	VNG_RS02315	CDS
chr	+	450472	450960	VNG0590H||hypothetical protein|(OE1887F) conserved hypothetical protein	VNG_RS02320	CDS
chr	-	450957	451601	VNG0591C||ArsR family transcriptional regulator|(OE1888R) ArsR family transcription regulator	VNG_RS02325	CDS
chr	-	451701	452384	VNG0592G||endonuclease III|nthA (OE1890R) endonuclease III	VNG_RS02330	CDS
chr	+	452492	453469	VNG0593G||diphosphomevalonate decarboxylase|mvaD, mvd (OE1893F) phosphomevalonate decarboxylase	VNG_RS02335	CDS
chr	-	453659	453853	||hypothetical protein	VNG_RS02340	CDS
chr	+	454135	454461	VNG0594H||hypothetical protein|(OE1898A1F) conserved hypothetical protein	VNG_RS02345	CDS
chr	-	454472	455086	VNG0595H||VOC family protein|(OE1899R) glyoxalase domain protein	VNG_RS02350	CDS
chr	+	455273	456031	||DUF2797 domain-containing protein|(OE1900F) DUF2797 family protein	VNG_RS02355	CDS
chr	+	456082	456483	VNG0597H||hypothetical protein|OE1903F (OE1903F) glycine-rich protein	VNG_RS02360	CDS
chr	-	456480	457589	VNG0598C||glycosyltransferase family 4 protein|gth1 (OE1905R) probable glycosyltransferase, type 1	VNG_RS02365	CDS
chr	-	457591	458676	VNG0600C||glycosyltransferase family 1 protein|gth2 (OE1906R) probable glycosyltransferase, type 1	VNG_RS02370	CDS
chr	+	458746	459027	VNG0599C||ribonuclease P|rnp4 (OE1907F) ribonuclease P protein component 4	VNG_RS02375	CDS
chr	+	459075	459317	VNG0601H||hypothetical protein|(OE1909F) CRM domain protein	VNG_RS02380	CDS
chr	-	459333	459794	VNG0602C||universal stress protein|(OE1911R) UspA domain protein	VNG_RS02385	CDS
chr	+	460447	460728	VNG0604H||hypothetical protein|(OE1915F) conserved hypothetical protein	VNG_RS02390	CDS
chr	+	460756	461737	pseudo;VNG0606G||cysteine synthase|cysK1 (OE1916F) cysteine synthase	VNG_RS02395	CDS
chr	-	461747	462160	VNG0608C||CoA-binding protein|(OE1918R) YneT family protein	VNG_RS02400	CDS
chr	-	462193	462840	VNG0609C||hypothetical protein|(OE1919R) conserved hypothetical protein	VNG_RS02405	CDS
chr	-	462955	463797	VNG0610G||geranylgeranylglycerol-phosphate geranylgeranyltransferase|ubiA2 (OE1921R) (S)-2,3-di-O-geranylgeranylglyceryl phosphate synthase	VNG_RS02410	CDS
chr	+	463914	463988	VNGt10||tRNA-Arg	VNG_RS02415	tRNA
chr	+	464523	465503	VNG0611H||hypothetical protein|(OE1924F) conserved hypothetical protein	VNG_RS02420	CDS
chr	+	465856	466251	||hypothetical protein|(OE1925F) hypothetical protein	VNG_RS02425	CDS
chr	-	466389	466583	VNG0612H||hypothetical protein|(OE1926R) conserved hypothetical protein	VNG_RS02430	CDS
chr	+	466970	467221	||hypothetical protein|(OE1928A1F) conserved hypothetical protein	VNG_RS02435	CDS
chr	-	467390	469768	VNG0614G||methyl-accepting chemotaxis protein|htr16 (OE1929R) transducer protein Htr16	VNG_RS02440	CDS
chr	-	469912	471549	VNG0615C||metal transporter|pchA2 (OE1931R) ion channel pore / TrkA domain protein	VNG_RS02445	CDS
chr	-	471670	472596	VNG0617H||hypothetical protein|(OE1932R) conserved hypothetical protein	VNG_RS02450	CDS
chr	-	472598	473500	VNG0620G||S49 family peptidase|sppA (OE1934R) signal peptide peptidase SppA	VNG_RS02455	CDS
chr	-	473684	474712	VNG0622H||NAD(P)/FAD-dependent oxidoreductase|(OE1936R) flavin-containing amine-oxidoreductase	VNG_RS02460	CDS
chr	+	474803	476572	VNG0623G||acyl-CoA carboxylase subunit beta|pccB1 (OE1939F) propionyl-CoA carboxylase carboxyltransferase component	VNG_RS02465	CDS
chr	-	476591	477022	VNG0624H||DoxX family membrane protein|(OE1940R) DoxX domain protein	VNG_RS02470	CDS
chr	-	477027	477500	VNG0626G||MaoC family dehydratase|maoC2 (OE1941R) MaoC domain protein	VNG_RS02475	CDS
chr	+	477574	478410	VNG0627G||CoA ester lyase|citE (OE1942F) homolog to citrate lyase beta subunit	VNG_RS02480	CDS
chr	+	478480	479733	VNG0628G||glutamate dehydrogenase|gdhA1 (OE1943F) glutamate dehydrogenase (NADP)	VNG_RS02485	CDS
chr	-	479857	480999	VNG0629G||pyridoxal phosphate-dependent aminotransferase|aspC2, aspB2 (OE1944R) pyridoxal phosphate-dependent aminotransferase (probable aspartate aminotransferase)	VNG_RS02490	CDS
chr	-	480996	481397	VNG0630G||6,7-dimethyl-8-ribityllumazine synthase|ribH, ribE, risB (OE1946R) 6,7-dimethyl-8-ribityllumazine synthase	VNG_RS02495	CDS
chr	+	481425	483239	VNG0631C||TIGR03663 family protein|(OE1947F) TIGR03663 family protein	VNG_RS02500	CDS
chr	+	483309	484460	VNG0632G||5-(carboxyamino)imidazole ribonucleotide synthase|purK (OE1951F) 5-(carboxyamino)imidazole ribonucleotide synthase	VNG_RS02505	CDS
chr	+	484457	485068	VNG0633G||5-(carboxyamino)imidazole ribonucleotide mutase|purE (OE1952F) N5-carboxyaminoimidazole ribonucleotide mutase	VNG_RS02510	CDS
chr	+	485194	485604	VNG0635G||NADH dehydrogenase|nuoA (OE1953F) NADH dehydrogenase-like complex subunit A	VNG_RS02515	CDS
chr	+	485597	486304	VNG0636G||NADH-quinone oxidoreductase subunit NuoB|nuoB (OE1954F) NADH dehydrogenase-like complex subunit B	VNG_RS02520	CDS
chr	+	486301	487989	VNG0637G||NADH-quinone oxidoreductase subunit NuoD|nuoCD (OE1956F) NADH dehydrogenase-like complex subunit CD	VNG_RS02525	CDS
chr	+	487990	489045	VNG0639G||NADH dehydrogenase|nuoH (OE1957F) NADH dehydrogenase-like complex subunit H	VNG_RS02530	CDS
chr	+	489042	489503	VNG0640G||4Fe-4S dicluster domain-containing protein|nuoI (OE1958F) NADH dehydrogenase-like complex subunit I	VNG_RS02535	CDS
chr	+	489561	489821	VNG0641C||NADH dehydrogenase subunit J|nuoJ1 (OE1959F) NADH dehydrogenase-like complex subunit J1	VNG_RS02540	CDS
chr	+	489818	490126	VNG0642C||NADH dehydrogenase|nuoJ2 (OE1960F) NADH dehydrogenase-like complex subunit J2	VNG_RS02545	CDS
chr	+	490126	490428	VNG0643G||NADH-quinone oxidoreductase subunit NuoK|nuoK (OE1963F) NADH dehydrogenase-like complex subunit K	VNG_RS02550	CDS
chr	+	490430	492508	VNG0646G||NADH-quinone oxidoreductase subunit L|nuoL (OE1964F) NADH dehydrogenase-like complex subunit L	VNG_RS02555	CDS
chr	+	492509	494068	VNG0647G||oxidoreductase|nuoM (OE1965F) NADH dehydrogenase-like complex subunit M	VNG_RS02560	CDS
chr	+	494065	495552	VNG0648G||oxidoreductase|nuoN (OE1967F) NADH dehydrogenase-like complex subunit N	VNG_RS02565	CDS
chr	+	495620	497053	VNG0650C||DHH family phosphoesterase|(OE1968F) DHH/RecJ family phosphoesterase	VNG_RS02570	CDS
chr	+	497085	497903	VNG0651G||CBS domain-containing protein|(OE1969F) CBS/parB domain protein	VNG_RS02575	CDS
chr	+	498281	499984	VNG0653G||methylmalonyl-CoA mutase|mmcA1 (OE1972F) methylmalonyl-CoA mutase subunit A	VNG_RS02580	CDS
chr	-	499989	500732	VNG0654C||N-acetyltransferase|(OE1974R) GNAT family acetyltransferase	VNG_RS02585	CDS
chr	-	500787	501026	VNG0656H||hypothetical protein|(OE1978R) conserved hypothetical protein	VNG_RS02590	CDS
chr	-	501272	503053	VNG0657G||cytochrome-c oxidase|coxA1, cox1A (OE1979R) cox-type terminal oxidase subunit I	VNG_RS02595	CDS
chr	-	503179	503406	VNG0659H||hypothetical protein|(OE1981R) conserved hypothetical protein	VNG_RS02600	CDS
chr	-	503448	503834	VNG0660H||hypothetical protein|(OE1982R) conserved hypothetical protein	VNG_RS02605	CDS
chr	+	503953	504810	VNG0662G||heme-copper oxidase subunit III|coxC1, cox3A (OE1984F) cox-type terminal oxidase subunit III	VNG_RS02610	CDS
chr	+	504860	505708	VNG0664G||biotin--[acetyl-CoA-carboxylase] ligase|birA2 (OE1987F) biotin--[acetyl-CoA-carboxylase] ligase	VNG_RS02615	CDS
chr	-	505709	506476	VNG0665G||cytochrome c oxidase subunit II|coxB1, cox2A (OE1988R) cox-type terminal oxidase subunit II	VNG_RS02620	CDS
chr	+	506634	507962	VNG0666G||protoheme IX farnesyltransferase|ctaB (OE1989F) protoheme IX geranylgeranyltransferase	VNG_RS02625	CDS
chr	+	507963	508619	VNG0667G||hypothetical protein|(OE1992F) conserved hypothetical protein	VNG_RS02630	CDS
chr	+	508660	509556	VNG0668C||ABC transporter ATP-binding protein|OE1994F (OE1994F) ABC-type transport system ATP-binding protein	VNG_RS02635	CDS
chr	+	509553	510302	VNG0669H||ABC transporter permease|(OE1997F) ABC-type transport system permease protein	VNG_RS02640	CDS
chr	-	510308	510787	VNG0670H||hypothetical protein|(OE2000R) conserved hypothetical protein	VNG_RS02645	CDS
chr	-	510805	511413	VNG0671H||DUF420 domain-containing protein|(OE2003R) DUF420 family protein	VNG_RS02650	CDS
chr	+	511535	511951	VNG0673G||methylmalonyl-CoA mutase|mmcB (OE2005F) methylmalonyl-CoA mutase subunit B (cobalamin-binding subunit)	VNG_RS02655	CDS
chr	+	511953	512927	VNG0674C||methylmalonyl Co-A mutase-associated GTPase MeaB|ygfD (OE2006F) YgfD family GTPase	VNG_RS02660	CDS
chr	+	512985	513917	VNG0675C||alpha/beta hydrolase|(OE2007F) alpha/beta hydrolase fold protein	VNG_RS02665	CDS
chr	-	513894	514277	VNG0676C||hypothetical protein|(OE2010R) DUF35 family protein	VNG_RS02670	CDS
chr	-	514274	515461	VNG0678G||3-ketoacyl-CoA thiolase|acaB1 (OE2011R) acetyl-CoA C-acetyltransferase	VNG_RS02675	CDS
chr	-	515503	515790	VNG0677H||hypothetical protein|(OE2012R) conserved hypothetical protein	VNG_RS02680	CDS
chr	-	515836	516978	VNG0679G||acyl-CoA dehydrogenase|acd4 (OE2013R) acyl-CoA dehydrogenase	VNG_RS02685	CDS
chr	+	517113	518156	VNG0680G||phytoene/squalene synthase family protein|fdfT (OE2014F) squalene synthase	VNG_RS02690	CDS
chr	-	518183	519043	VNG0681G||3-hydroxybutyryl-CoA dehydrogenase|hbd1 (OE2015R) 3-hydroxyacyl-CoA dehydrogenase	VNG_RS02695	CDS
chr	+	519075	519815	VNG0682C||hypothetical protein|(OE2016F) conserved hypothetical protein	VNG_RS02700	CDS
chr	+	519914	520705	VNG0683C||aldolase|fba1 (OE2019F) fructose-bisphosphate aldolase, class I	VNG_RS02705	CDS
chr	+	520705	521568	VNG0684G||fructose 1,6-bisphosphatase|fbp (OE2020F) fructose-1,6-bisphosphatase	VNG_RS02710	CDS
chr	+	521594	522283	VNG0686C||SOS response-associated peptidase|(OE2021F) UPF0361 family protein	VNG_RS02715	CDS
chr	+	522644	523456	VNG0688H||ArsR family transcriptional regulator|(OE2024F) HTH domain protein	VNG_RS02720	CDS
chr	+	523515	524378	VNG0689G||ABC transporter ATP-binding protein|OE2026F (OE2026F) ABC-type transport system ATP-binding protein	VNG_RS02725	CDS
chr	+	524375	526114	VNG0690C||ABC transporter permease|OE2027F (OE2027F) ABC-type transport system permease protein	VNG_RS02730	CDS
chr	+	526107	527156	||ABC transporter permease|(OE2032F) ABC-type transport system permease protein	VNG_RS02735	CDS
chr	+	527209	527625	VNG0694G||DUF123 domain-containing protein|(OE2037F) DUF123 domain protein	VNG_RS02740	CDS
chr	-	527835	528500	VNG0698H||hypothetical protein|(OE2041R) conserved hypothetical protein	VNG_RS02745	CDS
chr	+	528770	531343	VNG0700G||heavy metal translocating P-type ATPase|copA (OE2042F) P-type transport ATPase (probable substrate copper/metal cation)	VNG_RS02750	CDS
chr	+	531405	531611	VNG0702H||copper chaperone|(OE2044F) HMA domain protein	VNG_RS02755	CDS
chr	+	531750	532034	VNG0703H||MarR family transcriptional regulator|(OE2046F) NP_1176A family transcription regulator	VNG_RS02760	CDS
chr	-	532038	532409	VNG0704C||transcriptional regulator|(OE2047R) HxlR family transcription regulator	VNG_RS02765	CDS
chr	-	532495	534006	VNG0705C||cryptochrome/photolyase family protein|phr3 (OE2049R) cryptochrome/photolyase-related protein	VNG_RS02770	CDS
chr	+	534141	534779	VNG0707C||hypothetical protein|(OE2052F) uracil-DNA glycosylase superfamily protein	VNG_RS02775	CDS
chr	+	534840	535388	VNG0708H||hypothetical protein|(OE2053F) conserved hypothetical protein	VNG_RS02780	CDS
chr	+	535522	536508	VNG0709C||MBL fold hydrolase|(OE2054F) beta-lactamase domain protein	VNG_RS02785	CDS
chr	+	536584	537165	VNG0711C||thioredoxin family protein|(OE2055F) redoxin domain protein	VNG_RS02790	CDS
chr	+	537212	537907	VNG0713C||O-methyltransferase|OE2056F (OE2056F) probable methyltransferase	VNG_RS02795	CDS
chr	+	537985	539415	VNG0715G||phosphomethylpyrimidine synthase|thiC (OE2057F) phosphomethylpyrimidine synthase	VNG_RS02800	CDS
chr	-	539412	541040	VNG0716G||PAS domain-containing sensor histidine kinase|(OE2058R) sensor box histidine kinase	VNG_RS02805	CDS
chr	+	541134	541460	VNG0717H||hypothetical protein|(OE2059F) conserved hypothetical protein	VNG_RS02810	CDS
chr	-	541473	542150	VNG0718C||phosphoglycolate phosphatase|(OE2060R) phosphoglycolate phosphatase	VNG_RS02815	CDS
chr	+	542178	543044	VNG0719G||haloacid dehalogenase|(OE2062F) HAD superfamily hydrolase	VNG_RS02820	CDS
chr	-	543049	544518	VNG0720G||MATE family efflux transporter|(OE2063R) MATE efflux family protein	VNG_RS02825	CDS
chr	-	544564	545673	VNG0723G||aminopeptidase P family protein|pepQ (OE2065R) probable Xaa-Pro dipeptidase	VNG_RS02830	CDS
chr	+	545760	546020	VNG0724H||hypothetical protein|(OE2066F) conserved hypothetical protein	VNG_RS02835	CDS
chr	+	546070	546978	VNG0725H||ArsR family transcriptional regulator|(OE2067F) HTH domain protein	VNG_RS02840	CDS
chr	-	546988	547578	VNG0726C||hypothetical protein|(OE2071R) TetR family transcription regulator	VNG_RS02845	CDS
chr	+	547992	549476	VNG0727C||MATE family efflux transporter|(OE2076F) MATE efflux family protein	VNG_RS02850	CDS
chr	+	549641	550258	VNG0729H||hypothetical protein|(OE2077F) conserved hypothetical protein	VNG_RS02855	CDS
chr	-	550255	551166	VNG0730C||2-dehydropantoate 2-reductase|panE, apbA (OE2078R) 2-dehydropantoate 2-reductase	VNG_RS02860	CDS
chr	+	551252	551722	VNG0731H||carotenoid biosynthesis protein|(OE2080F) DUF422 family protein	VNG_RS02865	CDS
chr	-	551723	552742	VNG0732G||RNA 3'-phosphate cyclase|rtcA, tpc (OE2081R) RNA 3'-terminal phosphate cyclase	VNG_RS02870	CDS
chr	+	552804	553373	VNG0733H||DUF1684 domain-containing protein|(OE2082F) DUF1684 family protein	VNG_RS02875	CDS
chr	-	553409	554386	VNG0734G||transcription initiation factor IIB 2|tfbB (OE2084R) transcription initiation factor TFB	VNG_RS02880	CDS
chr	+	554704	555291	VNG0735G||DNA-binding protein|(OE2086F) receiver box response regulator	VNG_RS02885	CDS
chr	+	555295	557208	VNG0736G||PAS domain S-box protein|(OE2088F) sensor box histidine kinase	VNG_RS02890	CDS
chr	-	557214	557657	VNG0738H||hypothetical protein|(OE2090R) conserved hypothetical protein	VNG_RS02895	CDS
chr	+	557749	557973	VNG0737H||hypothetical protein|(OE2092F) conserved hypothetical protein	VNG_RS02900	CDS
chr	-	557985	558617	VNG0740C||cyclase|(OE2093R) cyclase family protein	VNG_RS02905	CDS
chr	+	558704	559006	VNG0741H||hypothetical protein|(OE2094F) conserved hypothetical protein	VNG_RS02910	CDS
chr	-	559020	559724	VNG0742H||hypothetical protein|(OE2095R) DICT domain protein	VNG_RS02915	CDS
chr	+	559815	560261	VNG0743H||universal stress protein|(OE2097F) UspA domain protein	VNG_RS02920	CDS
chr	-	560272	562254	VNG0745G||AbrB family transcriptional regulator|(OE2100R) SpoVR family protein	VNG_RS02925	CDS
chr	-	562241	563569	VNG0746C||hypothetical protein|(OE2102R) UPF0229 family protein	VNG_RS02930	CDS
chr	-	563560	565773	VNG0748G||serine protein kinase|prkA2 (OE2103R) probable PrkA-type serine/threonine protein kinase	VNG_RS02935	CDS
chr	-	565827	567884	VNG0749G||serine protein kinase|prkA1 (OE2104R) probable PrkA-type serine/threonine protein kinase	VNG_RS02940	CDS
chr	+	568228	568947	VNG0750C||GAF domain-containing protein|(OE2105F) GAF domain protein	VNG_RS02945	CDS
chr	+	569022	569336	VNG0751C||PadR family transcriptional regulator|(OE2108F) PadR family transcription regulator	VNG_RS02950	CDS
chr	-	569376	570320	VNG0752G||UDP-glucose 4-epimerase|(OE2110R) GalE family epimerase/dehydratase	VNG_RS02955	CDS
chr	-	570402	571580	VNG0753G||inorganic phosphate transporter|(OE2113R) transport protein (probable substrate phosphate/sulfate)	VNG_RS02960	CDS
chr	-	571614	572270	VNG0754C||hypothetical protein|OE2116R (OE2116R) glutamate/valine-rich protein	VNG_RS02965	CDS
chr	+	572464	573042	VNG0755C||tRNA (cytidine(56)-2'-O)-methyltransferase|trm56 (OE2117F) tRNA (cytidine(56)-2'-O)-methyltransferase	VNG_RS02970	CDS
chr	+	573251	573769	VNG0757G||transcription factor|tfeA (OE2118F) transcription initiation factor TFE	VNG_RS02975	CDS
chr	+	573769	574440	VNG0758C||DUF2110 domain-containing protein|(OE2120F) DUF2110 family protein	VNG_RS02980	CDS
chr	+	574437	575162	VNG0759H||hypothetical protein|(OE2121F) conserved hypothetical protein	VNG_RS02985	CDS
chr	+	575197	575892	VNG0761G||competence/damage-inducible protein A|(OE2122F) CinA N-terminal domain protein	VNG_RS02990	CDS
chr	+	576121	576747	VNG0763G||undecaprenyl-diphosphatase|(OE2124F) probable PAP2-type phosphatase	VNG_RS02995	CDS
chr	+	576838	577914	VNG0764C||N-acetylglucosamine-1-phosphate uridyltransferase|OE2126F (OE2126F) homolog to NAD kinase	VNG_RS03000	CDS
chr	-	577924	578094	VNG0765H||hypothetical protein|(OE2127R) conserved hypothetical protein	VNG_RS03005	CDS
chr	+	578203	579231	VNG0766G||phosphate uptake regulator PhoU|phoU4 (OE2128F) transcription regulator (homolog to phosphate uptake regulator)	VNG_RS03010	CDS
chr	+	579298	579477	VNG0767H||hypothetical protein|(OE2130F) conserved hypothetical protein	VNG_RS03015	CDS
chr	+	579518	579742	VNG0768H||hypothetical protein|(OE2131F) HTH domain protein	VNG_RS03020	CDS
chr	+	579788	580198	VNG0769H||polyketide cyclase|(OE2132F) START domain protein	VNG_RS03025	CDS
chr	-	580451	581962	VNG0771G||hypothetical protein|aldH2 (OE2133R) aldehyde dehydrogenase	VNG_RS03030	CDS
chr	-	582038	582886	VNG0772a||aminoglycoside phosphotransferase|(OE2136R) RIO-type protein kinase domain protein	VNG_RS03035	CDS
chr	+	583046	584185	VNG0775G||acyl-CoA dehydrogenase|acd2 (OE2138F) acyl-CoA dehydrogenase	VNG_RS03040	CDS
chr	-	584205	584645	VNG0777G||FAD synthase|ribL (OE2139R) FAD synthase	VNG_RS03045	CDS
chr	-	584642	585127	VNG0778C||hypothetical protein|(OE2140R) JAB domain protein	VNG_RS03050	CDS
chr	+	585235	587128	pseudo;VNG0779C||RecJ like exonuclease|(OE2141F) DHH/RecJ family phosphoesterase	VNG_RS03055	CDS
chr	-	587125	588651	||phospholipase|(OE2142R) phospholipase D domain protein	VNG_RS03060	CDS
chr	-	588702	590003	VNG0782H||hypothetical protein|(OE2149R) HEAT-PBS family protein	VNG_RS03065	CDS
chr	-	590056	590733	VNG0784G||phosphatidylcholine/phosphatidylserine synthase|pgsA3 (OE2155R) CDP-alcohol 1-archaetidyltransferase	VNG_RS03070	CDS
chr	+	590830	591279	VNG0786G||halocyanin|hcpH (OE2157F) halocyanin HcpH	VNG_RS03075	CDS
chr	-	591340	591960	VNG0787G||30S ribosomal protein S3ae|rps1e (OE2159R) 30S ribosomal protein S1e	VNG_RS03080	CDS
chr	-	591957	592202	VNG0788H||hypothetical protein|(OE2160R) conserved hypothetical protein	VNG_RS03085	CDS
chr	-	592199	593302	VNG0789C||hypothetical protein|recJ2 (OE2161R) probable replication complex protein RecJ2	VNG_RS03090	CDS
chr	-	593307	593774	VNG0790G||30S ribosomal protein S15|rps15 (OE2165R) 30S ribosomal protein S15	VNG_RS03095	CDS
chr	+	593999	594070	VNGt11||tRNA-Ala	VNG_RS03100	tRNA
chr	-	594361	596730	VNG0793G||chemotaxis protein|htrVI, htr6, htJ (OE2168R) transducer protein HtrVI	VNG_RS03105	CDS
chr	-	596727	597866	VNG0794G||BMP family ABC transporter substrate-binding protein|(OE2170R) chemotactic signal transduction system periplasmic substrate-binding protein	VNG_RS03110	CDS
chr	+	598238	598744	VNG0795G||halocyanin|hcpC (OE2171F) halocyanin HcpC	VNG_RS03115	CDS
chr	+	598879	600096	VNG0796G||cystathionine gamma-synthase|metB2, metC2, cgs (OE2173F) cystathionine synthase/lyase (cystathionine gamma-synthase, cystathionine gamma-lyase, cystathionine beta-lyase)	VNG_RS03120	CDS
chr	+	600156	601424	VNG0798H||Tat pathway signal protein|OE2175F (OE2175F) conserved hypothetical protein	VNG_RS03125	CDS
chr	+	601488	602189	VNG0799C||ABC transporter ATP-binding protein|OE2179F (OE2179F) ABC-type transport system ATP-binding protein	VNG_RS03130	CDS
chr	+	602186	602782	VNG0800H||ABC transporter permease|OE2182F (OE2182F) ABC-type transport system permease protein	VNG_RS03135	CDS
chr	-	602925	602997	VNGt12||tRNA-Arg	VNG_RS03140	tRNA
chr	-	603037	603327	VNG0801C||twin-arginine translocase TatA/TatE family subunit|tatA (OE2186R) Sec-independent protein translocase subunit TatA	VNG_RS03145	CDS
chr	+	603534	604346	VNG0804C||HD domain-containing protein|(OE2187F) HD family hydrolase	VNG_RS03150	CDS
chr	-	604372	606708	VNG0806G||methyl-accepting chemotaxis protein|htr4, htpVI, htD (OE2189R) transducer protein Htr4	VNG_RS03155	CDS
chr	-	606864	608225	VNG0808G||NAD-dependent succinate-semialdehyde dehydrogenase|aldH4 (OE2190R) aldehyde dehydrogenase	VNG_RS03160	CDS
chr	+	608215	608895	VNG0810H||hypothetical protein|(OE2191F) hypothetical protein	VNG_RS03165	CDS
chr	-	608896	609288	VNG0811H||hypothetical protein|(OE2194R) conserved hypothetical protein	VNG_RS03170	CDS
chr	+	609510	611960	VNG0812G||methyl-accepting chemotaxis protein|htr18 (OE2195F) transducer protein Htr18	VNG_RS03175	CDS
chr	+	611957	613207	VNG0813G||spermidine/putrescine ABC transporter substrate-binding protein|(OE2196F) chemotactic signal transduction system periplasmic substrate-binding protein	VNG_RS03180	CDS
chr	-	613227	613859	VNG0814C||NAD(P)-dependent oxidoreductase|(OE2197R) homolog to NAD-dependent epimerase/dehydratase	VNG_RS03185	CDS
chr	+	613996	615006	VNG0815G||NADP-dependent oxidoreductase|qor2 (OE2199F) NADPH:quinone reductase	VNG_RS03190	CDS
chr	+	615200	616840	VNG0816G||PKD domain-containing protein|chiA1 (OE2201F) chitinase	VNG_RS03195	CDS
chr	+	616933	618651	VNG0818C||PKD domain-containing protein|chiA2 (OE2205F) chitinase	VNG_RS03200	CDS
chr	+	618648	620333	VNG0819C||PKD domain-containing protein|chiA3 (OE2206F) chitinase	VNG_RS03205	CDS
chr	-	620463	620533	VNGt13||tRNA-Gly	VNG_RS03210	tRNA
chr	-	620587	621240	VNG0821C||class I SAM-dependent methyltransferase|(OE2210R) probable S-adenosylmethionine-dependent methyltransferase	VNG_RS03215	CDS
chr	-	621237	623315	VNG0822C||type II secretion protein F|(OE2212R) type II/IV secretion system transmembrane protein	VNG_RS03220	CDS
chr	-	623369	625021	VNG0823G||type II secretion system protein|(OE2215R) type II/IV secretion system ATPase protein	VNG_RS03225	CDS
chr	-	625085	625786	VNG0824G||molybdenum cofactor guanylyltransferase|mobA (OE2217R) molybdenum cofactor guanylyltransferase	VNG_RS03230	CDS
chr	-	625866	626312	VNG0825C||molybdopterin-guanine dinucleotide biosynthesis protein B|mobB (OE2219R) molybdopterin-guanine dinucleotide biosynthesis adapter protein MobB	VNG_RS03235	CDS
chr	+	626458	627132	VNG0826C||helix-turn-helix domain-containing protein|(OE2220F) HTH-10 family transcription regulator	VNG_RS03240	CDS
chr	+	627213	627452	VNG0828H||hypothetical protein|(OE2222F) conserved hypothetical protein	VNG_RS03245	CDS
chr	+	627445	629958	VNG0829G||dimethylsulfoxide reductase|dmsA (OE2223F) dimethylsulfoxide reductase subunit A	VNG_RS03250	CDS
chr	+	629955	630743	VNG0830G||4Fe-4S ferredoxin|dmsB (OE2225F) dimethylsulfoxide reductase subunit B	VNG_RS03255	CDS
chr	+	630743	632050	VNG0831G||molybdopterin oxidoreductase|dmsC (OE2227F) dimethylsulfoxide reductase subunit C	VNG_RS03260	CDS
chr	+	632047	632625	VNG0832C||chaperone TorD|dmsD (OE2229F) Tat proofreading chaperone DmsD	VNG_RS03265	CDS
chr	+	632698	633588	VNG0834C||DUF106 domain-containing protein|(OE2230F) DUF106 family protein	VNG_RS03270	CDS
chr	-	633600	633962	VNG0835G||metal-dependent transcriptional regulator|(OE2231R) SirR/DtxR family transcription regulator	VNG_RS03275	CDS
chr	+	634311	635075	||hypothetical protein|(OE2232F) probable halocin (homolog to halocin C8)	VNG_RS03280	CDS
chr	+	635084	635296	||hypothetical protein|(OE2233F) conserved hypothetical protein	VNG_RS03285	CDS
chr	+	636822	637199	VNG0837H||hypothetical protein|(OE2237F) conserved hypothetical protein	VNG_RS03290	CDS
chr	+	637192	638265	VNG0838G||integrase|(OE2239F) XerC/D-like integrase	VNG_RS03295	CDS
chr	-	638430	638897	pseudo||hypothetical protein|(OE2241R) conserved hypothetical protein (nonfunctional)	VNG_RS03300	CDS
chr	-	638908	639591	VNG0841G||IcfA|cynT (OE2243R) carbonic anhydrase	VNG_RS03305	CDS
chr	-	639672	640481	VNG0845C||methyltransferase domain-containing protein|(OE2244R) probable S-adenosylmethionine-dependent methyltransferase	VNG_RS03310	CDS
chr	+	640617	642092	VNG0846C||HTTM domain-containing protein|(OE2245F) conserved hypothetical protein	VNG_RS03315	CDS
chr	-	642117	643022	VNG0847H||hypothetical protein|(OE2247R) conserved hypothetical protein	VNG_RS03320	CDS
chr	-	643071	644420	VNG0849C||hypothetical protein|(OE2249R) probable coiled coil protein	VNG_RS03325	CDS
chr	-	644507	645343	VNG0851C||MBL fold metallo-hydrolase|(OE2252R) homolog to UPF0173 family metal-dependent hydrolase	VNG_RS03330	CDS
chr	+	645426	646076	VNG0852C||bacteriocin|(OE2253F) HTH-10 family transcription regulator	VNG_RS03335	CDS
chr	-	646085	646483	VNG0853C||YlbF family regulator|(OE2254R) UPF0342 family protein	VNG_RS03340	CDS
chr	+	646591	647625	VNG0854C||diphthamide biosynthesis enzyme Dph2|dph2 (OE2257F) S-adenosyl-L-methionine:L-histidine 3-amino-3-carboxypropyltransferase	VNG_RS03345	CDS
chr	+	647674	648294	VNG0857Cm||methyltransferase domain-containing protein|(OE2259F) probable rRNA methyltransferase	VNG_RS03350	CDS
chr	-	648285	650081	VNG0858C||rhomboid family intramembrane serine protease|(OE2260R) rhomboid family protein	VNG_RS03355	CDS
chr	+	650181	650465	VNG0860G||DNA-directed RNA polymerase subunit L|rpoL (OE2267F) DNA-directed RNA polymerase subunit L	VNG_RS03360	CDS
chr	-	650472	651293	VNG0862G||imidazole glycerol phosphate synthase cyclase subunit|hisF (OE2268R) imidazoleglycerol-phosphate synthase subunit HisF	VNG_RS03365	CDS
chr	+	651366	651836	VNG0861H||hypothetical protein|(OE2269F) UspA domain protein	VNG_RS03370	CDS
chr	-	652034	654136	VNG0864G||phosphoribosylformylglycinamidine synthase|purL (OE2274R) phosphoribosylformylglycinamidine synthase subunit PurL	VNG_RS03375	CDS
chr	+	654252	654935	VNG0865C||PHP domain-containing protein|OE2276F (OE2276F) PHP domain protein	VNG_RS03380	CDS
chr	+	654935	656017	VNG0867G||asparagine synthetase B|asnB (OE2278F) asparagine synthase (glutamine-hydrolyzing)	VNG_RS03385	CDS
chr	-	656033	656506	VNG0868H||NUDIX domain-containing protein|(OE2280R) NUDIX family hydrolase	VNG_RS03390	CDS
chr	-	656539	657525	VNG0869G||transcription initiation factor IIB 2|tfbD (OE2281R) transcription initiation factor TFB	VNG_RS03395	CDS
chr	+	657686	657961	VNG0870G||Asp-tRNA(Asn)/Glu-tRNA(Gln) amidotransferase GatCAB subunit C|gatC, aatC (OE2283F) aspartyl/glutamyl-tRNA(Asn/Gln) amidotransferase subunit C	VNG_RS03400	CDS
chr	+	657961	659232	VNG0872G||Asp-tRNA(Asn)/Glu-tRNA(Gln) amidotransferase GatCAB subunit A|gatA, aatA (OE2284F) aspartyl/glutamyl-tRNA(Asn/Gln) amidotransferase subunit A	VNG_RS03405	CDS
chr	-	659240	659707	VNG0873G||acyl-CoA thioesterase|act1 (OE2285R) acyl-CoA thioester hydrolase	VNG_RS03410	CDS
chr	+	659810	661324	VNG0874G||conjugal transfer protein TraB|traB (OE2288F) TraB family protein	VNG_RS03415	CDS
chr	+	661336	661929	VNG0875Cm||Zn-dependent protease|(OE2289F) M50 family metalloprotease	VNG_RS03420	CDS
chr	+	661987	662982	VNG0876G||phosphoribosylformylglycinamidine cyclo-ligase|purM (OE2292F) phosphoribosylformylglycinamidine cyclo-ligase	VNG_RS03425	CDS
chr	-	663068	663607	VNG0878Gm||CBS domain-containing protein|(OE2293R) HTH/CBS domain protein	VNG_RS03430	CDS
chr	-	663648	664013	VNG0879C||DUF555 domain-containing protein|(OE2294R) UPF0212 family protein	VNG_RS03435	CDS
chr	+	664248	664979	VNG0880G||proteasome subunit beta|psmB (OE2296F) proteasome beta subunit	VNG_RS03440	CDS
chr	+	665121	666806	VNG0881G||DNA ligase|ligB (OE2298F) DNA ligase (ATP)	VNG_RS03445	CDS
chr	+	666861	667634	VNG0882G,VNG0882Gm||haloacid dehalogenase|(OE2299F) HAD superfamily hydrolase	VNG_RS03450	CDS
chr	+	667700	668494	VNG0883H||MBL fold metallo-hydrolase|(OE2300F) beta-lactamase domain protein	VNG_RS03455	CDS
chr	-	668445	669545	VNG0884G||DNA topoisomerase VI subunit A|top6A (OE2301R) DNA topoisomerase 6 subunit A	VNG_RS03460	CDS
chr	-	669542	671956	VNG0885G||DNA topoisomerase VI subunit B|top6B (OE2302R) DNA topoisomerase 6 subunit B	VNG_RS03465	CDS
chr	+	672098	674011	VNG0887G||DNA topoisomerase (ATP-hydrolyzing) subunit B|gyrB (OE2303F) DNA gyrase subunit B	VNG_RS03470	CDS
chr	+	674013	676487	VNG0889G||DNA gyrase subunit A|gyrA (OE2304F) DNA gyrase subunit A	VNG_RS03475	CDS
chr	+	676676	677209	VNG0890G||HTH domain-containing protein|(OE2306F) DUF293 domain protein	VNG_RS03480	CDS
chr	+	677255	678424	VNG0891G||NAD(P)/FAD-dependent oxidoreductase|ndh (OE2307F) probable NADH dehydrogenase	VNG_RS03485	CDS
chr	+	678619	679143	VNG0892a||hypothetical protein|(OE2310F) UPF0157 family protein	VNG_RS03490	CDS
chr	-	679140	679961	VNG0893G||uridine phosphorylase|udp2 (OE2311R) uridine phosphorylase	VNG_RS03495	CDS
chr	-	680015	680419	VNG0896G||cytidine deaminase|cdd, cda (OE2313R) cytidine deaminase	VNG_RS03500	CDS
chr	-	680470	681555	VNG0897G||ABC transporter permease|tsgC (OE2314R) ABC-type transport system permease protein (probable substrate sugar)	VNG_RS03505	CDS
chr	-	681548	682771	VNG0898G||ABC transporter permease|tsgB (OE2315R) ABC-type transport system permease protein (probable substrate sugar)	VNG_RS03510	CDS
chr	-	682768	684288	VNG0901G||ABC transporter ATP-binding protein|tsgD (OE2316R) ABC-type transport system ATP-binding protein (probable substrate sugar)	VNG_RS03515	CDS
chr	-	684313	685362	VNG0903C||BMP family ABC transporter substrate-binding protein|tsgA (OE2317R) ABC-type transport system periplasmic substrate-binding protein (probable substrate sugar)	VNG_RS03520	CDS
chr	-	685465	686847	VNG0905G||phosphomannomutase|pmm3, pmu2 (OE2318R) phosphohexomutase (phosphoglucomutase / phosphomannomutase)	VNG_RS03525	CDS
chr	-	686893	687372	VNG0906H||hypothetical protein|(OE2319R) conserved hypothetical protein	VNG_RS03530	CDS
chr	+	687787	689355	VNG0908G||sodium/proline symporter|(OE2322F) SSSF family transport protein	VNG_RS03535	CDS
chr	+	689345	689866	VNG0909H||hypothetical protein|(OE2324F) conserved hypothetical protein	VNG_RS03540	CDS
chr	+	689936	690208	VNG0911H||hypothetical protein|(OE2325F) conserved hypothetical protein	VNG_RS03545	CDS
chr	+	690192	691643	VNG0913H||hypothetical protein|(OE2328F) conserved hypothetical protein	VNG_RS03550	CDS
chr	-	691613	692713	VNG0914H||iron transporter|(OE2330R) conserved hypothetical protein	VNG_RS03555	CDS
chr	+	692869	694062	VNG0915G||aminotransferase class V-fold PLP-dependent enzyme|kynU, hakA (OE2332F) kynureninase	VNG_RS03560	CDS
chr	-	694068	696365	VNG0916G||PAS domain-containing sensor histidine kinase|(OE2333R) sensor box histidine kinase	VNG_RS03565	CDS
chr	-	696355	696969	VNG0917G||DNA-binding protein|(OE2334R) receiver box response regulator	VNG_RS03570	CDS
chr	-	697055	697939	VNG0918H||IS1595 family transposase ISH4|(OE1071F) ISH4-type transposase ISH4	VNG_RS03575	CDS
chr	+	698097	698786	VNG0919G||glycosyltransferase family 2 protein|gtl6 (OE2336F) dolichyl-phosphate hexosyltransferase	VNG_RS03580	CDS
chr	-	698755	700821	VNG0920H||hypothetical protein|(OE2338R) conserved hypothetical protein	VNG_RS03585	CDS
chr	-	700821	701954	VNG0921G||ABC transporter ATP-binding protein|sfuC (OE2343R) ABC-type transport system ATP-binding protein (probable substrate iron)	VNG_RS03590	CDS
chr	-	701947	703560	VNG0923G||iron ABC transporter permease|sfuB (OE2346R) ABC-type transport system permease protein (probable substrate iron)	VNG_RS03595	CDS
chr	-	703563	704714	VNG0924G||iron ABC transporter substrate-binding protein|sfuA (OE2348R) ABC-type transport system periplasmic substrate-binding protein (probable substrate iron)	VNG_RS03600	CDS
chr	-	704811	705959	VNG0925C||hypothetical protein|(OE2350R) homolog to arabinopyranose mutase	VNG_RS03605	CDS
chr	-	706028	706747	VNG0927C||hypothetical protein|(OE2353R) conserved hypothetical protein	VNG_RS03610	CDS
chr	-	706744	708309	VNG0928G||MAPK-activated protein kinase|(OE2354R) ARM/HEAT repeat protein / protein kinase domain protein	VNG_RS03615	CDS
chr	+	708396	709412	VNG0930G||LLM class flavin-dependent oxidoreductase|OE2357F (OE2357F) monooxygenase (homolog to alkanesulfonate monooxygenase)	VNG_RS03620	CDS
chr	+	709490	710641	VNG0931G||3-ketoacyl-CoA thiolase|acaB2 (OE2358F) acetyl-CoA C-acetyltransferase catalytic subunit	VNG_RS03625	CDS
chr	+	710638	711030	VNG0932C||hypothetical protein|(OE2359F) acetyl-CoA C-acetyltransferase small subunit	VNG_RS03630	CDS
chr	-	711047	712147	VNG0933G||NADH:flavin oxidoreductase/NADH oxidase|(OE2360R) NamA family oxidoreductase	VNG_RS03635	CDS
chr	-	712502	713143	VNG0935G||nitroreductase family protein|(OE2364R) nitroreductase family protein	VNG_RS03640	CDS
chr	-	713283	714068	VNG0936C||hydrolase|(OE2365R) probable carbon-nitrogen hydrolase	VNG_RS03645	CDS
chr	+	714164	715606	VNG0937G||aldehyde dehydrogenase|aldH3 (OE2367F) aldehyde dehydrogenase	VNG_RS03650	CDS
chr	-	715619	716419	VNG0938G||ZIP family metal transporter|gufA (OE2370R) GufA family transport protein (probable substrate zinc)	VNG_RS03655	CDS
chr	+	716669	718771	VNG0940G,VNG0940Gm||CoA-binding protein|acdA (OE2372F) acetate--CoA ligase (ADP-forming)	VNG_RS03660	CDS
chr	+	718768	719832	VNG0941C||hypothetical protein|(OE2373F) DRTGG domain protein	VNG_RS03665	CDS
chr	-	719845	720243	VNG0942G||chemotaxis protein CheW|cheW2 (OE2374R) purine-binding taxis protein CheW	VNG_RS03670	CDS
chr	+	720331	720678	VNG0943C||ArsR family transcriptional regulator|(OE2375F) HTH domain protein	VNG_RS03675	CDS
chr	+	720747	721028	VNG0945H||hypothetical protein|(OE2377F) conserved hypothetical protein	VNG_RS03680	CDS
chr	-	721030	722001	VNG0946G||MinD/ParA family protein|parA1, flaK (OE2378R) ParA domain protein (fla operon protein ParA1)	VNG_RS03685	CDS
chr	-	722046	723791	VNG0947G||flagellar assembly protein J|flaJ (OE2379R) flagellar motor/biogenesis protein FlaJ	VNG_RS03690	CDS
chr	-	723798	725687	VNG0949G||hypothetical protein|flaI (OE2380R) flagellar motor/biogenesis protein FlaI	VNG_RS03695	CDS
chr	-	725699	726469	VNG0950G,VNG0950Gm||ATPase|flaH (OE2381R) fla cluster protein FlaH	VNG_RS03700	CDS
chr	-	726466	726921	VNG0950a||flagellar protein G|flaG (OE2383R) fla cluster protein FlaG	VNG_RS03705	CDS
chr	-	726922	727359	VNG0953C||hypothetical protein|flaF (OE2385R) fla cluster protein FlaF	VNG_RS03710	CDS
chr	-	727343	728857	VNG0954C||hypothetical protein|flaCE (OE2386R) fla cluster protein FlaCE	VNG_RS03715	CDS
chr	-	728962	729432	VNG0955G||flagella E|flaD (OE2390R) fla cluster protein FlaD	VNG_RS03720	CDS
chr	-	729429	731339	VNG0958G||PAS domain-containing protein|htr15, htpIX (OE2392R) transducer protein Htr15	VNG_RS03725	CDS
chr	-	731395	731634	VNG0959H||hypothetical protein|(OE2396R) conserved hypothetical protein	VNG_RS03730	CDS
chr	+	731799	732380	VNG0960G||flagellin|flgB1 (OE2397F) flagellin B1	VNG_RS03735	CDS
chr	+	732392	732982	VNG0961G||flagellin|flgB2 (OE2398F) flagellin B2	VNG_RS03740	CDS
chr	+	732994	733575	VNG0962G||flagellin|flgB3 (OE2399F) flagellin B3	VNG_RS03745	CDS
chr	+	733645	734865	VNG0963G||phycocyanobilin lyase|(OE2401F) HEAT-PBS family taxis protein	VNG_RS03750	CDS
chr	+	735009	735881	VNG0964C||hypothetical protein|cheF1 (OE2402F) taxis protein CheF1	VNG_RS03755	CDS
chr	-	735910	736773	VNG0965C||hypothetical protein|cheF2 (OE2404R) taxis protein CheF2	VNG_RS03760	CDS
chr	-	736840	737646	VNG0966G||chemotaxis protein CheR|cheR (OE2406R) protein-glutamate O-methyltransferase CheR	VNG_RS03765	CDS
chr	-	737643	738110	VNG0967G,VNG0967Gm||chemotaxis protein CheD|cheD (OE2408R) taxis cluster protein CheD	VNG_RS03770	CDS
chr	-	738107	739246	VNG0969H||chemotaxis protein CheC|cheC3 (OE2410R) taxis cluster protein CheC	VNG_RS03775	CDS
chr	-	739248	739835	VNG0970G||chemotaxis protein|cheC1, cheJ (OE2414R) taxis cluster protein CheC	VNG_RS03780	CDS
chr	-	739838	741844	VNG0971G||chemotaxis protein CheA|cheA (OE2415R) taxis sensor histidine kinase CheA	VNG_RS03785	CDS
chr	-	741846	742889	VNG0973G||chemotaxis response regulator protein-glutamate methylesterase|cheB (OE2416R) protein-glutamate methylesterase CheB	VNG_RS03790	CDS
chr	-	742886	743248	VNG0974G||response regulator|cheY (OE2417R) response regulator CheY	VNG_RS03795	CDS
chr	-	743295	743831	VNG0976G||chemotaxis protein CheW|cheW1 (OE2419R) purine-binding taxis protein CheW	VNG_RS03800	CDS
chr	-	743896	744489	VNG0978H||hypothetical protein|(OE2421R) conserved hypothetical protein	VNG_RS03805	CDS
chr	+	744606	745511	VNG0979H||hypothetical protein|(OE2423F) conserved hypothetical protein	VNG_RS03810	CDS
chr	+	745648	746763	VNG0981C||pyridoxal phosphate-dependent aminotransferase|aat1 (OE2425F) pyridoxal phosphate-dependent aminotransferase (homolog to histidinol-phosphate aminotransferase / aspartate aminotransferase)	VNG_RS03815	CDS
chr	+	746843	747133	VNG0982C||photosystem reaction center subunit H|(OE2427F) PRC domain protein	VNG_RS03820	CDS
chr	-	747151	748605	VNG0983C||DHH family phosphoesterase|(OE2428R) DHH/RecJ family phosphoesterase	VNG_RS03825	CDS
chr	+	748778	748851	VNGt14||tRNA-Lys	VNG_RS03830	tRNA
chr	+	749392	751398	VNG0985H||hypothetical protein|(OE2430F) conserved hypothetical protein	VNG_RS03835	CDS
chr	-	751903	752106	||hypothetical protein|(OE2432B1R) conserved hypothetical protein	VNG_RS03840	CDS
chr	+	752276	752803	VNG0986H||hypothetical protein|(OE2432C1F) SWIM zinc finger domain protein	VNG_RS03845	CDS
chr	-	754459	755481	VNG0989C||integrase|(OE2438R) XerC/D-like integrase	VNG_RS03850	CDS
chr	-	756675	757016	VNG0991H||hypothetical protein|(OE2442R) hypothetical protein	VNG_RS03855	CDS
chr	-	757409	758119	VNG0992H||hypothetical protein|(OE2443R) conserved hypothetical protein	VNG_RS03860	CDS
chr	+	758465	759277	VNG0993H||hypothetical protein|(OE2444F) hypothetical protein	VNG_RS03865	CDS
chr	+	760365	760553	VNG0995H||hypothetical protein|(OE2447F) small CPxCG-related zinc finger protein	VNG_RS03870	CDS
chr	+	760682	762487	VNG0996G||XRE family transcriptional regulator|boa4 (OE2448F) integrase family protein / bat box HTH-10 family transcription regulator	VNG_RS03875	CDS
chr	+	762609	764612	VNG0997G||acetate--CoA ligase|acs2 (OE2450F) acyl-CoA synthetase	VNG_RS03880	CDS
chr	-	764619	765629	VNG0998G||aldo/keto reductase|(OE2451R) probable oxidoreductase (aldo-keto reductase family protein)	VNG_RS03885	CDS
chr	-	765775	766044	VNG0999H||hypothetical protein|(OE2453R) conserved hypothetical protein	VNG_RS03890	CDS
chr	+	766395	766595	||hypothetical protein|(OE2455F) CopG domain protein	VNG_RS03895	CDS
chr	+	766603	766812	VNG1000H||DUF2061 domain-containing protein|(OE2456F) DUF2061 family protein	VNG_RS03900	CDS
chr	-	766955	768454	VNG1001G||IMP dehydrogenase|guaB (OE2458R) inosine-5'-monophosphate dehydrogenase	VNG_RS03905	CDS
chr	+	768965	769882	VNG1002H||hypothetical protein|(OE2460F) conserved hypothetical protein	VNG_RS03910	CDS
chr	+	769965	770189	VNG1003H||hypothetical protein|(OE2464F) conserved hypothetical protein	VNG_RS03915	CDS
chr	-	770194	770406	VNG1005H||hypothetical protein|(OE2465R) conserved hypothetical protein	VNG_RS03920	CDS
chr	+	770516	770691	||tRNA-Trp	VNG_RS03925	tRNA
chr	+	773360	773950	VNG1008G||flagellin|flgA1 (OE2469F) flagellin A1	VNG_RS03935	CDS
chr	+	773962	774546	VNG1009G||flagellin|flgA2 (OE2470F) flagellin A2	VNG_RS03940	CDS
chr	+	774736	775503	VNG1011C,VNG1011Cm||GTP cyclohydrolase IIa|gch3a (OE2472F) GTP cyclohydrolase III	VNG_RS03945	CDS
chr	+	775533	775805	VNG1012H||glutaredoxin|grx5 (OE2473F) glutaredoxin	VNG_RS03950	CDS
chr	-	775802	777073	VNG1013G||chemotaxis protein|htrXIII, htr13, htL (OE2474R) transducer protein HtrXIII	VNG_RS03955	CDS
chr	+	777218	778453	VNG1014G||DNA polymerase IV|polY (OE2475F) DNA-directed DNA polymerase Y	VNG_RS03960	CDS
chr	-	778446	778820	VNG1015H||hypothetical protein|OE2478R (OE2478R) conserved hypothetical protein	VNG_RS03965	CDS
chr	-	778857	779960	VNG1017H||hypothetical protein|gth8 (OE2481R) probable glycosyltransferase, type 1	VNG_RS03970	CDS
chr	+	780051	782048	VNG1018G||alcohol dehydrogenase|(OE2486F) probable oxidoreductase (aldo-keto reductase family protein)	VNG_RS03975	CDS
chr	+	782045	782896	VNG1020C||CDP-alcohol phosphatidyltransferase family protein|pgsA1 (OE2491F) CDP-alcohol 1-archaetidyltransferase	VNG_RS03980	CDS
chr	+	782934	783695	VNG1021C||GTP cyclohydrolase IIa|gch3b (OE2492F) GTP cyclohydrolase III	VNG_RS03985	CDS
chr	+	783700	784716	VNG1023C||oxidoreductase|adh6 (OE2494F) oxidoreductase (homolog to zinc-containing alcohol dehydrogenase / threonine 3-dehydrogenase)	VNG_RS03990	CDS
chr	+	784713	785120	VNG1024C||6-carboxytetrahydropterin synthase|(OE2495F) PtpS family protein	VNG_RS03995	CDS
chr	+	785117	785962	VNG1025H||methyltransferase domain-containing protein|(OE2497F) homolog to S-adenosylmethionine-dependent methyltransferase	VNG_RS04000	CDS
chr	+	785972	786526	VNG1026H||hypothetical protein|(OE2499F) DUF457 family protein	VNG_RS04005	CDS
chr	-	786530	787174	VNG1027G||triose-phosphate isomerase|tpiA (OE2500R) triosephosphate isomerase	VNG_RS04010	CDS
chr	-	787221	787760	VNG1029C||TIGR00270 family protein|(OE2502R) cro/C1 family transcription regulator	VNG_RS04015	CDS
chr	-	787803	788402	VNG1030G||CDP-alcohol phosphatidyltransferase family protein|pgsA2 (OE2503R) CDP-alcohol 1-archaetidyltransferase	VNG_RS04020	CDS
chr	-	788399	788908	VNG1031C||adenylate kinase|adk2 (OE2506R) probable adenylate kinase	VNG_RS04025	CDS
chr	-	788905	790005	VNG1033G||histidinol-phosphate aminotransferase|hisC (OE2507R) histidinol-phosphate aminotransferase	VNG_RS04030	CDS
chr	+	790091	790531	VNG1034H||hypothetical protein|(OE2508F) conserved hypothetical protein	VNG_RS04035	CDS
chr	-	790599	792188	VNG1035C||GMC family oxidoreductase|(OE2509R) GMC family oxidoreductase	VNG_RS04040	CDS
chr	-	792185	792703	VNG1036H||hypothetical protein|(OE2510R) conserved hypothetical protein	VNG_RS04045	CDS
chr	-	792760	793503	VNG1037G||FAA hydrolase family protein|hpcE (OE2512R) fumarylacetoacetase family protein	VNG_RS04050	CDS
chr	+	793607	794329	VNG1038C||hydrolase|(OE2513F) UPF0173 family metal-dependent hydrolase	VNG_RS04055	CDS
chr	+	794483	795025	VNG1039H||hypothetical protein|(OE2514F) hypothetical protein	VNG_RS04060	CDS
chr	+	795292	795687	||OsmC family peroxiredoxin|(OE2515F) OsmC domain protein	VNG_RS04065	CDS
chr	+	795777	796229	VNG1042H||hypothetical protein|(OE2519F) conserved hypothetical protein	VNG_RS04070	CDS
chr	+	796466	796759	VNG1046H||hypothetical protein|(OE2522F) conserved hypothetical protein	VNG_RS04075	CDS
chr	-	796773	798053	VNG1048G||UDP-glucose/GDP-mannose dehydrogenase family protein|aglM1, ugd1 (OE2524R) UDP-glucose 6-dehydrogenase AglM	VNG_RS04080	CDS
chr	-	798126	798476	VNG1050H||hypothetical protein|(OE2525R) TRAM domain protein	VNG_RS04085	CDS
chr	+	798683	799369	VNG1052H||hypothetical protein|(OE2527F) beta-lactamase domain protein	VNG_RS04090	CDS
chr	-	799383	800300	VNG1053G||TIGR04182 family glycosyltransferase|aglJ, gtl1 (OE2528R) dolichyl-phosphate hexosyltransferase AglJ	VNG_RS04095	CDS
chr	+	800415	801842	VNG1054G||polysaccharide biosynthesis protein|aglR (OE2529F) probable flippase AglR	VNG_RS04100	CDS
chr	+	801935	802657	VNG1055G||UTP--glucose-1-phosphate uridylyltransferase|aglF2, graD4 (OE2530F) UTP--glucose-1-phosphate uridylyltransferase AglF	VNG_RS04105	CDS
chr	+	802721	803701	VNG1056C||hypothetical protein|(OE2531F) conserved hypothetical protein	VNG_RS04110	CDS
chr	-	803726	805084	VNG1057C||hypothetical protein|(OE2532R) sulfatase	VNG_RS04115	CDS
chr	+	805308	806426	VNG1058H||hypothetical protein|aglQ (OE2533F) AglQ family protein	VNG_RS04120	CDS
chr	-	806499	807695	VNG1059C||colanic acid biosynthesis glycosyltransferase WcaL|gth7 (OE2535R) probable glycosyltransferase, type 1	VNG_RS04125	CDS
chr	+	807925	808710	VNG1060H||hypothetical protein|(OE2536F) FkbM family methyltransferase	VNG_RS04130	CDS
chr	+	808831	809730	VNG1062G||glycosyltransferase family 2 protein|gtl8, rfbQ (OE2537F) probable glycosyltransferase, type 2	VNG_RS04135	CDS
chr	-	809745	810761	VNG1063H||hypothetical protein|(OE2538R) conserved hypothetical protein	VNG_RS04140	CDS
chr	-	811152	812492	VNG1064H||ISH6 family transposase ISH6	VNG_RS04145	CDS
chr	+	812621	813382	VNG1065C||FkbM family methyltransferase|(OE2545F) FkbM family methyltransferase	VNG_RS04150	CDS
chr	+	813372	814280	VNG1066C||glycosyl transferase|aglI, gtl7 (OE2546F) glycosyltransferase AglI	VNG_RS04155	CDS
chr	-	814270	815208	VNG1067G||glycosyltransferase family 2 protein|aglG, gtl2 (OE2547R) glycosyltransferase AglG	VNG_RS04160	CDS
chr	+	815317	818580	VNG1068G||oligosaccharyl transferase, archaeosortase A system-associated|aglB (OE2548F) dolichyl-monophosphooligosaccharide--protein glycotransferase AglB	VNG_RS04165	CDS
chr	+	818634	819524	VNG1069C||DUF368 domain-containing protein|(OE2551F) DUF368 family protein	VNG_RS04170	CDS
chr	-	819545	820756	VNG1070Gm||FAD-dependent oxidoreductase|glpA2 (OE2553R) glycerol-3-phosphate dehydrogenase subunit A	VNG_RS04175	CDS
chr	-	820841	821197	VNG1071G||transcription factor|rpc34 (OE2554R) probable transcription factor (homolog to RNA polymerase III subunit RPC34)	VNG_RS04180	CDS
chr	-	821245	822726	VNG1073G||2-succinylbenzoate--CoA ligase|menE (OE2555R) O-succinylbenzoate--CoA ligase	VNG_RS04185	CDS
chr	-	822719	823714	VNG1074G||chloromuconate cycloisomerase|menC (OE2558R) O-succinylbenzoate synthase	VNG_RS04190	CDS
chr	-	823711	824646	VNG1075G||1,4-dihydroxy-2-naphthoate polyprenyltransferase|menA (OE2559R) 1,4-dihydroxy-2-naphthoate octaprenyltransferase	VNG_RS04195	CDS
chr	-	824703	826337	VNG1077G||BCCT family transporter|opuD (OE2560R) compatible solute transport protein (probable substrate choline/glycine betaine)	VNG_RS04200	CDS
chr	-	826509	827423	VNG1079G||1,4-dihydroxy-2-naphthoyl-CoA synthase|menB (OE2561R) naphthoate synthase	VNG_RS04205	CDS
chr	-	827496	829250	VNG1081G||2-succinyl-5-enolpyruvyl-6-hydroxy-3-cyclohexene-1-carboxylate synthase|menD (OE2563R) 2-succinyl-5-enolpyruvyl-6-hydroxy-3-cyclohexene-1-carboxylate synthase	VNG_RS04210	CDS
chr	-	829247	830572	VNG1083G||isochorismate synthase|menF (OE2566R) isochorismate synthase	VNG_RS04215	CDS
chr	-	830618	831214	VNG1084G||sulfite oxidase-like oxidoreductase|(OE2569R) reductase (probable nitrate reductase / sulfite dehydrogenase)	VNG_RS04220	CDS
chr	+	831377	831595	VNG1085H||hypothetical protein|(OE2571F) conserved hypothetical protein	VNG_RS04225	CDS
chr	+	831651	831929	VNG1086C||hypothetical protein|(OE2572F) UPF0058 family protein	VNG_RS04230	CDS
chr	+	832010	833953	VNG1087C||hypothetical protein|(OE2573F) conserved hypothetical protein	VNG_RS04235	CDS
chr	-	833972	834274	VNG1088C||hypothetical protein|(OE2577R) HTH domain protein	VNG_RS04240	CDS
chr	+	834481	835803	VNG1089G||adenylosuccinate synthetase|purA (OE2579F) adenylosuccinate synthase	VNG_RS04245	CDS
chr	+	835854	836057	VNG1090H||hypothetical protein|(OE2580F) UPF0434 family protein	VNG_RS04250	CDS
chr	+	836099	836659	||hypothetical protein|(OE2582F) conserved hypothetical protein	VNG_RS04255	CDS
chr	-	836666	837766	VNG1092C||hypothetical protein|(OE2583R) conserved hypothetical protein	VNG_RS04260	CDS
chr	-	837766	838644	VNG1093C||hypothetical protein|cbiX2 (OE2585R) sirohydrochlorin cobaltochelatase	VNG_RS04265	CDS
chr	+	838735	839919	VNG1094H||outer membrane lipoprotein carrier protein LolA|(OE2586F) LppX domain protein	VNG_RS04270	CDS
chr	-	839927	840226	||hypothetical protein|(OE2590R) conserved hypothetical protein	VNG_RS04275	CDS
chr	-	840223	840567	VNG1096H||ArsR family transcriptional regulator|(OE2591R) ArsR family transcription regulator	VNG_RS04280	CDS
chr	+	840757	842241	VNG1097G||cysteine--tRNA ligase|cysS (OE2594F) cysteine--tRNA ligase	VNG_RS04285	CDS
chr	+	842300	843136	VNG1099C||hypothetical protein|(OE2595F) YcgG family protein	VNG_RS04290	CDS
chr	+	843129	843680	VNG1100C||cysteine hydrolase|entB1 (OE2596F) isochorismatase family protein	VNG_RS04295	CDS
chr	-	843690	844934	VNG1101C||hypothetical protein|(OE2597R) DUF112 family protein	VNG_RS04300	CDS
chr	-	845055	845399	VNG1103G||50S ribosomal protein P1|rpl12 (OE2600R) 50S ribosomal protein L12	VNG_RS04305	CDS
chr	-	845405	846463	VNG1104G||50S ribosomal protein L10|rpl10 (OE2601R) 50S ribosomal protein L10	VNG_RS04310	CDS
chr	-	846465	847103	VNG1105G||50S ribosomal protein L1|rpl1 (OE2602R) 50S ribosomal protein L1	VNG_RS04315	CDS
chr	-	847304	847795	VNG1108G||50S ribosomal protein L11|rpl11 (OE2603R) 50S ribosomal protein L11	VNG_RS04320	CDS
chr	-	847866	848072	VNG1110C||hypothetical protein|(OE2605R) conserved hypothetical protein	VNG_RS04325	CDS
chr	+	848173	849285	VNG1111G||GTP-binding protein|drg (OE2607F) GTP-binding protein Drg	VNG_RS04330	CDS
chr	+	849289	849699	VNG1112H||TIGR04206 family protein|(OE2608F) TIGR04206 family protein	VNG_RS04335	CDS
chr	+	849749	850534	VNG1114G||glyoxalase|(OE2610F) glyoxalase domain protein	VNG_RS04340	CDS
chr	+	850650	851024	VNG1115H||hypothetical protein|(OE2612F) UPF0066 family protein	VNG_RS04345	CDS
chr	-	851026	851808	VNG1118G||diphthine synthase|dph5 (OE2613R) diphthine synthase	VNG_RS04350	CDS
chr	+	851896	852879	VNG1117C||class I SAM-dependent methyltransferase family protein|trm5 (OE2614F) tRNA (guanine(37)-N(1))-methyltransferase	VNG_RS04355	CDS
chr	+	852957	853028	VNGt16||tRNA-Thr	VNG_RS04360	tRNA
chr	+	853114	853365	VNG1119H||hypothetical protein|(OE2616F) conserved hypothetical protein	VNG_RS04365	CDS
chr	-	853418	853894	VNG1120H||cyclase|(OE2618R) START domain protein	VNG_RS04370	CDS
chr	+	853986	855161	VNG1121G||aspartate aminotransferase|aspC3, aspB3 (OE2619F) pyridoxal phosphate-dependent aminotransferase (probable aspartate aminotransferase)	VNG_RS04375	CDS
chr	-	855154	855582	VNG1123Gm||AsnC family transcriptional regulator|lrpA1 (OE2621R) Lrp/AsnC family transcription regulator LrpA1	VNG_RS04380	CDS
chr	-	855719	856657	VNG1125G||2-ketoglutarate ferredoxin oxidoreductase subunit beta|porB (OE2622R) pyruvate--ferredoxin oxidoreductase beta subunit	VNG_RS04385	CDS
chr	-	856660	858546	VNG1128G||2-oxoacid:acceptor oxidoreductase subunit alpha|porA (OE2623R) pyruvate--ferredoxin oxidoreductase alpha subunit	VNG_RS04390	CDS
chr	-	858687	858911	VNG1130H||hypothetical protein|(OE2625R) conserved hypothetical protein	VNG_RS04395	CDS
chr	-	858908	859939	VNG1131G||iron-sulfur cluster carrier protein ApbC|apbC (OE2626R) Fe-S cluster carrier protein ApbC	VNG_RS04400	CDS
chr	+	860171	860253	VNGt17||tRNA-Ser	VNG_RS04405	tRNA
chr	+	860275	860790	VNG1132G||30S ribosomal protein S13|rps13 (OE2627F) 30S ribosomal protein S13	VNG_RS04410	CDS
chr	+	860790	861302	VNG1133G||30S ribosomal protein S4|rps4 (OE2628F) 30S ribosomal protein S4	VNG_RS04415	CDS
chr	+	861309	861692	VNG1134G||30S ribosomal protein S11|rps11 (OE2629F) 30S ribosomal protein S11	VNG_RS04420	CDS
chr	+	861696	862442	VNG1136G||DNA-directed RNA polymerase subunit D|rpoD (OE2631F) DNA-directed RNA polymerase subunit D	VNG_RS04425	CDS
chr	+	862573	862657	VNGt18||tRNA-Leu	VNG_RS04430	tRNA
chr	+	862694	863047	VNG1137G||50S ribosomal protein L18e|rpl18e (OE2632F) 50S ribosomal protein L18e	VNG_RS04435	CDS
chr	+	863044	863481	VNG1138G||50S ribosomal protein L13|rpl13 (OE2633F) 50S ribosomal protein L13	VNG_RS04440	CDS
chr	+	863475	863873	VNG1139G,VNG1139Gm||30S ribosomal protein S9|rps9 (OE2635F) 30S ribosomal protein S9	VNG_RS04445	CDS
chr	+	863886	864086	VNG1140G||DNA-directed RNA polymerase subunit N|rpoN (OE2637F) DNA-directed RNA polymerase subunit N	VNG_RS04450	CDS
chr	+	864089	864271	VNG1141G|rpoK|DNA-directed RNA polymerase subunit K|rpoK (OE2638F) DNA-directed RNA polymerase subunit K	VNG_RS04455	CDS
chr	+	864273	865469	VNG1142G||enolase|eno (OE2640F) enolase	VNG_RS04460	CDS
chr	+	865466	866215	VNG1143G||30S ribosomal protein S2|rps2 (OE2641F) 30S ribosomal protein S2	VNG_RS04465	CDS
chr	-	866282	867124	VNG1144H||VOC family protein|(OE2642R) conserved hypothetical protein	VNG_RS04470	CDS
chr	+	867210	868202	VNG1145G||mevalonate kinase|mvk (OE2645F) mevalonate kinase	VNG_RS04475	CDS
chr	+	868199	868936	VNG1148G||hypothetical protein|(OE2647F) isopentenyl phosphate kinase	VNG_RS04480	CDS
chr	+	869155	870501	VNG1149C,VNG1149Cm||ribonuclease J|(OE2648F) beta-lactamase domain protein	VNG_RS04485	CDS
chr	+	870501	871544	VNG1150G||polyprenyl synthetase family protein|idsA1 (OE2650F) bifunctional short chain isoprenyl diphosphate synthase	VNG_RS04490	CDS
chr	+	871623	871844	VNG1151H||hypothetical protein|(OE2651F) conserved hypothetical protein	VNG_RS04495	CDS
chr	+	871960	873720	VNG1153G||glutamate--tRNA ligase|gltS (OE2652F) glutamate--tRNA ligase	VNG_RS04500	CDS
chr	-	873734	874207	VNG1154H||DUF456 domain-containing protein|(OE2653R) DUF456 family protein	VNG_RS04505	CDS
chr	-	874233	876464	VNG1156G||tRNA(Met) cytidine acetyltransferase|tmcA (OE2656R) tRNA(Met) cytidine acetyltransferase TmcA	VNG_RS04510	CDS
chr	+	876667	877029	VNG1157G||50S ribosomal protein L7ae|rpl8e (OE2662F) 50S ribosomal protein L8e	VNG_RS04515	CDS
chr	+	877036	877260	VNG1158G||30S ribosomal protein S28e|rps28e (OE2664F) 30S ribosomal protein S28e	VNG_RS04520	CDS
chr	+	877260	877448	VNG1159G||50S ribosomal protein L24e|rpl24e (OE2665F) 50S ribosomal protein L24e	VNG_RS04525	CDS
chr	+	877445	877930	VNG1160G||nucleoside-diphosphate kinase|ndk (OE2667F) nucleoside-diphosphate kinase	VNG_RS04530	CDS
chr	-	877978	878925	VNG1162H||hypothetical protein|metE (OE2668R) 5-methyltetrahydropteroyltriglutamate--homocysteine S-methyltransferase (methionine synthase II)	VNG_RS04535	CDS
chr	-	878982	879557	VNG1163G||methyltransferase domain-containing protein|prmC (OE2671R) protein N5-glutamine methyltransferase	VNG_RS04540	CDS
chr	-	879550	880452	VNG1164C||mechanosensitive ion channel family protein|mscS1 (OE2672R) mechanosensitive channel protein MscS	VNG_RS04545	CDS
chr	-	880623	881471	VNG1165G|ksgA|dimethyladenosine transferase|ksgA (OE2674R) ribosome biogenesis protein KsgA, 16S rRNA-methylating	VNG_RS04550	CDS
chr	-	881509	882102	VNG1168C||DUF655 domain-containing protein|(OE2676R) putative tRNA-specific adenosine deaminase	VNG_RS04555	CDS
chr	-	882144	882503	VNG1169C||DNA-directed RNA polymerase subunit F|rpoF (OE2678R) DNA-directed RNA polymerase subunit F	VNG_RS04560	CDS
chr	-	882503	882802	VNG1170G||50S ribosomal protein L21e|rpl21e (OE2679R) 50S ribosomal protein L21e	VNG_RS04565	CDS
chr	+	883195	884376	VNG1172G||cystathionine gamma-synthase|metB1, metC1 (OE2681F) cystathionine synthase/lyase (cystathionine gamma-synthase, cystathionine gamma-lyase, cystathionine beta-lyase)	VNG_RS04570	CDS
chr	-	884446	884712	VNG1173G||elongation factor 1-beta|tef1b, aef1b (OE2683R) translation elongation factor aEF-1 beta subunit	VNG_RS04575	CDS
chr	-	884715	884888	VNG1173a||RNA-binding protein|(OE2682A1R) small CPxCG-related zinc finger protein	VNG_RS04580	CDS
chr	-	884967	886922	VNG1175G||ATPase|(OE2684R) sensor box histidine kinase	VNG_RS04585	CDS
chr	+	886911	887744	VNG1174G||nucleolar|nop5 (OE2685F) rRNA/tRNA 2'-O-methyltransferase complex protein Nop5	VNG_RS04590	CDS
chr	+	887741	888373	VNG1176G||fibrillarin-like rRNA methylase|fib, nop1 (OE2689F) fibrillarin-like rRNA/tRNA 2'-O-methyltransferase	VNG_RS04595	CDS
chr	-	888387	888617	VNG1178H||hypothetical protein|(OE2690R) conserved hypothetical protein	VNG_RS04600	CDS
chr	-	888617	889207	VNG1179C||TRASH domain-containing protein|(OE2691R) Lrp/AsnC family transcription regulator	VNG_RS04605	CDS
chr	+	889326	889859	VNG1180G||peptide-methionine (S)-S-oxide reductase|msrA (OE2693F) peptide methionine sulfoxide reductase MsrA (S-form specific)	VNG_RS04610	CDS
chr	+	889903	890526	VNG1181G||flagellin|flgX (OE2695F) flagellin flgX	VNG_RS04615	CDS
chr	+	890603	891091	VNG1182H||pyridoxamine 5'-phosphate oxidase family protein|(OE2696F) FMN-binding domain protein	VNG_RS04620	CDS
chr	-	891125	892330	VNG1184G,VNG1184Gm||radical SAM/SPASM domain-containing protein|ahbC, cmo2, pqqE2 (OE2697R) Fe-coproporphyrin synthase AhbC	VNG_RS04625	CDS
chr	-	892327	892578	VNG1183H||rSAM-partnered protein|(OE2698R) TIGR04031 family protein	VNG_RS04630	CDS
chr	+	892721	893791	VNG1185G||radical SAM protein|ahbD, cmo1, pqqE1 (OE2700F) alternative heme synthase AhbD	VNG_RS04635	CDS
chr	+	893923	895062	VNG1187G||multicopper oxidase family protein|(OE2703F) probable copper-containing oxidoreductase	VNG_RS04640	CDS
chr	+	895069	895686	VNG1188G||halocyanin domain-containing protein|hcpD (OE2704F) halocyanin HcpD	VNG_RS04645	CDS
chr	-	895707	896105	VNG1189H||hypothetical protein|(OE2706R) hypothetical protein	VNG_RS04650	CDS
chr	-	896255	896857	VNG1190G||superoxide dismutase|sod1 (OE2708R) superoxide dismutase (Mn)	VNG_RS04655	CDS
chr	+	896996	898141	VNG1191G,VNG1191Gm||acyl-CoA dehydrogenase|acd3 (OE2710F) acyl-CoA dehydrogenase	VNG_RS04660	CDS
chr	-	898154	899398	VNG1193C||HAMP domain-containing protein|(OE2712R) histidine kinase	VNG_RS04665	CDS
chr	-	899522	899731	VNG1194H||hypothetical protein|(OE2715R) conserved hypothetical protein	VNG_RS04670	CDS
chr	-	899768	900121	||hypothetical protein|(OE2716R) conserved hypothetical protein	VNG_RS04675	CDS
chr	-	900160	900624	VNG1197G||peroxiredoxin|(OE2717R) homolog to peroxiredoxin	VNG_RS04680	CDS
chr	-	900703	902079	VNG1198C||NAD(P)/FAD-dependent oxidoreductase|(OE2720R) FAD-dependent oxidoreductase (homolog to geranylgeranyl reductase)	VNG_RS04685	CDS
chr	+	902216	902422	VNG1200H||hypothetical protein|(OE2724F) conserved hypothetical protein	VNG_RS04690	CDS
chr	-	902438	903073	VNG1201G||class II aldolase family protein|(OE2725R) class II aldolase (homolog to L-fuculose-phosphate aldolase)	VNG_RS04695	CDS
chr	-	903076	903774	VNG1202C||HAD family hydrolase|(OE2727R) HAD superfamily hydrolase	VNG_RS04700	CDS
chr	-	903818	905068	VNG1204G||glutamate dehydrogenase|gdhA2 (OE2728R) glutamate dehydrogenase	VNG_RS04705	CDS
chr	-	905173	906468	VNG1205C||ethylammeline chlorohydrolase|(OE2730R) probable nucleoside deaminase (cytosine/guanine deaminase)	VNG_RS04710	CDS
chr	-	906534	906956	||hypothetical protein|(OE2731R) conserved hypothetical protein	VNG_RS04715	CDS
chr	-	907027	907659	VNG1207C||helix-turn-helix domain-containing protein|(OE2732R) HTH-10 family transcription regulator	VNG_RS04720	CDS
chr	+	907743	909509	VNG1208G||urocanate hydratase|hutU (OE2734F) urocanate hydratase	VNG_RS04725	CDS
chr	+	909509	910429	VNG1209G||formimidoylglutamase|hutG (OE2736F) formimidoylglutamase	VNG_RS04730	CDS
chr	+	910426	911679	VNG1211G||imidazolonepropionase|hutI (OE2738F) imidazolonepropionase	VNG_RS04735	CDS
chr	+	911676	913253	VNG1212G,VNG1212Gm||histidine ammonia-lyase|hutH (OE2739F) histidine ammonia-lyase	VNG_RS04740	CDS
chr	+	913569	914321	VNG1213C||exonuclease|(OE2740F) ribonuclease H domain protein	VNG_RS04745	CDS
chr	+	914979	916109	VNG1214H||hypothetical protein|(OE2743F) conserved hypothetical protein	VNG_RS04750	CDS
chr	-	916308	916381	VNGt19||tRNA-Thr	VNG_RS04755	tRNA
chr	-	916393	916875	VNG1215G||GNAT family N-acetyltransferase|(OE2744R) GNAT family acetyltransferase	VNG_RS04760	CDS
chr	-	916872	918068	VNG1216G||phosphoglycerate kinase|pgk (OE2745R) phosphoglycerate kinase	VNG_RS04765	CDS
chr	-	918171	918887	VNG1218C||CBS domain-containing protein|(OE2747R) CBS domain protein	VNG_RS04770	CDS
chr	+	918919	919596	VNG1219G||uridine kinase|udk, urk (OE2749F) uridine kinase	VNG_RS04775	CDS
chr	-	919654	919977	VNG1220H||hypothetical protein|(OE2750R) conserved hypothetical protein	VNG_RS04780	CDS
chr	-	920276	920358	VNGt20||tRNA-Ser	VNG_RS04785	tRNA
chr	+	920669	921862	VNG1224G||cell division control protein Cdc6|orc8, cdc6-2 (OE2753F) Orc1-type DNA replication protein	VNG_RS04790	CDS
chr	-	922015	922776	VNG1227H||DUF2064 domain-containing protein|(OE2755R) conserved hypothetical protein	VNG_RS04795	CDS
chr	+	922865	923065	VNG1226H||hypothetical protein|(OE2757F) hypothetical protein	VNG_RS04800	CDS
chr	-	923079	923711	VNG1228C||uracil-DNA glycosylase|(OE2758R) uracil-DNA glycosylase superfamily protein	VNG_RS04805	CDS
chr	+	923886	924092	VNG1229H||hypothetical protein|(OE2760F) conserved hypothetical protein	VNG_RS04810	CDS
chr	-	924127	925311	VNG1230G||chorismate synthase|aroC (OE2761R) chorismate synthase	VNG_RS04815	CDS
chr	-	925560	926852	VNG1232G||3-phosphoshikimate 1-carboxyvinyltransferase|aroA (OE2762R) 3-phosphoshikimate 1-carboxyvinyltransferase	VNG_RS04820	CDS
chr	+	926974	928149	VNG1233G||aminopeptidase P family protein|(OE2763F) peptidase M24 family protein (homolog to Xaa-Pro dipeptidase)	VNG_RS04825	CDS
chr	-	928165	929535	VNG1234C||PAS domain S-box protein|(OE2764R) sensor box histidine kinase	VNG_RS04830	CDS
chr	+	929643	930380	VNG1235C||prephenate dehydrogenase/arogenate dehydrogenase family protein|tyrA (OE2770F) prephenate dehydrogenase	VNG_RS04835	CDS
chr	+	930370	931761	VNG1236C||class I SAM-dependent methyltransferase|(OE2772F) probable S-adenosylmethionine-dependent methyltransferase	VNG_RS04840	CDS
chr	+	931821	932303	VNG1237C||Lrp/AsnC family transcriptional regulator|(OE2776F) Lrp/AsnC family transcription regulator	VNG_RS04845	CDS
chr	+	932862	935048	VNG1240G||amino acid permease|cat3 (OE2779F) transport protein (probable substrate cationic amino acids)	VNG_RS04855	CDS
chr	+	935124	935900	VNG1241G||5'/3'-nucleotidase SurE|surE (OE2782F) 5'-nucleotidase SurE	VNG_RS04860	CDS
chr	-	935907	936107	||hypothetical protein	VNG_RS04865	CDS
chr	-	936143	936472	VNG1244C||chorismate mutase|aroQ (OE2784R) chorismate mutase	VNG_RS04870	CDS
chr	-	936406	937260	VNG1245C||shikimate kinase|aroK (OE2785R) shikimate kinase, archaeal-type	VNG_RS04875	CDS
chr	+	937348	937776	VNG1246H||hypothetical protein|OE2786F (OE2786F) conserved hypothetical protein	VNG_RS04880	CDS
chr	-	937934	938593	VNG1247G||ABC transporter ATP-binding protein|OE2787R (OE2787R) ABC-type transport system ATP-binding protein	VNG_RS04890	CDS
chr	-	938596	939666	VNG1249C||ABC transporter|OE2789R (OE2789R) ABC-type transport system permease protein	VNG_RS04895	CDS
chr	-	939667	940758	VNG1250H||hypothetical protein|(OE2791R) conserved hypothetical protein	VNG_RS04900	CDS
chr	-	940842	943682	VNG1251G||helicase|lhr (OE2794R) ATP-dependent DNA helicase	VNG_RS04905	CDS
chr	-	943743	944486	VNG1252G||phosphoesterase|rpe (OE2798R) rpa-associated phosphoesterase	VNG_RS04910	CDS
chr	-	944486	945883	VNG1253C||hypothetical protein|rpap1 (OE2800R) rpa-associated protein	VNG_RS04915	CDS
chr	-	945880	947151	VNG1255C||replication protein A|rpa1 (OE2801R) replication protein A	VNG_RS04920	CDS
chr	+	947257	947919	VNG1256G||2,5-diamino-6-(ribosylamino)-4(3H)-pyrimidinone 5'-phosphate reductase|ribG (OE2802F) 2,5-diamino-6-(ribosylamino)-4(3H)-pyrimidinone 5'-phosphate reductase	VNG_RS04925	CDS
chr	-	947927	948211	VNG1257H||hypothetical protein|(OE2803R) conserved hypothetical protein	VNG_RS04930	CDS
chr	-	948260	949348	VNG1259G||thioredoxin reductase|trxB2 (OE2805R) thioredoxin-disulfide reductase	VNG_RS04935	CDS
chr	+	949462	949746	VNG1260C||DUF357 domain-containing protein|(OE2806F) DUF357 family protein	VNG_RS04940	CDS
chr	+	949891	950073	VNG1261H||hypothetical protein|(OE2808F) small CPxCG-related zinc finger protein	VNG_RS04945	CDS
chr	-	950078	950476	VNG1262G||translation initiation factor 2 subunit beta|tif2b, aif2b (OE2809R) translation initiation factor aIF-2 beta subunit	VNG_RS04950	CDS
chr	+	950618	950860	VNG1263C||hypothetical protein|(OE2811F) UPF0058 family protein	VNG_RS04955	CDS
chr	-	950936	951319	VNG1264C||DUF555 domain-containing protein|(OE2813R) UPF0212 family protein	VNG_RS04960	CDS
chr	+	951404	952309	VNG1266G||DNA-3-methyladenine glycosylase 2 family protein|(OE2814F) DNA N-glycosylase	VNG_RS04965	CDS
chr	+	952374	953267	VNG1268H||hypothetical protein|(OE2816F) conserved hypothetical protein	VNG_RS04970	CDS
chr	+	954746	955255	VNG1271H||hypothetical protein|(OE2820F) conserved hypothetical protein	VNG_RS04975	CDS
chr	+	955446	956882	VNG1272C||bifunctional ADP-dependent NAD(P)H-hydrate dehydratase/NAD(P)H-hydrate epimerase|nnrDE (OE2821F) bifunctional NAD(P)H-hydrate repair enzyme Nnr	VNG_RS04980	CDS
chr	+	956875	957366	VNG1273G||cyclic pyranopterin monophosphate synthase MoaC|moaC (OE2825F) probable cyclic pyranopterin monophosphate synthase accessory protein	VNG_RS04985	CDS
chr	-	957376	958683	VNG1275G,VNG1275Gm||GTPase HflX|hflX2 (OE2827R) GTP-binding protein HflX	VNG_RS04990	CDS
chr	-	958732	959457	VNG1276C||ribosome assembly factor SBDS|(OE2828R) SBDS family protein	VNG_RS04995	CDS
chr	-	959518	960012	VNG1279H||ribonuclease P|rnp2 (OE2832R) ribonuclease P protein component 2	VNG_RS05000	CDS
chr	-	960009	960611	VNG1280C||class I SAM-dependent methyltransferase|(OE2833R) probable S-adenosylmethionine-dependent methyltransferase	VNG_RS05005	CDS
chr	-	960595	961293	||ribonuclease P|rnp3 (OE2834R) ribonuclease P protein component 3	VNG_RS05010	CDS
chr	-	961406	962074	VNG1282G||TrkA family potassium uptake protein|trkA5 (OE2838R) TrkA domain protein	VNG_RS05015	CDS
chr	-	962119	962319	VNG1283H||hypothetical protein|(OE2840R) conserved hypothetical protein	VNG_RS05020	CDS
chr	-	962319	963932	VNG1284G||TrkH family potassium uptake protein|trkH1 (OE2841R) Trk-type transport system (probable substrate potassium)	VNG_RS05025	CDS
chr	-	964009	964770	VNG1285G||HTH domain-containing protein|(OE2844R) Lrp/AsnC family transcription regulator / TrkA domain protein	VNG_RS05030	CDS
chr	-	964835	965257	VNG1287C||hypothetical protein|(OE2845R) DUF54 family protein	VNG_RS05035	CDS
chr	-	965294	965509	VNG1289H||hypothetical protein|(OE2847R) conserved hypothetical protein	VNG_RS05040	CDS
chr	-	965562	966389	VNG1291H||hypothetical protein|(OE2850R) conserved hypothetical protein	VNG_RS05045	CDS
chr	-	966623	967534	VNG1294G||peptidylprolyl isomerase|mtfK (OE2853R) FKBP-type peptidylprolyl isomerase	VNG_RS05050	CDS
chr	-	967595	967786	VNG1295H||hypothetical protein|(OE2854R) conserved hypothetical protein	VNG_RS05055	CDS
chr	+	967899	968510	VNG1296C||class IV adenylate cyclase|cyaB (OE2856F) adenylate cyclase	VNG_RS05060	CDS
chr	+	968577	969803	VNG1297C||S-adenosylmethionine synthetase|mat (OE2857F) S-adenosylmethionine synthase	VNG_RS05065	CDS
chr	+	969880	971058	VNG1299C||tRNA 4-thiouridine(8) synthase ThiI|thiI (OE2858F) ThiI-type thiouridine biosynthesis protein	VNG_RS05070	CDS
chr	+	971055	971507	||hypothetical protein|(OE2859F) conserved hypothetical protein	VNG_RS05075	CDS
chr	-	971521	972504	VNG1301G||cysteine synthase|cysK2 (OE2860R) cysteine synthase	VNG_RS05080	CDS
chr	+	972633	972983	VNG1302H||thioredoxin|trxA5 (OE2862F) thioredoxin	VNG_RS05085	CDS
chr	-	972973	975138	VNG1303C||thioredoxin domain-containing protein|(OE2863R) YyaL family protein	VNG_RS05090	CDS
chr	+	975273	976565	VNG1305G||phosphoribosylamine--glycine ligase|purD (OE2864F) phosphoribosylamine--glycine ligase	VNG_RS05095	CDS
chr	-	976559	978406	VNG1306G||FAD-binding protein|sdhA (OE2865R) succinate dehydrogenase subunit A	VNG_RS05100	CDS
chr	-	978413	979291	VNG1308G||succinate dehydrogenase/fumarate reductase iron-sulfur subunit|sdhB (OE2866R) succinate dehydrogenase subunit B	VNG_RS05105	CDS
chr	-	979298	979660	VNG1309G||succinate dehydrogenase|sdhD (OE2867R) succinate dehydrogenase subunit D	VNG_RS05110	CDS
chr	-	979662	980054	VNG1310G||succinate dehydrogenase|sdhC (OE2868R) succinate dehydrogenase subunit C	VNG_RS05115	CDS
chr	-	980201	980776	VNG1311G||DNA-3-methyladenine glycosylase 2 family protein|(OE2870R) DNA N-glycosylase	VNG_RS05120	CDS
chr	+	980918	982897	VNG1313G||3-hydroxyacyl-CoA dehydrogenase|hbd2 (OE2871F) 3-hydroxyacyl-CoA dehydrogenase / enoyl-CoA hydratase	VNG_RS05125	CDS
chr	+	982991	983065	VNGt21||tRNA-Glu	VNG_RS05130	tRNA
chr	+	983197	983418	VNG1314H||hypothetical protein|(OE2872F) conserved hypothetical protein	VNG_RS05135	CDS
chr	+	983405	983818	VNG1315H||hypothetical protein|(OE2874F) conserved hypothetical protein	VNG_RS05140	CDS
chr	+	984228	984569	VNG1318H||hypothetical protein|(OE2878F) conserved hypothetical protein	VNG_RS05145	CDS
chr	-	984584	986269	VNG1319H||hypothetical protein|(OE2879R) conserved hypothetical protein	VNG_RS05150	CDS
chr	+	986348	987505	VNG1320G||hypothetical protein|(OE2887F) conserved hypothetical protein	VNG_RS05155	CDS
chr	+	987502	989949	VNG1323C||PKD domain-containing protein|(OE2891F) pectin lyase domain protein	VNG_RS05160	CDS
chr	-	989961	990395	VNG1324C||GtrA family protein|(OE2896R) GtrA family protein	VNG_RS05165	CDS
chr	-	990773	990847	VNGt22||tRNA-Glu	VNG_RS05170	tRNA
chr	-	990944	991687	VNG1325C||thymidylate synthase (FAD)|thyX (OE2898R) thymidylate synthase ThyX	VNG_RS05175	CDS
chr	+	991773	992111	VNG1326H||cupin domain-containing protein|(OE2900F) cupin 2 barrel domain protein	VNG_RS05180	CDS
chr	+	992165	992743	VNG1327G||MBL fold metallo-hydrolase|(OE2902F) beta-lactamase domain protein	VNG_RS05185	CDS
chr	-	992751	993020	VNG1329H||hypothetical protein|(OE2903R) conserved hypothetical protein	VNG_RS05190	CDS
chr	+	993093	993569	VNG1330H||hypothetical protein|(OE2905F) conserved hypothetical protein	VNG_RS05195	CDS
chr	-	993598	994200	VNG1332G||superoxide dismutase|sod2 (OE2906R) superoxide dismutase (Mn)	VNG_RS05200	CDS
chr	-	994265	995710	VNG1335G||deoxyribodipyrimidine photo-lyase|phr2 (OE2907R) deoxyribodipyrimidine photolyase	VNG_RS05205	CDS
chr	-	995751	996206	VNG1336C||esterase|(OE2908R) PaaI family protein	VNG_RS05210	CDS
chr	+	996308	997666	VNG1337C||hypothetical protein|(OE2909F) sulfatase	VNG_RS05215	CDS
chr	+	997742	999307	VNG1339C||long-chain fatty acid--CoA ligase|acs3 (OE2912F) acyl-CoA synthetase	VNG_RS05220	CDS
chr	-	999323	1000228	VNG1340C||MBL fold metallo-hydrolase|(OE2913R) beta-lactamase domain protein	VNG_RS05225	CDS
chr	+	1000227	1000994	VNG1341G||NAD(P)-dependent oxidoreductase|(OE2916F) probable oxidoreductase (short-chain dehydrogenase family)	VNG_RS05230	CDS
chr	+	1000991	1002007	VNG1342G,VNG1342Gm||TIGR04024 family LLM class F420-dependent oxidoreductase|(OE2918F) probable F420-dependent oxidoreductase	VNG_RS05235	CDS
chr	-	1002024	1002701	VNG1343C||DUF115 domain-containing protein|mptE (OE2919R) 6-hydroxymethyl-7,8-dihydropterine pyrophosphokinase MptE	VNG_RS05240	CDS
chr	-	1002833	1003951	VNG1344G||dihydropteroate synthase|folP, dhpS (OE2921R) dihydropteroate synthase	VNG_RS05245	CDS
chr	+	1004042	1004611	VNG1345H||hypothetical protein|(OE2922F) conserved hypothetical protein	VNG_RS05250	CDS
chr	+	1004604	1005329	VNG1347C||RNA methyltransferase|(OE2923F) tRNA (cytidine/uridine-2'-O-)-methyltransferase	VNG_RS05255	CDS
chr	-	1005333	1005794	VNG1349Cm||acyl dehydratase|maoC3 (OE2924R) MaoC domain protein	VNG_RS05260	CDS
chr	-	1005848	1006789	VNG1350C||EamA family transporter|(OE2926R) DMT superfamily transport protein	VNG_RS05265	CDS
chr	+	1006932	1007417	VNG1351G||Lrp/AsnC family transcriptional regulator|(OE2928F) Lrp/AsnC family transcription regulator	VNG_RS05270	CDS
chr	-	1007425	1009293	VNG1352G||Glu-tRNA(Gln) amidotransferase GatDE subunit E|gatE (OE2929R) glutamyl-tRNA(Gln) amidotransferase subunit E	VNG_RS05275	CDS
chr	-	1009330	1010874	VNG1353C||membrane protein|(OE2930R) DUF304 domain protein	VNG_RS05280	CDS
chr	-	1010871	1011350	VNG1355H||membrane protein|(OE2934R) DUF304 domain protein	VNG_RS05285	CDS
chr	-	1011395	1012807	VNG1356G|aspA|class II fumarate hydratase|fumC (OE2935R) fumarate hydratase	VNG_RS05290	CDS
chr	-	1013011	1013259	VNG1357C||BolA family transcriptional regulator|bolA (OE2937R) BolA family protein	VNG_RS05295	CDS
chr	-	1013308	1014291	VNG1359G||endonuclease|fen1 (OE2939R) flap endonuclease Fen1	VNG_RS05300	CDS
chr	-	1014340	1014921	VNG1360H||N-acetyltransferase|(OE2941R) GNAT family acetyltransferase	VNG_RS05305	CDS
chr	+	1015011	1015412	VNG1362H||DUF3054 domain-containing protein|(OE2944F) DUF3054 family protein	VNG_RS05310	CDS
chr	+	1015496	1016482	VNG1364G||ornithine cyclodeaminase|(OE2945F) homolog to ornithine cyclodeaminase	VNG_RS05315	CDS
chr	-	1016483	1017439	VNG1365C||hypothetical protein|(OE2946R) DUF1119 family protein	VNG_RS05320	CDS
chr	-	1017495	1017722	VNG1366H||H/ACA RNA-protein complex protein Gar1|gar1 (OE2948R) tRNA/rRNA pseudouridine synthase complex protein Gar1	VNG_RS05325	CDS
chr	-	1017722	1018000	VNG1367G||signal recognition particle|srp19 (OE2950R) signal recognition particle 19K protein	VNG_RS05330	CDS
chr	-	1018040	1019149	VNG1369G||cobalamin-binding protein|btuF (OE2951R) ABC-type transport system periplasmic substrate-binding protein (substrate cobalamin)	VNG_RS05335	CDS
chr	+	1019209	1020318	VNG1370G||cobalamin import system permease BtuC|btuC (OE2952F) ABC-type transport system permease protein (substrate cobalamin)	VNG_RS05340	CDS
chr	+	1020315	1021511	VNG1371G,VNG1371Gm||iron ABC transporter|btuD (OE2955F) ABC-type transport system ATP-binding protein (substrate cobalamin)	VNG_RS05345	CDS
chr	+	1021561	1022991	VNG1372C||hypothetical protein|(OE2956F) conserved hypothetical protein	VNG_RS05350	CDS
chr	+	1023071	1024891	VNG1374G||PAS domain S-box protein|(OE2961F) sensor box histidine kinase	VNG_RS05355	CDS
chr	+	1025206	1026540	VNG1375C||sensor histidine kinase|(OE2964F) histidine kinase	VNG_RS05360	CDS
chr	-	1026961	1027410	VNG1377G||Lrp/AsnC family transcriptional regulator|(OE2969R) Lrp/AsnC family transcription regulator	VNG_RS05365	CDS
chr	-	1027447	1028247	VNG1379G||inositol monophosphatase|suhB (OE2970R) probable inositol-1(or 4)-monophosphatase / fructose-1,6-bisphosphatase, archaeal-type	VNG_RS05370	CDS
chr	-	1028396	1028480	VNGt23||tRNA-Leu	VNG_RS05375	tRNA
chr	+	1028559	1029209	VNG1380H||hypothetical protein|(OE2973F) conserved hypothetical protein	VNG_RS05380	CDS
chr	+	1029250	1030257	||hypothetical protein|(OE2975F) conserved hypothetical protein	VNG_RS05385	CDS
chr	+	1030300	1030734	VNG1382H||hypothetical protein|(OE2979F) conserved hypothetical protein	VNG_RS05390	CDS
chr	+	1030786	1033188	VNG1383G||ATP-dependent DNA helicase|rad3a (OE2981F) DNA repair helicase Rad3	VNG_RS05395	CDS
chr	+	1033228	1033419	VNG1384H||hypothetical protein|(OE2983F) conserved hypothetical protein	VNG_RS05400	CDS
chr	+	1033416	1033934	VNG1385G||acyltransferase|yvoF (OE2985F) O-acetyltransferase (homolog to galactoside O-acetyltransferase)	VNG_RS05405	CDS
chr	-	1033931	1034509	VNG1387H||hypothetical protein|(OE2986R) conserved hypothetical protein	VNG_RS05410	CDS
chr	-	1034506	1035285	VNG1388H||mechanosensitive ion channel protein MscS|mscS2 (OE2988R) mechanosensitive channel protein MscS	VNG_RS05415	CDS
chr	-	1035287	1036099	VNG1389C||hypothetical protein|(OE2989R) DisA-N domain protein	VNG_RS05420	CDS
chr	-	1036227	1036310	VNGt24||tRNA-Leu	VNG_RS05425	tRNA
chr	+	1036408	1036719	VNG1390H||transcription initiation factor IIB family protein|(OE2991F) cyclin domain protein	VNG_RS05430	CDS
chr	-	1036721	1037209	VNG1390a||phosphopantetheine adenylyltransferase|coaD (OE2992R) phosphopantetheine adenylyltransferase	VNG_RS05435	CDS
chr	-	1037249	1037746	VNG1394H||ArsR family transcriptional regulator|(OE2995R) TrmB family transcription regulator	VNG_RS05440	CDS
chr	-	1037808	1039253	VNG1395G||chemotaxis protein|htr9, htpIII, htA (OE2996R) transducer protein Htr9	VNG_RS05445	CDS
chr	-	1039323	1040405	VNG1397C||carboxylate--amine ligase|gshA (OE2998R) glutamate--cysteine ligase	VNG_RS05450	CDS
chr	-	1040466	1040909	VNG1398C||GNAT family N-acetyltransferase|(OE3000R) GNAT family acetyltransferase	VNG_RS05455	CDS
chr	-	1040976	1041458	VNG1402H||DUF309 domain-containing protein|(OE3002R) DUF309 family protein	VNG_RS05460	CDS
chr	-	1041502	1041948	VNG1401C||hypothetical protein|(OE3004R) UPF0179 family protein	VNG_RS05465	CDS
chr	-	1041974	1042369	VNG1403H||hypothetical protein|(OE3006R) conserved hypothetical protein	VNG_RS05470	CDS
chr	-	1042533	1042907	VNG1405C||transcriptional regulator|(OE3007R) HxlR family transcription regulator	VNG_RS05475	CDS
chr	+	1043067	1043468	VNG1404G||peptide-methionine (R)-S-oxide reductase|msrB (OE3008F) peptide methionine sulfoxide reductase MsrB (R-form specific)	VNG_RS05480	CDS
chr	+	1043752	1045554	VNG1406Gm||helicase|rad25c, rhl (OE3010F) DNA repair helicase Rad25	VNG_RS05485	CDS
chr	+	1045627	1046025	VNG1407C||acyl-CoA thioesterase|(OE3015F) thioesterase domain protein	VNG_RS05490	CDS
chr	-	1046073	1048121	VNG1408G||PGF-CTERM sorting domain-containing protein|(OE3017R) 5'-nucleotidase family hydrolase	VNG_RS05495	CDS
chr	+	1048271	1049413	VNG1409C||DUF63 domain-containing protein|(OE3018F) DUF63 family protein	VNG_RS05500	CDS
chr	-	1049424	1051178	||bacteriocin biosynthesis protein SagD|(OE3022R) DUF181 family protein	VNG_RS05505	CDS
chr	-	1051252	1052070	VNG1412H||hypothetical protein|(OE3028R) conserved hypothetical protein	VNG_RS05510	CDS
chr	-	1052148	1053863	VNG1413H||hypothetical protein|(OE3030R) conserved hypothetical protein	VNG_RS05515	CDS
chr	+	1053977	1055224	VNG1414G||serine hydroxymethyltransferase|glyA (OE3036F) serine hydroxymethyltransferase	VNG_RS05520	CDS
chr	+	1055397	1056290	VNG1416G||bifunctional 5,10-methylene-tetrahydrofolate dehydrogenase/5,10-methylene-tetrahydrofolate cyclohydrolase|folD (OE3038F) methylenetetrahydrofolate dehydrogenase / methenyltetrahydrofolate cyclohydrolase	VNG_RS05525	CDS
chr	-	1056325	1057029	VNG1417H||hypothetical protein|(OE3040R) conserved hypothetical protein	VNG_RS05530	CDS
chr	+	1057123	1058421	VNG1418C||hypothetical protein|(OE3039F) conserved hypothetical protein	VNG_RS05535	CDS
chr	+	1058589	1059044	VNG1420H||hypothetical protein|(OE3042F) conserved hypothetical protein	VNG_RS05540	CDS
chr	+	1059075	1059986	VNG1422H||DUF1028 domain-containing protein|(OE3045F) DUF1028 family protein	VNG_RS05545	CDS
chr	-	1060402	1060698	VNG1425H||amphi-Trp domain-containing protein|(OE3049R) conserved hypothetical protein	VNG_RS05550	CDS
chr	+	1060839	1061117	VNG1426H||PadR family transcriptional regulator|(OE3050F) PadR family transcription regulator	VNG_RS05555	CDS
chr	+	1061121	1061363	VNG1427H||hypothetical protein|(OE3053F) conserved hypothetical protein	VNG_RS05560	CDS
chr	-	1061360	1062508	VNG1428G||AI-2E family transporter|(OE3054R) UPF0118 family membrane protein	VNG_RS05565	CDS
chr	+	1062600	1063610	VNG1429C||2-phospho-L-lactate transferase|cofD (OE3057F) 2-phospho-L-lactate transferase	VNG_RS05570	CDS
chr	+	1063612	1064343	VNG1431C||dihydropyrimidine dehydrogenase|dpd (OE3058F) putative dihydropyrimidine dehydrogenase	VNG_RS05575	CDS
chr	+	1064474	1065466	VNG1432G||deoxyhypusine synthase|dhs (OE3059F) deoxyhypusine synthase	VNG_RS05580	CDS
chr	+	1065552	1065731	VNG1433G||30S ribosomal protein S17e|rps17e (OE3062F) 30S ribosomal protein S17e	VNG_RS05585	CDS
chr	+	1065778	1066809	VNG1435G||aspartate-semialdehyde dehydrogenase|asd (OE3063F) aspartate-semialdehyde dehydrogenase	VNG_RS05590	CDS
chr	-	1067076	1068023	VNG1437G||D-2-hydroxyacid dehydrogenase|serA2 (OE3065R) probable D-2-hydroxyacid dehydrogenase	VNG_RS05595	CDS
chr	+	1068124	1068375	VNG1438H||hypothetical protein|(OE3067F) conserved hypothetical protein	VNG_RS05600	CDS
chr	-	1068714	1069064	VNG1440H||hypothetical protein|(OE3069R) conserved hypothetical protein	VNG_RS05605	CDS
chr	-	1069113	1070375	VNG1442G||PAS domain S-box protein|htrXII, htr12, htG (OE3070R) transducer protein HtrXII	VNG_RS05610	CDS
chr	+	1070493	1071770	VNG1444G||histidinol dehydrogenase|hisD (OE3071F) histidinol dehydrogenase	VNG_RS05615	CDS
chr	-	1071909	1072115	VNG1446H||dodecin|(OE3073R) dodecin	VNG_RS05620	CDS
chr	-	1072166	1073080	VNG1447H||hypothetical protein|(OE3075R) DUF457 family protein	VNG_RS05625	CDS
chr	-	1073153	1073392	VNG1448H||hypothetical protein|(OE3078R) conserved hypothetical protein	VNG_RS05630	CDS
chr	+	1073484	1074833	VNG1450G||2',3'-cyclic-nucleotide 2'-phosphodiesterase|(OE3079F) 5'-nucleotidase family hydrolase	VNG_RS05635	CDS
chr	+	1074878	1075960	VNG1451C||ArsR family transcriptional regulator|trmB (OE3081F) TrmB family transcription regulator TrmB	VNG_RS05640	CDS
chr	-	1075969	1076835	VNG1452G||translation initiation factor eIF-2B|tif2Bd, aif2d (OE3082R) translation initiation factor aIF-2B delta subunit	VNG_RS05645	CDS
chr	+	1076928	1077320	VNG1453H||hypothetical protein|(OE3084F) conserved hypothetical protein	VNG_RS05650	CDS
chr	-	1077321	1078823	VNG1454C||RtcB family protein|rtcB (OE3085R) tRNA-splicing ligase RtcB	VNG_RS05655	CDS
chr	-	1078862	1079908	VNG1455H||DoxX family protein|(OE3087R) DoxX domain protein	VNG_RS05660	CDS
chr	-	1079946	1080419	VNG1456H||hypothetical protein|(OE3090R) homolog to archaease	VNG_RS05665	CDS
chr	+	1080550	1081038	VNG1457C||N-acetyltransferase|(OE3092F) GNAT family acetyltransferase	VNG_RS05670	CDS
chr	-	1081040	1082008	VNG1458G||phytoene/squalene synthase family protein|crtB1 (OE3093R) phytoene synthase	VNG_RS05675	CDS
chr	-	1082119	1082487	||hypothetical protein|(OE3095R) small CPxCG-related zinc finger protein	VNG_RS05680	CDS
chr	-	1082555	1082767	VNG1461H||hypothetical protein|(OE3097R) hypothetical protein	VNG_RS05685	CDS
chr	-	1082767	1084842	VNG1462G||ATPase AAA|bac, cdc48c, aaa2 (OE3098R) bacterioopsin-associated chaperone	VNG_RS05690	CDS
chr	+	1085033	1085461	VNG1463G||SRPBCC family protein|blp (OE3100F) bacterioopsin-linked protein Blp	VNG_RS05695	CDS
chr	-	1085495	1087519	VNG1464G||bacterio-opsin activator|bat (OE3101R) bacterioopsin activator Bat	VNG_RS05700	CDS
chr	-	1087516	1088595	VNG1465G||beta-carotene 15,15'-dioxygenase|brp (OE3102R) beta-carotene 15,15'-dioxygenase Brp	VNG_RS05705	CDS
chr	+	1088696	1088878	VNG1466H||transcriptional regulator|brz (OE3104F) transcription regulator Brz (CPxCG-related small zinc finger protein)	VNG_RS05710	CDS
chr	+	1089122	1089910	VNG1467G||rhodopsin|bop (OE3106F) bacteriorhodopsin	VNG_RS05715	CDS
chr	+	1089962	1090231	VNG1468H||hypothetical protein|bap (OE3107F) bacterioopsin-associated protein	VNG_RS05720	CDS
chr	+	1090461	1091636	VNG1470G||DNA primase catalytic subunit PriS|priS, priA (OE3108F) DNA primase small subunit	VNG_RS05725	CDS
chr	+	1091633	1092457	VNG1471C||hypothetical protein|ginS (OE3109F) DNA replication factor GINS	VNG_RS05730	CDS
chr	-	1092551	1094830	VNG1472G||ATPase AAA|cdc48b, aaa3 (OE3112R) AAA-type ATPase (CDC48 subfamily)	VNG_RS05735	CDS
chr	-	1094827	1095075	VNG1473H||hypothetical protein|(OE3114R) conserved hypothetical protein	VNG_RS05740	CDS
chr	+	1095217	1096014	VNG1474G||alpha/beta hydrolase|(OE3115F) alpha/beta hydrolase fold protein	VNG_RS05745	CDS
chr	+	1096286	1097941	VNG1475C||hypothetical protein|(OE3116F) conserved hypothetical protein	VNG_RS05750	CDS
chr	+	1097962	1100202	VNG1476C||RND transporter|(OE3118F) RND superfamily permease	VNG_RS05755	CDS
chr	-	1100204	1101028	VNG1478G||3-methyl-2-oxobutanoate hydroxymethyltransferase|panB (OE3119R) 3-methyl-2-oxobutanoate hydroxymethyltransferase	VNG_RS05760	CDS
chr	+	1101118	1101351	VNG1479H||hypothetical protein|(OE3120F) conserved hypothetical protein	VNG_RS05765	CDS
chr	-	1101355	1101873	VNG1480C||HAD family hydrolase|(OE3121R) HAD superfamily hydrolase	VNG_RS05770	CDS
chr	+	1102027	1102542	VNG1481G||serine O-acetyltransferase|cysE (OE3122F) serine O-acetyltransferase	VNG_RS05775	CDS
chr	-	1102552	1103676	VNG1482G||acyl-CoA dehydrogenase|acd5 (OE3123R) acyl-CoA dehydrogenase	VNG_RS05780	CDS
chr	-	1103741	1104244	VNG1483C||transcriptional regulator|(OE3125R) cro/C1 family transcription regulator	VNG_RS05785	CDS
chr	+	1104331	1105599	VNG1484H||hypothetical protein|(OE3126F) conserved hypothetical protein	VNG_RS05790	CDS
chr	+	1105936	1106394	VNG1487H||pyridoxamine 5'-phosphate oxidase family protein|(OE3132F) FMN-binding domain protein	VNG_RS05795	CDS
chr	+	1106448	1107095	VNG1488G||DNA-binding protein|boa2 (OE3134F) HTH-10 family transcription regulator	VNG_RS05800	CDS
chr	+	1107155	1107559	VNG1490H||ArsR family transcriptional regulator|(OE3136F) HTH domain protein	VNG_RS05805	CDS
chr	-	1107729	1107813	VNGt25||tRNA-Leu	VNG_RS05810	tRNA
chr	+	1107931	1108500	VNG1492C||DUF420 domain-containing protein|(OE3138F) DUF420 family protein	VNG_RS05815	CDS
chr	-	1108559	1110031	VNG1493G||amidophosphoribosyltransferase|purF (OE3139R) amidophosphoribosyltransferase	VNG_RS05820	CDS
chr	-	1110410	1110592	VNG1496G||small nuclear ribonucleoprotein|lsm, snp (OE3142R) RNA-binding protein Lsm	VNG_RS05825	CDS
chr	-	1110649	1111710	VNG1498G||M42 family peptidase|(OE3143R) peptidase M42 family protein	VNG_RS05830	CDS
chr	+	1111795	1112016	||hypothetical protein|(OE3144F) conserved hypothetical protein	VNG_RS05835	CDS
chr	+	1112065	1113018	VNG1497C||hypothetical protein|(OE3145F) DUF2342 family protein	VNG_RS05840	CDS
chr	-	1113019	1113573	VNG1500H||hypothetical protein|(OE3146R) conserved hypothetical protein	VNG_RS05845	CDS
chr	+	1113674	1116310	VNG1501G||Dna2/Cas4 domain-containing protein|dna2 (OE3147F) ATP-dependent DNA helicase Dna2	VNG_RS05850	CDS
chr	+	1116360	1117103	VNG1503C||MBL fold metallo-hydrolase|OE3149F (OE3149F) homolog to ribonuclease Z	VNG_RS05855	CDS
chr	-	1117100	1118569	VNG1505G||chemotaxis protein|hemAT, htr10, htB (OE3150R) transducer protein HemAT	VNG_RS05860	CDS
chr	-	1118630	1119703	VNG1506G||mRNA surveillance protein Pelota|pelA (OE3152R) mRNA surveillance protein pelota	VNG_RS05865	CDS
chr	-	1119763	1121874	VNG1508C||DUF814 domain-containing protein|(OE3153R) DUF814 domain protein	VNG_RS05870	CDS
chr	-	1121952	1123601	VNG1510C||tRNA uridine(34) 5-carboxymethylaminomethyl modification radical SAM/GNAT enzyme Elp3|elp3 (OE3154R) homolog to elongator complex protein ELP3	VNG_RS05875	CDS
chr	-	1123649	1125697	VNG1511C||hypothetical protein|(OE3155R) DHH/RecJ family phosphoesterase	VNG_RS05880	CDS
chr	-	1125749	1126012	VNG1513H||hypothetical protein|(OE3157R) conserved hypothetical protein	VNG_RS05885	CDS
chr	-	1126036	1126644	VNG1514H||hypothetical protein|(OE3158R) DUF649 family protein	VNG_RS05890	CDS
chr	-	1126648	1127235	VNG1515G||thymidine kinase|tdk (OE3159R) thymidine kinase	VNG_RS05895	CDS
chr	+	1127342	1127782	VNG1518H||universal stress protein|(OE3162F) UspA domain protein	VNG_RS05900	CDS
chr	-	1127799	1128008	VNG1519H||DUF2892 domain-containing protein|(OE3163R) DUF2892 family protein	VNG_RS05905	CDS
chr	-	1128085	1129023	VNG1520G||A/G-specific adenine glycosylase|mutY (OE3165R) A/G-specific adenine glycosylase	VNG_RS05910	CDS
chr	+	1129120	1129443	||hypothetical protein|(OE3164F) conserved hypothetical protein	VNG_RS05915	CDS
chr	+	1129509	1131440	VNG1523G||methyl-accepting chemotaxis protein|htrVIII, htr8, htK (OE3167F) transducer protein HtrVIII	VNG_RS05920	CDS
chr	-	1131444	1132820	VNG1524C||aspartate aminotransferase family protein|(OE3168R) pyridoxal phosphate-dependent aminotransferase	VNG_RS05925	CDS
chr	-	1132953	1134599	VNG1525C||DUF4010 domain-containing protein|(OE3169R) DUF4010 family protein	VNG_RS05930	CDS
chr	+	1134520	1135863	VNG1526G||sodium-dependent transporter|(OE3171F) SNF family transport protein	VNG_RS05935	CDS
chr	+	1136003	1137436	VNG1528G||sodium-dependent transporter|(OE3173F) SNF family transport protein	VNG_RS05940	CDS
chr	+	1137505	1139055	VNG1529G||acyl-CoA carboxylase subunit beta|pccB2 (OE3175F) propionyl-CoA carboxylase carboxyltransferase component	VNG_RS05945	CDS
chr	+	1139055	1139312	VNG1530H||hypothetical protein|OE3176F (OE3176F) conserved hypothetical protein	VNG_RS05950	CDS
chr	+	1139423	1141255	VNG1532G||acetyl/propionyl/methylcrotonyl-CoA carboxylase subunit alpha|pccA2 (OE3177F) propionyl-CoA carboxylase biotin carboxylase component	VNG_RS05955	CDS
chr	+	1141390	1143534	VNG1533H||hypothetical protein|(OE3178F) conserved hypothetical protein	VNG_RS05960	CDS
chr	+	1143893	1144840	VNG1534a||biotin--[acetyl-CoA-carboxylase] ligase|birA1 (OE3186F) HTH domain protein / biotin--[acetyl-CoA-carboxylase] ligase	VNG_RS05965	CDS
chr	-	1144847	1145290	VNG1536C||universal stress protein|(OE3187R) UspA domain protein	VNG_RS05970	CDS
chr	-	1145342	1146571	VNG1537C||HD domain-containing protein|(OE3188R) HD family hydrolase	VNG_RS05975	CDS
chr	+	1146674	1147519	VNG1538H||hypothetical protein|(OE3190F) conserved hypothetical protein	VNG_RS05980	CDS
chr	-	1147554	1148264	VNG1540G||glucose 1-dehydrogenase|(OE3194R) probable oxidoreductase (short-chain dehydrogenase family)	VNG_RS05985	CDS
chr	+	1148382	1149530	VNG1541G||succinate--CoA ligase subunit beta|sucC (OE3195F) succinate--CoA ligase (ADP-forming) beta subunit	VNG_RS05990	CDS
chr	+	1149527	1150396	VNG1542G||succinate--CoA ligase subunit alpha|sucD (OE3196F) succinate--CoA ligase (ADP-forming) alpha subunit	VNG_RS05995	CDS
chr	+	1150451	1151497	VNG1543G||site-specific DNA-methyltransferase|zim (OE3197F) CTAG modification methylase	VNG_RS06000	CDS
chr	-	1151507	1153885	VNG1544G||CBS domain-containing protein|clc (OE3200R) chloride channel protein	VNG_RS06005	CDS
chr	-	1154022	1154096	VNGt26||tRNA-Val	VNG_RS06010	tRNA
chr	-	1154318	1154860	VNG1547C||ATP:cob(I)alamin adenosyltransferase|pduO (OE3203R) ATP:cob(I)alamin adenosyltransferase	VNG_RS06015	CDS
chr	-	1154857	1155096	VNG1546H||glutaredoxin|grx3 (OE3204R) glutaredoxin	VNG_RS06020	CDS
chr	-	1155148	1155867	||DUF547 domain-containing protein|(OE3205A1R) DUF547 family protein	VNG_RS06025	CDS
chr	-	1155952	1156764	VNG1548C||Crp/Fnr family transcriptional regulator|(OE3206R) arNOG05395 family transcription regulator	VNG_RS06030	CDS
chr	+	1156903	1157466	VNG1550G||cobalt-precorrin-6Y C(15)-methyltransferase|cbiT, cobL2 (OE3207F) cobalt-precorrin-6B C15-methyltransferase (decarboxylating)	VNG_RS06035	CDS
chr	+	1157463	1158167	VNG1551G||cobalt-factor II C(20)-methyltransferase|cbiL, cobI (OE3209F) cobalt-factor-II C20-methyltransferase	VNG_RS06040	CDS
chr	+	1158160	1159026	VNG1553G||cobalamin biosynthesis protein|cbiF, cobM (OE3212F) cobalt-precorrin-4 C11-methyltransferase	VNG_RS06045	CDS
chr	+	1159023	1160000	VNG1554G||cobalt-precorrin 5A hydrolase|cbiG (OE3213F) cobalt-precorrin-5A hydrolase	VNG_RS06050	CDS
chr	+	1159997	1160827	VNG1555G||cobalt-precorrin-2 C(20)-methyltransferase|cbiH1, cobJ1 (OE3214F) cobalt-factor-III C17-methyltransferase	VNG_RS06055	CDS
chr	+	1160827	1161834	VNG1557G||precorrin-3B C(17)-methyltransferase|cbiH2, cobJ2 (OE3216F) cobalt-factor-III C17-methyltransferase	VNG_RS06060	CDS
chr	+	1161834	1162082	VNG1558H||ferredoxin|(OE3219F) probable ferredoxin (4Fe-4S)	VNG_RS06065	CDS
chr	+	1162079	1162777	VNG1559H||hypothetical protein|(OE3218F) conserved hypothetical protein	VNG_RS06070	CDS
chr	+	1162774	1163997	VNG1561Cm||ferredoxin|cbiX1 (OE3221F) sirohydrochlorin cobaltochelatase	VNG_RS06075	CDS
chr	+	1163994	1164365	VNG1562H||DUF3209 domain-containing protein|(OE3224F) DUF3209 family protein	VNG_RS06080	CDS
chr	+	1164343	1165566	VNG1564H||transcriptional regulator|(OE3227F) PQQ repeat protein	VNG_RS06085	CDS
chr	-	1165595	1167667	VNG1565G||VWA domain-containing protein|chlID, hmcA (OE3229R) ATP-dependent cobaltochelatase subunit ChlID	VNG_RS06090	CDS
chr	+	1167702	1171601	VNG1566G||cobaltochelatase subunit CobN|cobN (OE3230F) ATP-dependent cobaltochelatase subunit CobN	VNG_RS06095	CDS
chr	+	1171591	1172304	VNG1567G||precorrin isomerase|cbiC, cobH (OE3237F) cobalt-precorrin-8 methylmutase	VNG_RS06100	CDS
chr	+	1172301	1173053	VNG1568G||cobalt-precorrin-7 (C(5))-methyltransferase|cbiE, cobL1 (OE3238F) cobalt-precorrin-7 C5-methyltransferase	VNG_RS06105	CDS
chr	-	1173050	1173820	VNG1570H||sirohydrochlorin chelatase|cbiX3 (OE3239R) homolog to sirohydrochlorin cobaltochelatase	VNG_RS06110	CDS
chr	+	1173965	1174966	VNG1572C||nicotinate-nucleotide--dimethylbenzimidazole phosphoribosyltransferase|cobT (OE3242F) nicotinate-nucleotide-dimethylbenzimidazole phosphoribosyltransferase	VNG_RS06115	CDS
chr	+	1174980	1176278	VNG1573G||cobyrinate a,c-diamide synthase|cbiA, cobB (OE3243F) cobyrinate a,c-diamide synthase	VNG_RS06120	CDS
chr	+	1176275	1176952	VNG1574G||cob(I)alamin adenosyltransferase|cobA, cobO (OE3245F) cob(I)alamin adenosyltransferase	VNG_RS06125	CDS
chr	+	1176954	1178492	VNG1576G||cobyric acid synthase CobQ|cbiP, cobQ (OE3246F) adenosylcobyrate synthase	VNG_RS06130	CDS
chr	+	1178531	1179148	VNG1577C||HAD family hydrolase|(OE3249F) HAD superfamily hydrolase	VNG_RS06135	CDS
chr	+	1179145	1180071	VNG1578H||cobalamin biosynthesis protein|cbiB (OE3253F) adenosylcobinamide-phosphate synthase	VNG_RS06140	CDS
chr	+	1180068	1180811	VNG1580H||adenosylcobinamide-GDP ribazoletransferase|cobS (OE3255F) adenosylcobinamide-GDP ribazoletransferase	VNG_RS06145	CDS
chr	+	1180811	1181380	VNG1581C||hypothetical protein|cobY (OE3257F) adenosylcobinamide-phosphate guanylyltransferase	VNG_RS06150	CDS
chr	+	1181398	1182408	VNG1582G||threonine-phosphate decarboxylase|cobD (OE3259F) L-threonine-O-3-phosphate decarboxylase	VNG_RS06155	CDS
chr	+	1182401	1183096	VNG1583C||adenosylcobinamide amidohydrolase|cbiZ (OE3261F) adenosylcobinamide amidohydrolase	VNG_RS06160	CDS
chr	-	1183163	1184704	VNG1585C,VNG1585Cm||DUF262 domain-containing protein	VNG_RS06165	CDS
chr	+	1184767	1185759	VNG1587H||IS5 family transposase ISH11	VNG_RS06170	CDS
chr	-	1186647	1187813	||ISH3 family transposase ISH3C	VNG_RS06175	CDS
chr	-	1187864	1188085	partial;pseudo||transposase|(OE3263R) ISH7-type transposase (nonfunctional)	VNG_RS06180	CDS
chr	+	1188524	1188937	VNG1589C||hypothetical protein|(OE3264F) hypothetical protein	VNG_RS06185	CDS
chr	-	1189491	1189760	partial;pseudo;VNG1590H||transposase|(OE3265R) ISH7-type transposase (nonfunctional)	VNG_RS06190	CDS
chr	-	1190152	1190961	VNG1592G||sulfate ABC transporter permease|OE3269R (OE3269R) ABC-type transport system permease protein (probable substrate sulfate/thiosulfate/molybdate)	VNG_RS06195	CDS
chr	-	1190958	1191887	VNG1595C||ABC transporter substrate-binding protein|(OE3270R) ABC-type transport system periplasmic substrate-binding protein (probable substrate sulfate/thiosulfate/molybdate)	VNG_RS06200	CDS
chr	+	1191948	1192379	VNG1598a||Tfx family DNA-binding protein|tfx (OE3273F) Tfx-type DNA-binding protein	VNG_RS06205	CDS
chr	-	1192390	1193811	VNG1601G||glycine dehydrogenase subunit 2|gcvP2 (OE3274R) glycine cleavage system protein P beta subunit	VNG_RS06210	CDS
chr	-	1193811	1195136	VNG1603G||glycine dehydrogenase|gcvP1 (OE3275R) glycine cleavage system protein P alpha subunit	VNG_RS06215	CDS
chr	-	1195419	1195793	VNG1605G||glycine cleavage system protein H|gcvH (OE3277R) glycine cleavage system protein H	VNG_RS06220	CDS
chr	-	1195790	1196881	VNG1606G||glycine cleavage system protein T|gcvT (OE3278R) glycine cleavage system protein T	VNG_RS06225	CDS
chr	-	1197028	1197618	VNG1607G||chemotaxis protein CheC|cheC2 (OE3280R) taxis cluster protein CheC	VNG_RS06230	CDS
chr	+	1197741	1198199	VNG1608C||NYN domain-containing protein|(OE3283F) DUF88 domain protein	VNG_RS06235	CDS
chr	-	1198223	1198930	VNG1609C||TIGR00266 family protein|(OE3284R) DUF124 family protein	VNG_RS06240	CDS
chr	+	1199058	1199903	VNG1610C||deoxyribonuclease|tatD (OE3286F) TatD-related deoxyribonuclease	VNG_RS06245	CDS
chr	+	1199977	1200564	VNG1611C||DUF2150 domain-containing protein|(OE3289F) DUF2150 family protein	VNG_RS06250	CDS
chr	+	1200614	1202614	||hypothetical protein|(OE3292F) conserved hypothetical protein	VNG_RS06255	CDS
chr	+	1202684	1204021	VNG1615G||hydroxymethylglutaryl-CoA synthase|hmgB, mvaB, hmgS (OE3296F) hydroxymethylglutaryl-CoA synthase	VNG_RS06260	CDS
chr	-	1204023	1204607	VNG1618H||NAD(P)H-dependent oxidoreductase|(OE3297R) homolog to NAD(P)H dehydrogenase (quinone)	VNG_RS06265	CDS
chr	-	1204670	1205383	VNG1616C||transcriptional regulator|(OE3299R) cro/C1 family transcription regulator	VNG_RS06270	CDS
chr	+	1205478	1205966	VNG1617H||N-acetyltransferase|(OE3300F) GNAT family acetyltransferase	VNG_RS06275	CDS
chr	-	1205963	1206535	VNG1619H||hypothetical protein|(OE3303R) conserved hypothetical protein	VNG_RS06280	CDS
chr	-	1206584	1207039	VNG1621H||pyridoxamine 5'-phosphate oxidase family protein|(OE3304R) FMN-binding domain protein	VNG_RS06285	CDS
chr	+	1207128	1208543	VNG1622G||ATPase AAA|rfcB (OE3305F) replication factor C large subunit	VNG_RS06290	CDS
chr	-	1208540	1209373	VNG1623G||heme A synthase|ctaA (OE3306R) heme A synthase	VNG_RS06295	CDS
chr	+	1209504	1211756	VNG1624G||NADP-dependent malic enzyme|maeB, mdh (OE3308F) malate dehydrogenase (oxaloacetate-decarboxylating)	VNG_RS06300	CDS
chr	-	1211764	1212387	VNG1625H||hypothetical protein|rnhA1 (OE3309R) ribonuclease H, type 1	VNG_RS06305	CDS
chr	+	1212506	1213414	VNG1626C||EamA family transporter|(OE3311F) DMT superfamily transport protein	VNG_RS06310	CDS
chr	-	1213427	1214401	VNG1628G||aldo/keto reductase|(OE3312R) probable oxidoreductase (aldo-keto reductase family protein)	VNG_RS06315	CDS
chr	-	1214457	1214690	VNG1630H||hypothetical protein|(OE3314R) conserved hypothetical protein	VNG_RS06320	CDS
chr	-	1214890	1215618	VNG1631G||ABC transporter ATP-binding protein|cbiO (OE3315R) ABC-type transport system ATP-binding protein (probable substrate cobalt)	VNG_RS06325	CDS
chr	-	1215673	1216401	VNG1632G||cobalt ECF transporter T component CbiQ|cbiQ (OE3317R) ABC-type transport system permease protein (probable substrate cobalt)	VNG_RS06330	CDS
chr	-	1216405	1216695	VNG1634G||cobalt transporter CbiN|cbiN (OE3318R) ABC-type transport system protein CbiN (probable substrate cobalt)	VNG_RS06335	CDS
chr	-	1216692	1217354	VNG1635G||cobalt transporter CbiM|cbiM (OE3319R) ABC-type transport system permease protein (probable substrate cobalt)	VNG_RS06340	CDS
chr	+	1217584	1218441	VNG1637G||halocyanin|hcpA (OE3320F) halocyanin HcpA	VNG_RS06345	CDS
chr	-	1218509	1218666	||tRNA-Met	VNG_RS06350	tRNA
chr	+	1218759	1219889	VNG1638H||hypothetical protein|(OE3322F) conserved hypothetical protein	VNG_RS06355	CDS
chr	-	1219873	1220253	VNG1640H||hypothetical protein|(OE3324R) conserved hypothetical protein	VNG_RS06360	CDS
chr	+	1220349	1220975	VNG1641H||TVP38/TMEM64 family protein|(OE3325F) conserved hypothetical protein	VNG_RS06365	CDS
chr	-	1221158	1224313	VNG1644G||ribonucleoside-diphosphate reductase, adenosylcobalamin-dependent|nrdJ, nrdA2 (OE3328R) ribonucleoside-diphosphate reductase, adenosylcobalamin-dependent	VNG_RS06370	CDS
chr	+	1224647	1224832	VNG1645H||hypothetical protein|(OE3330F) conserved hypothetical protein	VNG_RS06375	CDS
chr	-	1224838	1225434	VNG1646G||glutamine amidotransferase|trpG1 (OE3331R) anthranilate synthase component 2	VNG_RS06380	CDS
chr	-	1225431	1227014	VNG1647G||anthranilate synthase component I|trpE1 (OE3332R) anthranilate synthase component 1	VNG_RS06385	CDS
chr	-	1227011	1227667	VNG1648G||N-(5'-phosphoribosyl)anthranilate isomerase|trpF (OE3333R) N-(5'-phosphoribosyl)anthranilate isomerase	VNG_RS06390	CDS
chr	-	1227664	1228674	VNG1649G||anthranilate phosphoribosyltransferase|trpD1 (OE3334R) anthranilate phosphoribosyltransferase	VNG_RS06395	CDS
chr	+	1228868	1228942	VNGt28||tRNA-Val	VNG_RS06400	tRNA
chr	-	1229492	1230340	VNG1650H||hypothetical protein	VNG_RS06405	CDS
chr	+	1231161	1232435	VNG1653H||IS4 family transposase ISH8E|(OE6267F) ISH8-type transposase ISH8	VNG_RS06410	CDS
chr	-	1234475	1234831	VNG1655H||hypothetical protein|(OE3342R) conserved hypothetical protein	VNG_RS06415	CDS
chr	-	1234828	1235829	VNG1657H||PGF-CTERM sorting domain-containing protein|(OE3343R) conserved hypothetical protein	VNG_RS06420	CDS
chr	+	1235959	1236402	VNG1656H||hypothetical protein|(OE3345F) conserved hypothetical protein	VNG_RS06425	CDS
chr	-	1236404	1236835	VNG1658C||universal stress protein|(OE3346R) UspA domain protein	VNG_RS06430	CDS
chr	+	1237084	1238694	VNG1659G||chemotaxis protein|htrI, htr1 (OE3347F) transducer protein HtrI	VNG_RS06435	CDS
chr	+	1238694	1239413	VNG1660G||rhodopsin|sopI (OE3348F) sensory rhodopsin I	VNG_RS06440	CDS
chr	+	1239515	1240657	VNG1663C||CBS domain-containing protein|(OE3349F) CBS domain protein	VNG_RS06445	CDS
chr	+	1240710	1240901	VNG1664H||hypothetical protein|(OE3351F) conserved hypothetical protein	VNG_RS06450	CDS
chr	-	1240909	1241619	VNG1665G||DNA repair protein RadB|radB (OE3352R) DNA repair and recombination protein RadB	VNG_RS06455	CDS
chr	-	1241720	1242487	VNG1666H||NAD(P)-dependent oxidoreductase|(OE3355R) homolog to carbohydrate reductase	VNG_RS06460	CDS
chr	+	1242669	1244897	VNG1667G||ATPase|cdc48a, aaa5 (OE3356F) AAA-type ATPase (CDC48 subfamily)	VNG_RS06465	CDS
chr	-	1244981	1245355	VNG1668G||30S ribosomal protein S8e|rps8e (OE3357R) 30S ribosomal protein S8e	VNG_RS06470	CDS
chr	+	1245442	1245897	VNG1670C||DUF2240 domain-containing protein|(OE3358F) DUF2240 family protein	VNG_RS06475	CDS
chr	+	1245887	1246270	VNG1672H||hypothetical protein|(OE3361F) conserved hypothetical protein	VNG_RS06480	CDS
chr	+	1246366	1247169	VNG1673G||orotidine 5'-phosphate decarboxylase|pyrF, ura3 (OE3363F) orotidine-5'-phosphate decarboxylase	VNG_RS06485	CDS
chr	+	1247384	1247893	VNG1675H||J domain-containing protein|(OE3367F) DnaJ N-terminal domain protein	VNG_RS06490	CDS
chr	+	1247923	1248534	VNG1675a||HAD family hydrolase|(OE3369F) HAD superfamily hydrolase	VNG_RS06495	CDS
chr	+	1248609	1250231	VNG1676G||GTP-binding protein|(OE3371F) homolog to translation elongation factor aEF-1 alpha subunit	VNG_RS06500	CDS
chr	+	1250266	1250634	VNG1678H||hypothetical protein|(OE3372F) conserved hypothetical protein	VNG_RS06505	CDS
chr	-	1250640	1251131	VNG1679H||hypothetical protein|(OE3374R) conserved hypothetical protein	VNG_RS06510	CDS
chr	+	1251280	1252248	VNG1680G||phytoene/squalene synthase family protein|crtB2 (OE3376F) phytoene synthase	VNG_RS06515	CDS
chr	-	1252256	1253095	VNG1681C||hypothetical protein|(OE3377R) probable carotenoid biosynthesis protein	VNG_RS06520	CDS
chr	-	1253088	1253915	VNG1682C||prenyltransferase|lye, ubiA1 (OE3380R) lycopene elongase	VNG_RS06525	CDS
chr	-	1253922	1255460	VNG1684G||phytoene desaturase|crtI1 (OE3381R) phytoene dehydrogenase (phytoene desaturase)	VNG_RS06530	CDS
chr	-	1255507	1256442	VNG1686G||N(5),N(10)-methenyltetrahydromethanopterin cyclohydrolase|mch (OE3383R) probable methenyltetrahydrofolate cyclohydrolase	VNG_RS06535	CDS
chr	-	1256502	1257755	VNG1687C||MFS transporter|(OE3384R) major facilitator superfamily transport protein	VNG_RS06540	CDS
chr	-	1257859	1257929	VNGt29||tRNA-Gly	VNG_RS06545	tRNA
chr	+	1258177	1259028	VNG1688C||hypothetical protein|(OE3386F) DUF171 family protein	VNG_RS06550	CDS
chr	+	1259033	1260040	VNG1689G||50S ribosomal protein L3|rpl3 (OE3388F) 50S ribosomal protein L3	VNG_RS06555	CDS
chr	+	1260044	1260796	VNG1690G||50S ribosomal protein L4|rpl4 (OE3389F) 50S ribosomal protein L4	VNG_RS06560	CDS
chr	+	1260793	1261047	VNG1691G||50S ribosomal protein L23|rpl23 (OE3390F) 50S ribosomal protein L23	VNG_RS06565	CDS
chr	+	1261050	1261772	VNG1692G||50S ribosomal protein L2|rpl2 (OE3392F) 50S ribosomal protein L2	VNG_RS06570	CDS
chr	+	1261776	1262198	VNG1693G||30S ribosomal protein S19|rps19 (OE3393F) 30S ribosomal protein S19	VNG_RS06575	CDS
chr	+	1262202	1262672	VNG1695G||50S ribosomal protein L22|rpl22 (OE3394F) 50S ribosomal protein L22	VNG_RS06580	CDS
chr	+	1262672	1263580	VNG1697G||30S ribosomal protein S3|rps3 (OE3395F) 30S ribosomal protein S3	VNG_RS06585	CDS
chr	+	1263580	1263795	VNG1698G||50S ribosomal protein L29|rpl29 (OE3396F) 50S ribosomal protein L29	VNG_RS06590	CDS
chr	+	1263804	1264175	VNG1699C||ribonuclease P|rnp1 (OE3398F) ribonuclease P protein component 1	VNG_RS06595	CDS
chr	+	1264166	1264495	VNG1700G||30S ribosomal protein S17|rps17 (OE3400F) 30S ribosomal protein S17	VNG_RS06600	CDS
chr	+	1264495	1264893	VNG1701G||50S ribosomal protein L14|rpl14 (OE3402F) 50S ribosomal protein L14	VNG_RS06605	CDS
chr	+	1264898	1265254	VNG1702G||50S ribosomal protein L24|rpl24 (OE3404F) 50S ribosomal protein L24	VNG_RS06610	CDS
chr	+	1265251	1265952	VNG1703G||30S ribosomal protein S4e|rps4e (OE3405F) 30S ribosomal protein S4e	VNG_RS06615	CDS
chr	+	1265949	1266476	VNG1705G||50S ribosomal protein L5|rpl5 (OE3407F) 50S ribosomal protein L5	VNG_RS06620	CDS
chr	+	1266473	1266631	VNG1706G||30S ribosomal protein S14|rps14 (OE3408F) 30S ribosomal protein S14	VNG_RS06625	CDS
chr	+	1266634	1267026	VNG1707G||30S ribosomal protein S8|rps8 (OE3410F) 30S ribosomal protein S8	VNG_RS06630	CDS
chr	+	1267030	1267566	VNG1709G||50S ribosomal protein L6|rpl6 (OE3411F) 50S ribosomal protein L6	VNG_RS06635	CDS
chr	+	1267570	1268289	VNG1711G||50S ribosomal protein L32e|rpl32e (OE3412F) 50S ribosomal protein L32e	VNG_RS06640	CDS
chr	+	1268282	1268731	VNG1713G||50S ribosomal protein L19e|rpl19e (OE3413F) 50S ribosomal protein L19e	VNG_RS06645	CDS
chr	+	1268731	1269282	VNG1714G||50S ribosomal protein L18|rpl18 (OE3414F) 50S ribosomal protein L18	VNG_RS06650	CDS
chr	+	1269286	1269924	VNG1715G||30S ribosomal protein S5|rps5 (OE3415F) 30S ribosomal protein S5	VNG_RS06655	CDS
chr	+	1269924	1270388	VNG1716G||50S ribosomal protein L30|rpl30 (OE3416F) 50S ribosomal protein L30	VNG_RS06660	CDS
chr	+	1270394	1270855	VNG1718G||50S ribosomal protein L15|rpl15 (OE3417F) 50S ribosomal protein L15	VNG_RS06665	CDS
chr	+	1270859	1272334	VNG1719G||preprotein translocase subunit SecY|secY (OE3418F) protein translocase subunit SecY	VNG_RS06670	CDS
chr	+	1272410	1273573	VNG1720H||ABC transporter substrate-binding protein|(OE3419F) ABC-type transport system periplasmic substrate-binding protein	VNG_RS06675	CDS
chr	+	1273580	1273774	||hypothetical protein	VNG_RS06680	CDS
chr	-	1273771	1275447	VNG1721G||potassium transporter Trk|trkH2 (OE3422R) Trk-type transport system (probable substrate potassium)	VNG_RS06685	CDS
chr	-	1275550	1275960	VNG1723H||hypothetical protein|(OE3424R) conserved hypothetical protein	VNG_RS06690	CDS
chr	+	1276049	1276699	VNG1724G||adenylate kinase|adk1 (OE3425F) adenylate kinase	VNG_RS06695	CDS
chr	+	1276763	1277635	VNG1726G||DUF106 domain-containing protein|(OE3427F) DUF106 family protein	VNG_RS06700	CDS
chr	+	1277691	1278269	VNG1727G||cytidylate kinase|cmk (OE3429F) cytidylate kinase	VNG_RS06705	CDS
chr	+	1278271	1279176	VNG1729G||RNA-guided pseudouridylation complex pseudouridine synthase subunit Cbf5|cbf5 (OE3430F) tRNA/rRNA pseudouridine synthase Cbf5	VNG_RS06710	CDS
chr	+	1279229	1279299	VNGt30||tRNA-Pro	VNG_RS06715	tRNA
chr	-	1279783	1281537	VNG1732C||hypothetical protein|(OE3432R) conserved hypothetical protein	VNG_RS06720	CDS
chr	-	1281743	1283353	VNG1733G||methyl-accepting chemotaxis protein|htr17 (OE3436R) transducer protein Htr17	VNG_RS06725	CDS
chr	-	1283350	1283685	VNG1734H||hypothetical protein|(OE3438R) conserved hypothetical protein	VNG_RS06730	CDS
chr	+	1283837	1284622	VNG1735C||MOSC domain-containing protein|(OE3439F) MOSC domain protein	VNG_RS06735	CDS
chr	+	1284679	1285650	VNG1737H||hypothetical protein|(OE3444F) conserved hypothetical protein	VNG_RS06740	CDS
chr	+	1285676	1286515	VNG1739G||HtlC|(OE3445F) conserved hypothetical protein	VNG_RS06745	CDS
chr	+	1286560	1287537	VNG1740C||hypothetical protein|(OE3447F) conserved hypothetical protein	VNG_RS06750	CDS
chr	+	1287534	1287959	||hypothetical protein|(OE3451A1F) conserved hypothetical protein	VNG_RS06755	CDS
chr	+	1287967	1288281	||transcription factor S|tfs2, rpoM2 (OE3452F) transcription elongation factor TFS	VNG_RS06760	CDS
chr	-	1288323	1289183	VNG1744H||ZIP family metal transporter|(OE3453R) conserved hypothetical protein	VNG_RS06765	CDS
chr	+	1289265	1289954	VNG1746C||hypothetical protein|(OE3456F) DUF2071 family protein	VNG_RS06770	CDS
chr	-	1289955	1290629	VNG1748C||NAD(P)-dependent oxidoreductase|OE3458R (OE3458R) probable oxidoreductase (short-chain dehydrogenase family)	VNG_RS06775	CDS
chr	+	1290751	1291941	VNG1749G||redox-regulated ATPase YchF|(OE3460F) GTP-binding protein	VNG_RS06780	CDS
chr	-	1291955	1292908	VNG1751H||PAS domain S-box protein|(OE3462R) receiver/sensor box protein	VNG_RS06785	CDS
chr	-	1292962	1293393	VNG1752C||universal stress protein|(OE3466R) UspA domain protein	VNG_RS06790	CDS
chr	-	1293457	1294845	VNG1754G||deoxyribodipyrimidine photo-lyase|phr1 (OE3467R) deoxyribodipyrimidine photolyase	VNG_RS06795	CDS
chr	-	1294848	1296404	VNG1755G||phytoene desaturase|crtI2 (OE3468R) phytoene dehydrogenase (phytoene desaturase)	VNG_RS06800	CDS
chr	+	1296505	1296789	VNG1756G||translation initiation factor 1A 2|tif1A2, aif1a2 (OE3470F) translation initiation factor aIF-1A	VNG_RS06805	CDS
chr	+	1296996	1297283	VNG1758H||hypothetical protein|(OE3472F) conserved hypothetical protein	VNG_RS06810	CDS
chr	+	1297280	1298917	VNG1759G||chemotaxis protein|htrVII, htr7, htpV, htI (OE3473F) transducer protein HtrVII	VNG_RS06815	CDS
chr	-	1298933	1301365	VNG1760G||chemotaxis protein|cosT, htr5, htpIV, htF (OE3474R) transducer protein CosT	VNG_RS06820	CDS
chr	-	1301370	1302374	VNG1762G||ABC transporter|cosB (OE3476R) chemotactic signal transduction system periplasmic substrate-binding protein CosB	VNG_RS06825	CDS
chr	-	1304168	1304881	VNG1764G||sensory rhodopsin-2|sopII (OE3480R) sensory rhodopsin II	VNG_RS06830	CDS
chr	-	1304883	1307177	VNG1765G||methyl-accepting chemotaxis protein|htrII, htr2 (OE3481R) transducer protein HtrII	VNG_RS06835	CDS
chr	-	1307267	1308028	VNG1766C||Nif3-like dinuclear metal center hexameric protein|(OE3482R) probable GTP cyclohydrolase I	VNG_RS06840	CDS
chr	-	1308056	1308874	VNG1767G||agmatinase|speB (OE3486R) agmatinase	VNG_RS06845	CDS
chr	-	1308878	1309261	VNG1768G||translation initiation factor IF-5A|tif5A, aif5a (OE3487R) translation initiation factor aIF-5A	VNG_RS06850	CDS
chr	-	1309363	1310139	VNG1769C,VNG1769Cm||amidase|cre2 (OE3488R) creatininase	VNG_RS06855	CDS
chr	-	1310187	1311929	VNG1770C||AarF/ABC1/UbiB kinase family protein|(OE3490R) UbiB family protein	VNG_RS06860	CDS
chr	-	1311933	1312283	VNG1771C||Hsp20/alpha crystallin family protein|hsp20C (OE3491R) Hsp20-type molecular chaperone	VNG_RS06865	CDS
chr	-	1312357	1313013	VNG1772G||HAD family hydrolase|(OE3492R) HAD superfamily hydrolase	VNG_RS06870	CDS
chr	-	1313067	1313342	VNG1773G||4a-hydroxytetrahydrobiopterin dehydratase|cad (OE3495R) probable pterin-4-alpha-carbinolamine dehydratase	VNG_RS06875	CDS
chr	-	1313406	1314716	VNG1774G||glutamyl-tRNA reductase|hemA (OE3496R) glutamyl-tRNA reductase	VNG_RS06880	CDS
chr	-	1314713	1315375	VNG1775C||hypothetical protein|sirC (OE3498R) precorrin-2 oxidase / ferrochelatase	VNG_RS06885	CDS
chr	-	1315383	1316441	VNG1776G||Lrp/AsnC family transcriptional regulator|ahbB, nirGH (OE3500R) siroheme decarboxylase AhbB	VNG_RS06890	CDS
chr	-	1316499	1316915	VNG1777H||hypothetical protein|(OE3501R) conserved hypothetical protein	VNG_RS06895	CDS
chr	+	1317052	1317960	VNG1779C||UDP pyrophosphate synthase|uppS1 (OE3503F) tritrans,polycis-undecaprenyl-diphosphate synthase (geranylgeranyl-diphosphate specific)	VNG_RS06900	CDS
chr	-	1317980	1318588	||di-trans,poly-cis-decaprenylcistransferase / (Z)-prenyl diphosphate synthase|uppS2 (OE3505R) tritrans,polycis-undecaprenyl-diphosphate synthase (geranylgeranyl-diphosphate specific)	VNG_RS06905	CDS
chr	+	1318677	1319999	VNG1782C||DUF92 domain-containing protein|(OE3506F) DUF92 family protein	VNG_RS06910	CDS
chr	-	1320001	1321221	VNG1784C||DNA primase|dnaG (OE3509R) DNA primase DnaG	VNG_RS06915	CDS
chr	+	1321352	1321564	VNG1783H||DUF3311 domain-containing protein|(OE3510F) DUF3311 family protein	VNG_RS06920	CDS
chr	+	1321603	1323051	VNG1785G||sodium:solute symporter|(OE3511F) SSSF family transport protein	VNG_RS06925	CDS
chr	-	1323053	1323331	VNG1786H||PadR family transcriptional regulator|(OE3513R) PadR family transcription regulator	VNG_RS06930	CDS
chr	+	1323330	1324298	VNG1787H||hypothetical protein|(OE3515F) conserved hypothetical protein	VNG_RS06935	CDS
chr	+	1324350	1325255	VNG1788C||hypothetical protein|(OE3517F) conserved hypothetical protein	VNG_RS06940	CDS
chr	+	1325295	1325654	VNG1790H||hypothetical protein|(OE3520F) conserved hypothetical protein	VNG_RS06945	CDS
chr	-	1325656	1326372	VNG1791C||DUF1405 domain-containing protein|(OE3522R) DUF1405 family protein	VNG_RS06950	CDS
chr	+	1326538	1327446	VNG1793C||pyridoxal biosynthesis lyase PdxS|pdxS (OE3524F) pyridoxal biosynthesis lyase PdxS	VNG_RS06955	CDS
chr	-	1327456	1329540	VNG1794C||nuclease|(OE3526R) endonuclease domain protein	VNG_RS06960	CDS
chr	-	1329752	1330657	VNG1797G||homoserine kinase|thrB (OE3531R) homoserine kinase	VNG_RS06965	CDS
chr	+	1330778	1332094	VNG1795C||FAD-dependent oxidoreductase|(OE3533F) amine oxidase family protein	VNG_RS06970	CDS
chr	+	1332167	1332484	VNG1796H||hypothetical protein|(OE3534F) conserved hypothetical protein	VNG_RS06975	CDS
chr	-	1332510	1332737	||hypothetical protein|(OE3535A1R) conserved hypothetical protein	VNG_RS06980	CDS
chr	-	1332857	1333429	VNG1798H||hypothetical protein|(OE3537R) conserved hypothetical protein	VNG_RS06985	CDS
chr	-	1333485	1333676	VNG1800H||hypothetical protein|(OE3538R) conserved hypothetical protein	VNG_RS06990	CDS
chr	-	1333815	1334330	VNG1801G||Hsp20/alpha crystallin family protein|hsp20F (OE3541R) Hsp20-type molecular chaperone	VNG_RS06995	CDS
chr	-	1334327	1335148	VNG1802H||hypothetical protein|OE3542R (OE3542R) glutamine-rich alkaline protein	VNG_RS07000	CDS
chr	+	1335461	1336714	VNG1804G||NAD(P)/FAD-dependent oxidoreductase|(OE3544F) flavin-dependent pyridine nucleotide oxidoreductase	VNG_RS07005	CDS
chr	+	1336842	1337075	VNG1806H||hypothetical protein|(OE3545F) conserved hypothetical protein	VNG_RS07010	CDS
chr	+	1337141	1337560	VNG1807H||hypothetical protein|(OE3547F) conserved hypothetical protein	VNG_RS07015	CDS
chr	+	1337618	1338166	VNG1809H||hypothetical protein|(OE3549F) conserved hypothetical protein	VNG_RS07020	CDS
chr	-	1338204	1339508	VNG1811G||succinoglycan biosynthesis|ereB (OE3551R) homolog to erythromycin esterase	VNG_RS07025	CDS
chr	+	1339799	1342927	VNG1814G||carbamoyl phosphate synthase large subunit|carB (OE3554F) carbamoyl-phosphate synthase (glutamine-hydrolyzing) large subunit	VNG_RS07030	CDS
chr	-	1342998	1344059	VNG1815G||carbamoyl-phosphate synthase small subunit|carA (OE3556R) carbamoyl-phosphate synthase (glutamine-hydrolyzing) small subunit	VNG_RS07035	CDS
chr	+	1344157	1344570	VNG1816G||Lrp/AsnC family transcriptional regulator|(OE3558F) Lrp/AsnC family transcription regulator	VNG_RS07040	CDS
chr	+	1344610	1345239	VNG1818G||NUDIX domain-containing protein|idiA (OE3560F) isopentenyl-diphosphate delta-isomerase, type I	VNG_RS07045	CDS
chr	+	1345287	1345697	VNG1818a||hypothetical protein|(OE3561F) metalloprotease JAMM1, desampylating	VNG_RS07050	CDS
chr	-	1345750	1345983	VNG1820H||hypothetical protein|(OE3562R) conserved hypothetical protein	VNG_RS07055	CDS
chr	-	1345983	1347026	VNG1821G||alcohol dehydrogenase|qor1, adh4 (OE3563R) NADPH:quinone reductase	VNG_RS07060	CDS
chr	+	1347117	1347734	VNG1822G||molybdenum cofactor biosynthesis protein MoaB|moaB (OE3565F) molybdopterin adenylyltransferase	VNG_RS07065	CDS
chr	+	1347731	1348438	VNG1823C||5-formyltetrahydrofolate cyclo-ligase|(OE3566F) probable COG0212-type thiamine metabolism protein	VNG_RS07070	CDS
chr	+	1348491	1348718	VNG1826H||hypothetical protein|(OE3567F) conserved hypothetical protein	VNG_RS07075	CDS
chr	-	1348757	1349077	VNG1827H||hypothetical protein|(OE3569R) conserved hypothetical protein	VNG_RS07080	CDS
chr	-	1349130	1350047	VNG1829G||glutamine-hydrolyzing GMP synthase subunit GuaA|guaAb (OE3571R) GMP synthase (glutamine-hydrolyzing) subunit B	VNG_RS07085	CDS
chr	-	1350047	1351708	VNG1830G||CTP synthetase|pyrG (OE3572R) CTP synthase	VNG_RS07090	CDS
chr	-	1351798	1352574	VNG1831H||hypothetical protein|(OE3575R) conserved hypothetical protein	VNG_RS07095	CDS
chr	-	1352827	1353444	VNG1833C||alpha/beta hydrolase|(OE3578R) conserved hypothetical protein	VNG_RS07100	CDS
chr	+	1353443	1354081	VNG1834G||HyrA|(OE3579F) homolog to peroxiredoxin	VNG_RS07105	CDS
chr	-	1354112	1356034	VNG1835G||threonine--tRNA ligase|thrS (OE3580R) threonine--tRNA ligase	VNG_RS07110	CDS
chr	+	1356243	1356452	VNG1836G||cold-shock protein|cspA2 (OE3582F) cold shock protein	VNG_RS07115	CDS
chr	-	1356582	1357613	VNG1837G||dipeptide epimerase|(OE3584R) homolog to dipeptide epimerase	VNG_RS07120	CDS
chr	-	1357610	1358623	VNG1839H||DUF1611 domain-containing protein|(OE3585R) DUF1611 family protein	VNG_RS07125	CDS
chr	+	1358744	1358941	VNG1838H||hypothetical protein|(OE3585A1F) small CPxCG-related zinc finger protein	VNG_RS07130	CDS
chr	-	1358949	1359830	VNG1842H||hypothetical protein|(OE3586R) conserved hypothetical protein	VNG_RS07135	CDS
chr	-	1359875	1360213	||hypothetical protein|(OE3588C1R) conserved hypothetical protein	VNG_RS07140	CDS
chr	+	1360326	1360982	VNG1843C||MarR family transcriptional regulator|(OE3589F) ArsR family transcription regulator	VNG_RS07145	CDS
chr	+	1361018	1362301	VNG1844G||Glu-tRNA(Gln) amidotransferase GatDE subunit D|gatD (OE3591F) glutamyl-tRNA(Gln) amidotransferase subunit D	VNG_RS07150	CDS
chr	+	1362298	1363230	VNG1845C||N-acetyltransferase|(OE3592F) GNAT family acetyltransferase	VNG_RS07155	CDS
chr	-	1363231	1363962	VNG1846C||glycerophosphoryl diester phosphodiesterase|glpQ, ugpQ (OE3594R) glycerophosphodiester phosphodiesterase	VNG_RS07160	CDS
chr	-	1363962	1364237	VNG1848H||MoaD/ThiS family protein|samp1 (OE3595R) ubiquitin-like modifier protein SAMP1	VNG_RS07165	CDS
chr	+	1364334	1365500	VNG1847G||potassium channel protein|pchA1 (OE3596F) ion channel pore / TrkA domain protein	VNG_RS07170	CDS
chr	-	1365510	1366976	VNG1849H||universal stress protein UspA|(OE3597R) conserved hypothetical protein	VNG_RS07175	CDS
chr	-	1367036	1367812	VNG1850G||uridine phosphorylase|udp3 (OE3603R) uridine phosphorylase	VNG_RS07180	CDS
chr	-	1367861	1368748	VNG1851G||carbohydrate kinase family protein|suk1 (OE3606R) sugar kinase	VNG_RS07185	CDS
chr	-	1368773	1369597	VNG1852H||DUF63 domain-containing protein|(OE3607R) DUF63 family protein	VNG_RS07190	CDS
chr	-	1369650	1370594	VNG1853G||ribose 1,5-bisphosphate isomerase|OE3610R (OE3610R) ribose-1,5-bisphosphate isomerase (ribulose-bisphosphate forming)	VNG_RS07195	CDS
chr	-	1370637	1373054	VNG1856G||type I deoxyribonuclease HsdR|basT, htr3, htC (OE3611R) transducer protein BasT	VNG_RS07200	CDS
chr	-	1373051	1374292	VNG1857C||branched-chain amino acid ABC transporter substrate-binding protein|basB (OE3612R) chemotactic signal transduction system periplasmic substrate-binding protein BasB	VNG_RS07205	CDS
chr	+	1374390	1375028	VNG1859G||2-deoxyribose-5-phosphate aldolase|deoC (OE3616F) deoxyribose-phosphate aldolase	VNG_RS07210	CDS
chr	+	1375087	1376385	VNG1861C||MiaB/RimO family radical SAM methylthiotransferase|(OE3617F) MiaB-like tRNA modifying enzyme	VNG_RS07215	CDS
chr	-	1376404	1377303	VNG1862G||cation transporter|(OE3619R) transport protein (probable substrate zinc/cadmium/cobalt)	VNG_RS07220	CDS
chr	-	1377344	1377889	VNG1864G||HIT domain-containing protein|hit2 (OE3620R) histidine triad family protein (homolog to bis(5'-nucleosyl)-tetraphosphatase)	VNG_RS07225	CDS
chr	+	1378010	1378210	VNG1865H||hypothetical protein|(OE3621F) small CPxCG-related zinc finger protein	VNG_RS07230	CDS
chr	-	1378248	1379138	VNG1866G||type II methionyl aminopeptidase|map (OE3623R) methionine aminopeptidase	VNG_RS07235	CDS
chr	-	1379187	1380002	VNG1867G||ABC transporter permease|potC (OE3625R) ABC-type transport system permease protein (probable substrate spermidine/putrescine)	VNG_RS07240	CDS
chr	-	1380002	1380895	VNG1868G||ABC transporter permease|potB (OE3627R) ABC-type transport system permease protein (probable substrate spermidine/putrescine)	VNG_RS07245	CDS
chr	-	1380897	1382075	VNG1869C||hypothetical protein|potD (OE3629R) ABC-type transport system periplasmic substrate-binding protein (probable substrate spermidine/putrescine)	VNG_RS07250	CDS
chr	+	1382218	1383342	VNG1871G||ABC transporter ATP-binding protein|potA (OE3631F) ABC-type transport system ATP-binding protein (probable substrate spermidine/putrescine)	VNG_RS07255	CDS
chr	-	1383349	1384233	VNG1872C||asparaginase|ansA, aga (OE3633R) asparaginase family protein	VNG_RS07260	CDS
chr	+	1384332	1385600	VNG1873G||NADP-dependent isocitrate dehydrogenase|icd (OE3634F) isocitrate dehydrogenase (NADP)	VNG_RS07265	CDS
chr	+	1385685	1386209	VNG1874C||hypothetical protein|(OE3636F) conserved hypothetical protein	VNG_RS07270	CDS
chr	-	1386216	1387433	VNG1875G||3-hydroxy-3-methylglutaryl-CoA reductase|hmgA, hmgR (OE3637R) hydroxymethylglutaryl-CoA reductase (NADPH)	VNG_RS07275	CDS
chr	+	1387529	1387846	VNG1877C||hypothetical protein|(OE3639F) UPF0045 family protein	VNG_RS07280	CDS
chr	+	1387843	1388991	VNG1879G||thiamine ABC transporter substrate-binding protein|thiB2 (OE3641F) ABC-type transport system periplasmic substrate-binding protein (probable substrate thiamine)	VNG_RS07285	CDS
chr	+	1389042	1390562	VNG1880C||amidohydrolase|(OE3642F) probable amidohydrolase	VNG_RS07290	CDS
chr	+	1390675	1391808	VNG1882G||quinolinate synthase NadA|nadA (OE3644F) quinolinate synthase A	VNG_RS07295	CDS
chr	+	1391811	1393340	VNG1883G||aspartate oxidase|nadB (OE3646F) L-aspartate oxidase	VNG_RS07300	CDS
chr	+	1393327	1394133	VNG1884G||nicotinate-nucleotide diphosphorylase (carboxylating)|nadC (OE3648F) nicotinate-nucleotide pyrophosphorylase (carboxylating)	VNG_RS07305	CDS
chr	-	1394134	1394925	VNG1886C||TrmB family transcriptional regulator|(OE3650R) TrmB family transcription regulator	VNG_RS07310	CDS
chr	+	1395028	1395366	VNG1886a||QacE family quaternary ammonium compound efflux SMR transporter|(OE3652F) small multidrug export protein	VNG_RS07315	CDS
chr	-	1395369	1396895	VNG1887G||2,3-bisphosphoglycerate-independent phosphoglycerate mutase|gpmI (OE3653R) phosphoglycerate mutase, 2,3-biphosphateglycerate-independent type	VNG_RS07320	CDS
chr	-	1397013	1397267	VNG1889H||hypothetical protein|(OE3654R) small CPxCG-related zinc finger protein	VNG_RS07325	CDS
chr	+	1398710	1399948	VNG1891H||nuclease|(OE3659F) NurA domain protein	VNG_RS07335	CDS
chr	+	1399992	1400741	VNG1893G||ABC transporter ATP-binding protein|(OE3661F) ABC-type transport system ATP-binding protein	VNG_RS07340	CDS
chr	+	1400742	1402349	VNG1894C||hypothetical protein|(OE3662F) conserved hypothetical protein	VNG_RS07345	CDS
chr	-	1402357	1402704	VNG1895H||hypothetical protein|(OE3665R) conserved hypothetical protein	VNG_RS07350	CDS
chr	+	1402807	1404606	VNG1896C||ATP-binding protein|(OE3666F) arNOG05179 family protein (DUF87-related AAA-type ATPase)	VNG_RS07355	CDS
chr	+	1404655	1405080	VNG1898C||universal stress protein|(OE3668F) UspA domain protein	VNG_RS07360	CDS
chr	-	1405118	1406194	||KaiC domain-containing protein|(OE3669R) probable KaiC-like transcription regulator	VNG_RS07365	CDS
chr	+	1406440	1407288	VNG1900C||NAD(+) kinase|nadK1 (OE3671F) probable NAD kinase (polyphosphate/ATP)	VNG_RS07370	CDS
chr	+	1407337	1408272	VNG1901C||GTP cyclohydrolase I FolE2|mptA (OE3673F) GTP cyclohydrolase MptA	VNG_RS07375	CDS
chr	-	1408320	1409228	||DUF4870 domain-containing protein|(OE3676R) DUF4870 family protein	VNG_RS07380	CDS
chr	-	1409286	1410086	VNG1903C,VNG1903Cm||TrmB family transcriptional regulator|(OE3678R) TrmB family transcription regulator	VNG_RS07385	CDS
chr	-	1410377	1412059	VNG1905C||thioredoxin domain-containing protein|(OE3681R) YyaL family protein	VNG_RS07390	CDS
chr	+	1412058	1412615	VNG1906H||membrane protein FxsA|fxsA (OE3682F) FxsA domain protein	VNG_RS07395	CDS
chr	+	1412690	1412763	VNGt31||tRNA-Ile	VNG_RS07400	tRNA
chr	+	1412832	1413275	VNG1907H||hypothetical protein|(OE3686F) conserved hypothetical protein	VNG_RS07405	CDS
chr	+	1413513	1413719	||hypothetical protein|(OE3687A1F) conserved hypothetical protein	VNG_RS07410	CDS
chr	+	1413751	1414017	VNG1910H||hypothetical protein|(OE3688F) conserved hypothetical protein	VNG_RS07415	CDS
chr	-	1414027	1415064	VNG1911G||Lrp/AsnC family transcriptional regulator|ahbA, nirDL (OE3689R) siroheme decarboxylase AhbA	VNG_RS07420	CDS
chr	+	1415175	1416233	VNG1912G||anthranilate phosphoribosyltransferase|trpD2 (OE3691F) probable phosphoribosyltransferase (homolog to anthranilate phosphoribosyltransferase)	VNG_RS07425	CDS
chr	+	1416301	1416843	VNG1914G||peptidylprolyl isomerase|ppiA (OE3693F) CYPL-type peptidylprolyl isomerase	VNG_RS07430	CDS
chr	+	1416890	1417231	VNG1916H||hypothetical protein|(OE3696F) conserved hypothetical protein	VNG_RS07435	CDS
chr	+	1417310	1417392	VNGt32||tRNA-Leu	VNG_RS07440	tRNA
chr	+	1417462	1417815	VNG1917H||hypothetical protein|(OE3695F) UCP030561 family protein	VNG_RS07445	CDS
chr	-	1417818	1418579	VNG1918C||heptaprenylglyceryl phosphate synthase|pcrB2 (OE3699R) (S)-3-O-geranylgeranylglyceryl phosphate synthase 2	VNG_RS07450	CDS
chr	-	1418630	1418989	VNG1919H||chromosome condensation protein CrcB|crcB1 (OE3703R) putative fluoride ion transport protein CrcB	VNG_RS07455	CDS
chr	-	1418986	1419372	VNG1921H||chromosome condensation protein CrcB|crcB2 (OE3704R) putative fluoride ion transport protein CrcB	VNG_RS07460	CDS
chr	+	1419466	1419942	VNG1920H||hypothetical protein|(OE3706F) conserved hypothetical protein	VNG_RS07465	CDS
chr	-	1419958	1420185	VNG1922G||transcriptional regulator|(OE3708R) Lrp/AsnC family transcription regulator	VNG_RS07470	CDS
chr	-	1420186	1420863	VNG1924G||TrkA family potassium uptake protein|trkA6 (OE3710R) TrkA domain protein	VNG_RS07475	CDS
chr	+	1420953	1421192	VNG1925H||transcription regulator-like protein|(OE3711F) Lrp/AsnC family transcription regulator	VNG_RS07480	CDS
chr	-	1421211	1422257	VNG1926G||2-oxo acid dehydrogenase|oxdhA2 (OE3712R) probable branched-chain amino acid dehydrogenase E1 component alpha subunit	VNG_RS07485	CDS
chr	+	1422323	1422649	VNG1927H||hypothetical protein|(OE3714F) conserved hypothetical protein	VNG_RS07490	CDS
chr	-	1422660	1423259	VNG1929G||thymidylate kinase|tmk (OE3715R) thymidylate kinase	VNG_RS07495	CDS
chr	+	1423334	1424245	VNG1932G||complex I NDUFA9 subunit family protein|nolA (OE3717F) arNOG06768 family NADH-binding domain protein	VNG_RS07500	CDS
chr	+	1424403	1425587	VNG1933G||cell division protein|ftsZ3 (OE3718F) FtsZ family protein, type III	VNG_RS07505	CDS
chr	+	1425565	1426359	VNG1934H||hypothetical protein|OE3719F (OE3719F) conserved hypothetical protein	VNG_RS07510	CDS
chr	+	1426359	1426988	VNG1935C||2-phospho-L-lactate guanylyltransferase|cofC (OE3721F) 2-phospho-L-lactate guanylyltransferase	VNG_RS07515	CDS
chr	+	1427030	1428148	VNG1937C||7,8-didemethyl-8-hydroxy-5-deazariboflavin synthase subunit CofG|cofG (OE3722F) 7,8-didemethyl-8-hydroxy-5-deazariboflavin synthase subunit 1	VNG_RS07520	CDS
chr	-	1428155	1429516	VNG1938C||FO synthase|cofH (OE3723R) 7,8-didemethyl-8-hydroxy-5-deazariboflavin synthase subunit 2	VNG_RS07525	CDS
chr	+	1429664	1430680	VNG1939G||phosphoribosylaminoimidazolesuccinocarboxamide synthase|purC (OE3724F) phosphoribosylaminoimidazole-succinocarboxamide synthase	VNG_RS07530	CDS
chr	+	1430826	1431071	VNG1940H||hypothetical protein|(OE3725F) conserved hypothetical protein	VNG_RS07535	CDS
chr	+	1431151	1432230	VNG1941C||TIGR01210 family radical SAM protein|(OE3726F) TIGR01210 family protein	VNG_RS07540	CDS
chr	-	1432237	1432575	VNG1942H||hypothetical protein|(OE3728R) conserved hypothetical protein	VNG_RS07545	CDS
chr	-	1432842	1433516	VNG1945G||phosphoribosylformylglycinamidine synthase|purQ (OE3731R) phosphoribosylformylglycinamidine synthase subunit PurQ	VNG_RS07550	CDS
chr	-	1433513	1433767	VNG1944C||phosphoribosylformylglycinamidine synthase, purS protein|purS (OE3732R) phosphoribosylformylglycinamidine synthase subunit PurS	VNG_RS07555	CDS
chr	+	1433893	1434804	VNG1946G||ACT domain-containing protein|purU (OE3735F) formyltetrahydrofolate deformylase	VNG_RS07560	CDS
chr	+	1434889	1435803	VNG1948H||hypothetical protein|(OE3738F) conserved hypothetical protein	VNG_RS07565	CDS
chr	-	1435809	1436222	VNG1949G||CBS domain-containing protein|(OE3739R) CBS domain protein	VNG_RS07570	CDS
chr	-	1436310	1438067	VNG1951G||serine protease|(OE3740R) S8 family serine protease	VNG_RS07575	CDS
chr	-	1438138	1438911	VNG1952H||hypothetical protein|(OE3741R) conserved hypothetical protein	VNG_RS07580	CDS
chr	-	1438929	1443020	VNG1953C||cell surface protein|(OE3744R) probable cell surface glycoprotein	VNG_RS07585	CDS
chr	-	1443227	1443508	VNG1954H||hypothetical protein|(OE3746R) homolog to phage PhiH1 repressor protein	VNG_RS07590	CDS
chr	-	1444126	1445883	VNG1957G||tRNA-ribosyltransferase|arcS, tgtA2 (OE3748R) archaeosine synthase	VNG_RS07600	CDS
chr	-	1445947	1447422	VNG1959G||tRNA-guanine(15) transglycosylase|tgtA (OE3749R) tRNA-guanine(15) transglycosylase	VNG_RS07605	CDS
chr	-	1447671	1448213	VNG1962C||NUDIX hydrolase|(OE3752R) NUDIX family hydrolase	VNG_RS07610	CDS
chr	-	1448260	1448799	VNG1964a||kinase|(OE3755R) conserved hypothetical protein	VNG_RS07615	CDS
chr	-	1448861	1450033	VNG1964H||ATP-binding protein|orc14 (OE3759R) Orc1-type DNA replication protein	VNG_RS07620	CDS
chr	-	1450110	1451159	VNG1965H||hypothetical protein|(OE3761R) conserved hypothetical protein	VNG_RS07625	CDS
chr	-	1451162	1452694	VNG1967G||glycerol kinase|glpK (OE3762R) glycerol kinase	VNG_RS07630	CDS
chr	+	1452915	1454627	VNG1969G||anaerobic glycerol-3-phosphate dehydrogenase subunit A|glpA1 (OE3763F) glycerol-3-phosphate dehydrogenase subunit A	VNG_RS07635	CDS
chr	+	1454617	1455900	VNG1971G||anaerobic glycerol-3-phosphate dehydrogenase subunit B|glpB (OE3764F) glycerol-3-phosphate dehydrogenase subunit B	VNG_RS07640	CDS
chr	+	1455893	1457290	VNG1972G||anaerobic glycerol-3-phosphate dehydrogenase subunit C|glpC (OE3765F) glycerol-3-phosphate dehydrogenase subunit C	VNG_RS07645	CDS
chr	-	1457335	1457967	VNG1973H||hypothetical protein|(OE3766R) hypothetical protein	VNG_RS07650	CDS
chr	+	1458039	1458560	VNG1974H||type IV pilin|(OE3768F) DUF1628 domain protein	VNG_RS07655	CDS
chr	+	1458716	1458949	VNG1976H||hypothetical protein|(OE3769F) homolog to phage PhiH1 repressor protein	VNG_RS07660	CDS
chr	-	1461136	1461208	VNGt33||tRNA-Pro	VNG_RS07665	tRNA
chr	-	1461293	1461883	VNG1980C||tRNA (pseudouridine(54)-N(1))-methyltransferase TrmY|trmY (OE3775R) tRNA (pseudouridine(54)-N(1))-methyltransferase	VNG_RS07670	CDS
chr	-	1462101	1463324	VNG1983H||hypothetical protein|(OE3777R) conserved hypothetical protein	VNG_RS07675	CDS
chr	+	1463506	1464783	VNG1982C||tRNA pseudouridine(54/55) synthase Pus10|pus10 (OE3778F) tRNA pseudouridine synthase Pus10	VNG_RS07680	CDS
chr	+	1464785	1465423	VNG1984G||ribonuclease HII|rnhB (OE3780F) ribonuclease H, type 2	VNG_RS07685	CDS
chr	-	1465420	1467030	VNG1985C||sodium:proton antiporter|nhaC3 (OE3782R) probable NhaC-type sodium/proton antiporter	VNG_RS07690	CDS
chr	+	1467161	1467913	VNG1986C||endonuclease NucS|nucS2 (OE3783F) endonuclease NucS	VNG_RS07695	CDS
chr	-	1467921	1469450	VNG1987G||preprotein translocase subunit SecD|secD (OE3784R) protein-export membrane protein SecD	VNG_RS07700	CDS
chr	-	1469447	1470301	VNG1988G||protein translocase subunit SecF|secF (OE3787R) protein-export membrane protein SecF	VNG_RS07705	CDS
chr	-	1470434	1470907	VNG1989H||hypothetical protein|(OE3789R) conserved hypothetical protein	VNG_RS07710	CDS
chr	-	1470955	1471497	VNG1991H||hypothetical protein|(OE3790R) conserved hypothetical protein	VNG_RS07715	CDS
chr	+	1471603	1472883	VNG1992G||glucose-6-phosphate isomerase|pgi (OE3792F) glucose-6-phosphate isomerase	VNG_RS07720	CDS
chr	+	1472892	1473941	VNG1993H||CPBP family intramembrane metalloprotease|(OE3794F) Abi/CAAX family protein	VNG_RS07725	CDS
chr	-	1473943	1474404	VNG1994C||DNA-binding protein|nob1 (OE3796R) rRNA maturation endonuclease Nob1	VNG_RS07730	CDS
chr	-	1474404	1474643	VNG1995C||photosystem reaction center subunit H|(OE3798R) PRC domain protein	VNG_RS07735	CDS
chr	+	1474858	1476660	VNG1997G||translation initiation factor aIF-2|tif5B, infB (OE3800F) translation initiation factor aIF-5B (bacterial-type IF2)	VNG_RS07740	CDS
chr	-	1476737	1477102	VNG1998H||hypothetical protein|(OE3802R) conserved hypothetical protein	VNG_RS07745	CDS
chr	-	1477154	1477636	VNG1999H||pyruvoyl-dependent arginine decarboxylase|pdaD (OE3803R) pyruvoyl-dependent arginine decarboxylase	VNG_RS07750	CDS
chr	-	1477669	1478904	VNG2000G||peptidase|pan1 (OE3805R) proteasome-activating nucleotidase	VNG_RS07755	CDS
chr	-	1479000	1480793	VNG2001G||oligoendopeptidase F|pepF (OE3807R) oligoendopeptidase PepF	VNG_RS07760	CDS
chr	+	1480897	1482222	VNG2002H||hypothetical protein|ywaD2 (OE3808F) probable M28 family peptidase (homolog to aminopeptidase YwaD)	VNG_RS07765	CDS
chr	-	1482219	1483019	VNG2003G||tRNA pseudouridine(38-40) synthase TruA|truA (OE3810R) tRNA pseudouridine synthase TruA	VNG_RS07770	CDS
chr	-	1483024	1484322	VNG2005G||histidine--tRNA ligase|hisS (OE3812R) histidine--tRNA ligase	VNG_RS07775	CDS
chr	-	1484374	1484964	VNG2006C||alpha hydrolase|(OE3814R) conserved hypothetical protein	VNG_RS07780	CDS
chr	-	1484968	1485321	VNG2008H||DNA-binding protein|(OE3815R) probable DNA-binding protein	VNG_RS07785	CDS
chr	-	1485424	1485879	VNG2010G||30S ribosomal protein S19e|rps19e (OE3817R) 30S ribosomal protein S19e	VNG_RS07790	CDS
chr	+	1486031	1486897	VNG2011G||thiamine-monophosphate kinase|thiL (OE3818F) thiamine-monophosphate kinase	VNG_RS07795	CDS
chr	-	1486894	1488006	VNG2012C||site-2 protease family protein|(OE3820R) M50 family metalloprotease	VNG_RS07800	CDS
chr	-	1488090	1488341	VNG2014H||hypothetical protein|(OE3822R) conserved hypothetical protein	VNG_RS07805	CDS
chr	+	1488724	1489449	VNG2015C||UMP kinase|pyrH (OE3823F) uridylate kinase	VNG_RS07810	CDS
chr	+	1489454	1491100	VNG2017G||lysine--tRNA ligase|lysS (OE3826F) lysine--tRNA ligase	VNG_RS07815	CDS
chr	+	1491180	1492982	VNG2019C||PDZ domain-containing protein|(OE3828F) M50 family metalloprotease	VNG_RS07820	CDS
chr	-	1492979	1493509	VNG2020C||PadR family transcriptional regulator|(OE3829R) PadR family transcription regulator	VNG_RS07825	CDS
chr	+	1493620	1495098	VNG2021C||hypothetical protein|hemQ (OE3832F) heme-binding protein HemQ	VNG_RS07830	CDS
chr	-	1495368	1496426	VNG2023G||aldo/keto reductase|(OE3834R) probable oxidoreductase (aldo-keto reductase family protein)	VNG_RS07835	CDS
chr	+	1496766	1497680	VNG2025G||acyltransferase|(OE3836F) O-acetyltransferase (homolog to galactoside O-acetyltransferase)	VNG_RS07840	CDS
chr	+	1497707	1497952	VNG2027H||zinc ribbon domain-containing protein|(OE3839F) small CPxCG-related zinc finger protein	VNG_RS07845	CDS
chr	+	1497949	1498662	||hypothetical protein|(OE3838F) conserved hypothetical protein	VNG_RS07850	CDS
chr	-	1498703	1499095	VNG2029H||hypothetical protein|(OE3842R) conserved hypothetical protein	VNG_RS07855	CDS
chr	-	1499204	1499274	VNGt34||tRNA-Gly	VNG_RS07860	tRNA
chr	+	1499405	1500211	VNG2031G||NAD(+) synthetase|nadE (OE3843F) NAD synthase, ammonia-dependent	VNG_RS07865	CDS
chr	-	1500208	1500882	VNG2032Gm||enoyl-CoA hydratase/isomerase family protein|fadA1 (OE3846R) enoyl-CoA hydratase	VNG_RS07870	CDS
chr	+	1500942	1501607	||hypothetical protein|(OE3849F) conserved hypothetical protein	VNG_RS07875	CDS
chr	+	1501653	1501724	VNGt35||tRNA-Thr	VNG_RS07880	tRNA
chr	+	1501863	1502099	VNG2035H||hypothetical protein|(OE3852F) conserved hypothetical protein	VNG_RS07885	CDS
chr	-	1502096	1502665	VNG2036G||DNA-binding protein|(OE3854R) receiver box response regulator	VNG_RS07890	CDS
chr	-	1502692	1504212	VNG2037C||PAS domain S-box protein|(OE3855R) sensor box histidine kinase	VNG_RS07895	CDS
chr	+	1504536	1505333	VNG2039H||hypothetical protein|(OE3859F) conserved hypothetical protein	VNG_RS07900	CDS
chr	+	1505415	1505888	||hypothetical protein|(OE3861F) conserved hypothetical protein	VNG_RS07905	CDS
chr	-	1505903	1506457	VNG2043G||non-canonical purine NTP pyrophosphatase, RdgB/HAM1 family|ham1 (OE3863R) non-canonical purine NTP pyrophosphatase	VNG_RS07910	CDS
chr	-	1506498	1506779	VNG2044H||hypothetical protein|(OE3864R) conserved hypothetical protein	VNG_RS07915	CDS
chr	-	1506828	1508426	VNG2045G||serine/threonine protein kinase|kae1 (OE3866R) KEOPS complex subunit Kae1/Bud32	VNG_RS07920	CDS
chr	-	1508435	1508569	VNG2047G||30S ribosomal protein S27ae|rps31e (OE3868R) 30S ribosomal protein S31e	VNG_RS07925	CDS
chr	-	1508571	1508879	VNG2048G|rps24e|30S ribosomal protein S24e|rps24e (OE3869R) 30S ribosomal protein S24e	VNG_RS07930	CDS
chr	-	1508935	1509468	||DUF359 domain-containing protein|(OE3871R) UPF0218 family protein	VNG_RS07935	CDS
chr	-	1509474	1509671	VNG2051G||DNA-directed RNA polymerase subunit E''|spt4, rpoE2 (OE3872R) transcription elongation factor Spt4	VNG_RS07940	CDS
chr	-	1509672	1510244	VNG2053G||DNA-directed RNA polymerase|rpoE1 (OE3874R) DNA-directed RNA polymerase subunit E	VNG_RS07945	CDS
chr	-	1510248	1510631	VNG2054H||hypothetical protein|(OE3875R) DUF188 family protein	VNG_RS07950	CDS
chr	-	1510636	1511880	VNG2056G||translation initiation factor 2 subunit gamma|tif2c, aif2c (OE3876R) translation initiation factor aIF-2 gamma subunit	VNG_RS07955	CDS
chr	+	1512003	1512983	VNG2059H||hypothetical protein|(OE3879F) conserved hypothetical protein	VNG_RS07960	CDS
chr	-	1512989	1513810	VNG2060G||ATP-binding protein|(OE3881R) beta-lactamase domain protein	VNG_RS07965	CDS
chr	-	1513807	1515123	VNG2062G||ATP-binding protein|aaa7 (OE3882R) arNOG05511 family protein (AAA-type ATPase core domain protein)	VNG_RS07970	CDS
chr	-	1515193	1516908	VNG2064H||TIGR03663 family protein|(OE3883R) TIGR03663 family protein	VNG_RS07975	CDS
chr	+	1517038	1518180	VNG2063G||acetyl-CoA C-acyltransferase|acaB3 (OE3884F) acetyl-CoA C-acyltransferase	VNG_RS07980	CDS
chr	+	1518251	1519024	VNG2065G||dolichol-P-glucose transferase|gtl3 (OE3887F) probable glycosyltransferase, type 2	VNG_RS07985	CDS
chr	+	1519017	1519487	VNG2067H||GtrA family protein|(OE3888F) GtrA family protein	VNG_RS07990	CDS
chr	-	1519498	1521363	VNG2068C||potassium transporter|kef1 (OE3889R) Kef-type transport system (probable substrate potassium)	VNG_RS07995	CDS
chr	-	1521456	1523408	VNG2071G||long-chain fatty acid--CoA ligase|acs5 (OE3891R) acyl-CoA synthetase	VNG_RS08000	CDS
chr	-	1523420	1524328	VNG2073C||MBL fold hydrolase|(OE3892R) beta-lactamase domain protein	VNG_RS08005	CDS
chr	+	1524446	1525828	VNG2072G||serine--tRNA ligase|serS (OE3893F) serine--tRNA ligase	VNG_RS08010	CDS
chr	-	1525893	1526222	VNG2074H||hypothetical protein|(OE3894R) DUF1486 family protein	VNG_RS08015	CDS
chr	+	1526305	1526802	VNG2075C||hypothetical protein|(OE3895F) UPF0293 family protein	VNG_RS08020	CDS
chr	+	1526849	1526992	VNG2076G||50S ribosomal protein L40e|rpl40e (OE3898F) 50S ribosomal protein L40e	VNG_RS08025	CDS
chr	-	1527060	1527491	VNG2079G||NUDIX domain-containing protein|(OE3899R) NUDIX family hydrolase	VNG_RS08030	CDS
chr	-	1527488	1528024	VNG2078G||N-acetyltransferase|(OE3901R) GNAT family acetyltransferase	VNG_RS08035	CDS
chr	-	1528082	1528699	VNG2080C||MBL fold hydrolase|(OE3902R) beta-lactamase domain protein	VNG_RS08040	CDS
chr	+	1528776	1528961	VNG2081H||hypothetical protein|(OE3903F) conserved hypothetical protein	VNG_RS08045	CDS
chr	+	1528958	1529506	VNG2081a||DUF99 domain-containing protein|(OE3905F) UPF0215 family protein	VNG_RS08050	CDS
chr	+	1529534	1530145	VNG2082G||uracil-DNA glycosylase|udg (OE3906F) uracil-DNA glycosylase	VNG_RS08055	CDS
chr	-	1530149	1531144	VNG2084G||phosphonate ABC transporter, permease protein PhnE|phnE (OE3907R) ABC-type transport system permease protein (probable substrate phosphate/phosphonate)	VNG_RS08060	CDS
chr	-	1531141	1531983	VNG2085G||phosphonate ABC transporter ATP-binding protein|phnC (OE3908R) ABC-type transport system ATP-binding protein (probable substrate phosphate/phosphonate)	VNG_RS08065	CDS
chr	-	1532071	1533033	VNG2086G||phosphate-binding protein|phnD (OE3910R) ABC-type transport system periplasmic substrate-binding protein (probable substrate phosphate/phosphonate)	VNG_RS08070	CDS
chr	+	1533185	1533841	VNG2087G||imidazole glycerol phosphate synthase subunit HisH|hisH (OE3913F) imidazoleglycerol-phosphate synthase subunit HisH	VNG_RS08075	CDS
chr	-	1533929	1534282	||hypothetical protein|(OE3914R) SWIM zinc finger domain protein	VNG_RS08080	CDS
chr	+	1534374	1535489	VNG2088G||tRNA (guanine(10)-N(2))-dimethyltransferase|trm1 (OE3917F) tRNA (guanine(26)-N(2))-dimethyltransferase	VNG_RS08085	CDS
chr	+	1535505	1535945	VNG2089H||hypothetical protein|(OE3919F) conserved hypothetical protein	VNG_RS08090	CDS
chr	+	1535942	1536769	VNG2091H||phosphatase PAP2 family protein|(OE3921F) probable PAP2-type phosphatase	VNG_RS08095	CDS
chr	-	1536751	1538115	VNG2093G||glutamine synthetase|glnA (OE3922R) glutamine synthetase	VNG_RS08100	CDS
chr	+	1538241	1538705	VNG2094G||AsnC family transcriptional regulator|lrp (OE3923F) Lrp/AsnC family global transcription regulator Lrp	VNG_RS08105	CDS
chr	-	1538840	1540810	VNG2096G||thermosome subunit|ths2, thsB, cctB (OE3925R) thermosome subunit 2	VNG_RS08110	CDS
chr	+	1540767	1541972	VNG2097C||DUF418 domain-containing protein|(OE3927F) DUF418 domain protein	VNG_RS08115	CDS
chr	-	1542021	1542102	VNGt36||tRNA-Ser	VNG_RS08120	tRNA
chr	-	1542149	1542343	VNG2098H||hypothetical protein|(OE3929R) conserved hypothetical protein	VNG_RS08125	CDS
chr	-	1542347	1542730	VNG2099C||reactive intermediate/imine deaminase|ridA (OE3930R) enamine/imine deaminase	VNG_RS08130	CDS
chr	-	1542781	1544013	VNG2100G||threonine ammonia-lyase|ilvA, tdcB (OE3931R) threonine ammonia-lyase	VNG_RS08135	CDS
chr	+	1544296	1544730	VNG2101H||hypothetical protein|(OE3933F) hypothetical protein	VNG_RS08140	CDS
chr	-	1544781	1545911	VNG2102G||citrate (Si)-synthase|citZ (OE3934R) citrate synthase	VNG_RS08145	CDS
chr	+	1546022	1547278	VNG2104G||potassium channel protein|pchB (OE3936F) PhoU/TrkA-C domain protein	VNG_RS08150	CDS
chr	-	1547275	1547544	VNG2105H||hypothetical protein|(OE3937R) conserved hypothetical protein	VNG_RS08155	CDS
chr	+	1547630	1548586	VNG2106G||deacylase|(OE3940F) AstE family protein	VNG_RS08160	CDS
chr	+	1548632	1549723	VNG2108G||threonine synthase|thrC3 (OE3941F) threonine synthase	VNG_RS08165	CDS
chr	-	1549720	1549941	VNG2109H||hypothetical protein|(OE3942R) conserved hypothetical protein	VNG_RS08170	CDS
chr	-	1550019	1551281	VNG2110C||DUF1743 domain-containing protein|tiaS (OE3943R) tRNA(Ile2) 2-agmatinylcytidine synthetase TiaS	VNG_RS08175	CDS
chr	+	1551415	1552377	VNG2112C||transcriptional regulator|(OE3946F) cro/C1 family transcription regulator	VNG_RS08180	CDS
chr	-	1552374	1553504	VNG2113C||mechanosensitive ion channel family protein|mscS3 (OE3947R) mechanosensitive channel protein MscS	VNG_RS08185	CDS
chr	-	1553564	1553809	VNG2115H||glutaredoxin|grx1 (OE3949R) glutaredoxin	VNG_RS08190	CDS
chr	-	1553875	1555311	VNG2116C||NCS2 family permease|uraA (OE3950R) xanthine/uracil permease family transport protein	VNG_RS08195	CDS
chr	-	1555430	1556149	VNG2117C||adenine phosphoribosyltransferase|apt2 (OE3951R) purine phosphoribosyltransferase (adenine phosphoribosyltransferase, xanthine-guanine phosphoribosyltransferase)	VNG_RS08200	CDS
chr	-	1556228	1556755	VNG2118G||orotate phosphoribosyltransferase|pyrE2 (OE3953R) orotate phosphoribosyltransferase	VNG_RS08205	CDS
chr	-	1556811	1557356	VNG2119C||hypothetical protein|(OE3954R) UPF0290 family protein	VNG_RS08210	CDS
chr	+	1557442	1558281	VNG2120G||proline dehydrogenase|fadM (OE3955F) proline dehydrogenase	VNG_RS08215	CDS
chr	+	1558353	1558970	VNG2121C||DUF502 domain-containing protein|(OE3958F) DUF502 family protein	VNG_RS08220	CDS
chr	-	1559008	1559934	VNG2122G||branched-chain amino acid transaminase|ilvE2 (OE3959R) branched-chain amino acid aminotransferase	VNG_RS08225	CDS
chr	+	1560066	1561541	VNG2123G||arginine:ornithine antiporter|nhaC2 (OE3960F) probable NhaC-type sodium/proton antiporter	VNG_RS08230	CDS
chr	-	1561543	1563291	VNG2124C||hypothetical protein|nhaC4 (OE3961R) probable NhaC-type sodium/proton antiporter	VNG_RS08235	CDS
chr	-	1563368	1564036	VNG2125G,VNG2125Gm||3,4-dihydroxy-2-butanone-4-phosphate synthase|ribB (OE3963R) 3,4-dihydroxy-2-butanone 4-phosphate synthase	VNG_RS08240	CDS
chr	-	1564023	1564724	VNG2126C||riboflavin kinase|ribK, rfk (OE3964R) riboflavin kinase, CTP-dependent	VNG_RS08245	CDS
chr	-	1564788	1565765	VNG2128C||4-demethylwyosine synthase TYW1|taw1 (OE3967R) tRNA-(4-demethylwyosine) synthase	VNG_RS08250	CDS
chr	-	1566101	1567018	VNG2130G||MinD/ParA family protein|parA2 (OE3971R) ParA domain protein	VNG_RS08255	CDS
chr	+	1567133	1568383	VNG2131G||peptide chain release factor 1|arf1 (OE3973F) peptide chain release factor aRF-1	VNG_RS08260	CDS
chr	-	1568401	1569063	VNG2132Gm||ferredoxin|fer1 (OE3974R) DnaJ N-terminal domain / ferredoxin fusion protein	VNG_RS08265	CDS
chr	-	1569140	1569532	VNG2133H||hypothetical protein|OE3977R (OE3977R) conserved hypothetical protein	VNG_RS08270	CDS
chr	-	1569547	1570221	VNG2135G||V-type ATP synthase subunit D|atpD (OE3978R) A-type ATP synthase subunit D	VNG_RS08275	CDS
chr	-	1570278	1571300	VNG2136G||beta-carotene 15,15'-dioxygenase|blh (OE3980R) beta-carotene 15,15'-dioxygenase Blh	VNG_RS08280	CDS
chr	-	1571291	1572004	VNG2137G||lycopene cyclase|crtY (OE3983R) lycopene beta-cyclase	VNG_RS08285	CDS
chr	-	1572295	1573710	VNG2138G||V-type ATP synthase subunit B|atpB (OE3984R) A-type ATP synthase subunit B	VNG_RS08290	CDS
chr	-	1573716	1575473	VNG2139G||ATP synthase subunit A|atpA (OE3985R) A-type ATP synthase subunit A	VNG_RS08295	CDS
chr	-	1575479	1575841	VNG2140G||ATP synthase subunit F|atpF (OE3986R) A-type ATP synthase subunit F	VNG_RS08300	CDS
chr	-	1575838	1576896	VNG2141G||ATP synthase subunit C|atpC (OE3987R) A-type ATP synthase subunit C	VNG_RS08305	CDS
chr	-	1576893	1577480	VNG2142G||ATP synthase subunit E|atpE (OE3988R) A-type ATP synthase subunit E	VNG_RS08310	CDS
chr	-	1577503	1577772	VNG2143G||F0F1 ATP synthase subunit C|atpK (OE3989R) A-type ATP synthase subunit K	VNG_RS08315	CDS
chr	-	1577784	1579952	VNG2144G||ATP synthase subunit I|atpI (OE3991R) A-type ATP synthase subunit I	VNG_RS08320	CDS
chr	-	1579939	1580271	VNG2146H||V-type ATP synthase subunit H|atpH (OE3992R) A-type ATP synthase subunit H	VNG_RS08325	CDS
chr	+	1580373	1581002	VNG2147G||SAM-dependent methyltransferase|menG (OE3994F) probable demethylmenaquinone methyltransferase	VNG_RS08330	CDS
chr	-	1580999	1581460	||hypothetical protein|(OE3996R) DUF1628 domain protein	VNG_RS08335	CDS
chr	-	1581505	1582740	VNG2148H||hypothetical protein|(OE3998R) conserved hypothetical protein	VNG_RS08340	CDS
chr	+	1582844	1584007	VNG2149H||hypothetical protein|(OE4002F) conserved hypothetical protein	VNG_RS08345	CDS
chr	+	1584077	1584877	VNG2150G||electron transfer flavoprotein subunit beta/FixA family protein|etfB (OE4005F) electron transfer flavoprotein beta subunit	VNG_RS08350	CDS
chr	+	1584874	1585842	VNG2151G||electron transfer flavoprotein subunit alpha/FixB family protein|etfA (OE4007F) electron transfer flavoprotein alpha subunit	VNG_RS08355	CDS
chr	-	1585866	1586516	VNG2152C||YbhB/YbcL family Raf kinase inhibitor-like protein|(OE4008R) UPF0098 family protein	VNG_RS08360	CDS
chr	+	1586648	1587550	VNG2153G||polyprenyl synthetase family protein|idsA2 (OE4010F) bifunctional short chain isoprenyl diphosphate synthase	VNG_RS08365	CDS
chr	-	1587552	1588637	VNG2154C||DUF373 domain-containing protein|(OE4011R) DUF373 family protein	VNG_RS08370	CDS
chr	+	1588762	1589757	VNG2155C||radical SAM protein|(OE4012F) conserved hypothetical protein	VNG_RS08375	CDS
chr	-	1589811	1591532	VNG2156C||TIGR03663 family protein|(OE4013R) TIGR03663 family protein	VNG_RS08380	CDS
chr	+	1591653	1592105	VNG2157C||deoxyribonuclease|(OE4018F) TRAM domain protein	VNG_RS08385	CDS
chr	+	1592154	1592939	VNG2158G||KR domain-containing protein|OE4021F (OE4021F) probable oxidoreductase (short-chain dehydrogenase family)	VNG_RS08390	CDS
chr	-	1592950	1593945	VNG2159G,VNG2159Gm||mannose-1-phosphate guanyltransferase|manC (OE4022R) mannose-1-phosphate guanylyltransferase	VNG_RS08395	CDS
chr	+	1594121	1595053	VNG2160C||replication protein A|rpa3 (OE4023F) replication protein A	VNG_RS08400	CDS
chr	+	1595055	1595627	VNG2162C||hypothetical protein|rpap3 (OE4025F) rpa-associated protein	VNG_RS08405	CDS
chr	+	1595672	1596076	VNG2163H||ribbon-helix-helix protein, CopG family|(OE4027F) CopG domain protein	VNG_RS08410	CDS
chr	-	1596089	1596541	||hypothetical protein|(OE4028R) conserved hypothetical protein	VNG_RS08415	CDS
chr	+	1596638	1596710	VNGt37||tRNA-His	VNG_RS08420	tRNA
chr	+	1596897	1597652	VNG2165H||hypothetical protein|(OE4030F) DUF4098 family protein	VNG_RS08425	CDS
chr	-	1597649	1598716	VNG2166Cm||saccharopine dehydrogenase|(OE4032R) probable oxidoreductase (homolog to saccharopine dehydrogenase)	VNG_RS08430	CDS
chr	-	1598752	1601007	VNG2167G||ATPase AAA|(OE4033R) homolog to helicase	VNG_RS08435	CDS
chr	-	1601058	1602230	VNG2168C||CBS domain-containing protein|(OE4034R) M50 family metalloprotease	VNG_RS08440	CDS
chr	-	1602287	1603492	VNG2171G||alcohol dehydrogenase|(OE4036R) probable oxidoreductase (iron-containing alcohol dehydrogenase family)	VNG_RS08445	CDS
chr	+	1603604	1603987	VNG2170H||cupin domain-containing protein|(OE4039F) cupin 2 barrel domain protein	VNG_RS08450	CDS
chr	-	1603994	1605088	VNG2172C||phosphotransferase family protein|(OE4040R) APH family phosphotransferase	VNG_RS08455	CDS
chr	+	1605214	1607268	VNG2173G||DEAD/DEAH box helicase|ashA (OE4041F) archaea-specific helicase AshA	VNG_RS08460	CDS
chr	+	1607319	1607391	VNGt38||tRNA-Pro	VNG_RS08465	tRNA
chr	+	1608193	1609467	VNG2175H||IS4 family transposase ISH8B	VNG_RS08470	CDS
chr	-	1610790	1611068	VNG2178H||hypothetical protein|(OE4047R) homolog to phage PhiH1 repressor protein	VNG_RS08475	CDS
chr	+	1611475	1611984	VNG2179H||hypothetical protein|(OE4050F) DUF1628 domain protein	VNG_RS08485	CDS
chr	-	1611981	1613648	VNG2180C||histidine kinase|(OE4051R) sensor box histidine kinase	VNG_RS08490	CDS
chr	+	1613809	1616448	VNG2181G||DNA helicase mcm (intein-containing)|mcm (OE4052F) ATP-dependent DNA helicase MCM (intein-containing)	VNG_RS08495	CDS
chr	+	1616518	1616856	VNG2182H||hypothetical protein|(OE4054F) conserved hypothetical protein	VNG_RS08500	CDS
chr	+	1616853	1617650	VNG2183H||hypothetical protein|(OE4055F) conserved hypothetical protein	VNG_RS08505	CDS
chr	-	1617647	1618510	VNG2184G||transcription initiation factor IIB|tfbA (OE4056R) transcription initiation factor TFB	VNG_RS08510	CDS
chr	+	1618682	1619212	VNG2185H||hypothetical protein|(OE4059F) conserved hypothetical protein	VNG_RS08515	CDS
chr	-	1619183	1619932	||hypothetical protein|parA11 (OE4060R) ParA domain protein	VNG_RS08520	CDS
chr	-	1619975	1620403	VNG2186G||HIT family protein|hit1 (OE4065R) histidine triad family protein (homolog to bis(5'-nucleosyl)-tetraphosphatase)	VNG_RS08525	CDS
chr	-	1620447	1620665	VNG2187H||hypothetical protein|(OE4067R) conserved hypothetical protein	VNG_RS08530	CDS
chr	+	1620746	1620976	VNG2189H||hypothetical protein|(OE4066F) conserved hypothetical protein	VNG_RS08535	CDS
chr	+	1621029	1624241	VNG2190G||isoleucine--tRNA ligase|ileS (OE4068F) isoleucine--tRNA ligase	VNG_RS08540	CDS
chr	-	1624252	1624827	VNG2191H||hypothetical protein|(OE4069R) conserved hypothetical protein	VNG_RS08545	CDS
chr	-	1624849	1626546	VNG2193G,VNG2193Gm||cytochrome c oxidase subunit I|cbaA, cox1B, coxA2 (OE4070R) ba3-type terminal oxidase subunit I	VNG_RS08550	CDS
chr	-	1626543	1627085	VNG2195G||cytochrome c oxidase subunit II|cbaB, cox2B, coxB2 (OE4071R) ba3-type terminal oxidase subunit II	VNG_RS08555	CDS
chr	-	1627091	1627957	VNG2196G||halocyanin domain-containing protein	VNG_RS08560	CDS
chr	+	1628164	1628355	VNG2197H||hypothetical protein|(OE4077F) conserved hypothetical protein	VNG_RS08565	CDS
chr	+	1628365	1629180	VNG2199H||hypothetical protein|(OE4080F) conserved hypothetical protein	VNG_RS08570	CDS
chr	+	1629182	1631587	VNG2201G||heavy metal translocating P-type ATPase|cpx (OE4082F) P-type transport ATPase (probable substrate copper/metal cation)	VNG_RS08575	CDS
chr	+	1631584	1632243	||hypothetical protein|OE4083F (OE4083F) conserved hypothetical protein	VNG_RS08580	CDS
chr	-	1632254	1633099	VNG2203G||ribose-phosphate pyrophosphokinase|prsA (OE4085R) ribose-phosphate pyrophosphokinase	VNG_RS08585	CDS
chr	-	1633922	1634779	VNG2204H||hypothetical protein|(OE4089R) conserved hypothetical protein	VNG_RS08590	CDS
chr	+	1634861	1635313	VNG2205H||hypothetical protein|(OE4093F) conserved hypothetical protein	VNG_RS08595	CDS
chr	+	1635310	1636677	VNG2206G||phosphoglucosamine mutase|pmm1, pmu1 (OE4094F) phosphohexomutase (phosphoglucomutase / phosphomannomutase)	VNG_RS08600	CDS
chr	-	1636674	1637807	VNG2207H||hypothetical protein|OE4099R (OE4099R) conserved hypothetical protein	VNG_RS08605	CDS
chr	-	1637859	1639400	VNG2208G||tryptophan--tRNA ligase|trpS1 (OE4101R) tryptophan--tRNA ligase	VNG_RS08610	CDS
chr	-	1639397	1640428	VNG2210G||tRNA splicing endonuclease|endA (OE4102R) tRNA-splicing endonuclease	VNG_RS08615	CDS
chr	-	1640451	1641179	VNG2211H||DUF91 domain-containing protein|(OE4103R) homolog to DNA topoisomerase 1	VNG_RS08620	CDS
chr	-	1641218	1643557	VNG2213G||DEAD/DEAH box helicase|brr2 (OE4105R) DEAD/DEAH box helicase	VNG_RS08625	CDS
chr	-	1643594	1645003	VNG2214G||MATE family efflux transporter|(OE4110R) MATE efflux family protein	VNG_RS08630	CDS
chr	+	1645123	1646058	VNG2216G||lipoyl synthase|lipA (OE4111F) lipoate synthase	VNG_RS08635	CDS
chr	+	1646140	1647399	VNG2217G||pyruvate dehydrogenase (acetyl-transferring) E1 component subunit alpha|oxdhA1 (OE4113F) 2-oxo-3-methylvalerate dehydrogenase E1 component alpha subunit	VNG_RS08640	CDS
chr	+	1647404	1648378	VNG2218G||alpha-ketoacid dehydrogenase subunit beta|oxdhB (OE4114F) 2-oxo-3-methylvalerate dehydrogenase E1 component beta subunit	VNG_RS08645	CDS
chr	+	1648380	1649816	VNG2219G||2-oxo acid dehydrogenase subunit E2|dsa (OE4115F) dihydrolipoamide S-acyltransferase	VNG_RS08650	CDS
chr	+	1649819	1651243	VNG2220G||dihydrolipoamide dehydrogenase|lpdA (OE4116F) dihydrolipoyl dehydrogenase	VNG_RS08655	CDS
chr	+	1651293	1652105	VNG2222G||prephenate dehydratase|pheA (OE4117F) prephenate dehydratase	VNG_RS08660	CDS
chr	-	1652109	1654766	VNG2223G||leucine--tRNA ligase|leuS (OE4118R) leucine--tRNA ligase	VNG_RS08665	CDS
chr	-	1654897	1655883	VNG2224G||alanine dehydrogenase|ala (OE4121R) alanine dehydrogenase	VNG_RS08670	CDS
chr	-	1656061	1657737	VNG2226G||thermosome subunit|ths1, thsA, cctA (OE4122R) thermosome subunit 1	VNG_RS08675	CDS
chr	-	1657929	1658480	VNG2227C||RNA-processing protein|(OE4124R) KH domain protein	VNG_RS08680	CDS
chr	-	1658526	1659356	VNG2230H||transcriptional regulator|(OE4127R) HTH domain protein	VNG_RS08685	CDS
chr	-	1659394	1660737	VNG2231C||hypothetical protein|(OE4129R) major facilitator superfamily transport protein	VNG_RS08690	CDS
chr	-	1660818	1661960	VNG2232G||tryptophan--tRNA ligase|trpS2 (OE4132R) tryptophan--tRNA ligase	VNG_RS08695	CDS
chr	-	1662177	1663112	VNG2233C||serine protein kinase RIO|rio1, pkn2 (OE4133R) RIO-type serine/threonine protein kinase Rio1	VNG_RS08700	CDS
chr	-	1663129	1663416	VNG2234G||translation initiation factor 1A|tif1A1, aif1a1 (OE4136R) translation initiation factor aIF-1A	VNG_RS08705	CDS
chr	+	1663515	1663694	VNG2236H||hypothetical protein|(OE4137F) conserved hypothetical protein	VNG_RS08710	CDS
chr	-	1663836	1664819	VNG2237G||tyrosine--tRNA ligase|tyrS (OE4139R) tyrosine--tRNA ligase	VNG_RS08715	CDS
chr	-	1664886	1666880	VNG2238C||DUF460 domain-containing protein|(OE4140R) DUF460 domain protein	VNG_RS08720	CDS
chr	-	1666899	1667825	VNG2239C||ribonuclease Z|rnz (OE4141R) ribonuclease Z	VNG_RS08725	CDS
chr	+	1667940	1668944	VNG2240G||ATPase AAA|rfcC (OE4142F) replication factor C small subunit	VNG_RS08730	CDS
chr	+	1668976	1669326	VNG2241H||hypothetical protein|(OE4143F) conserved hypothetical protein	VNG_RS08735	CDS
chr	-	1669327	1670295	||TIGR01177 family methyltransferase|trmG10 (OE4144R) tRNA (guanine(10),N(2))-dimethyltransferase	VNG_RS08740	CDS
chr	+	1670410	1670970	VNG2243G||transcription factor|tbpE (OE4146F) TATA-binding transcription initiation factor	VNG_RS08745	CDS
chr	+	1670977	1671342	VNG2244H||hypothetical protein|(OE4148F) conserved hypothetical protein	VNG_RS08750	CDS
chr	+	1671383	1671772	VNG2246H||hypothetical protein|(OE4151F) conserved hypothetical protein	VNG_RS08755	CDS
chr	-	1671775	1672623	VNG2247G||ATP phosphoribosyltransferase|hisG (OE4152R) ATP phosphoribosyltransferase	VNG_RS08760	CDS
chr	+	1672712	1673287	VNG2248H||hypothetical protein|(OE4153F) conserved hypothetical protein	VNG_RS08765	CDS
chr	+	1673284	1674579	VNG2249G||S-adenosylhomocysteine deaminase|mtaD, trzA (OE4157F) 5-methylthioadenosine/S-adenosylhomocysteine deaminase	VNG_RS08770	CDS
chr	+	1674660	1675943	VNG2251G||S-adenosyl-L-homocysteine hydrolase|ahcY (OE4159F) adenosylhomocysteinase	VNG_RS08775	CDS
chr	+	1676048	1676473	VNG2252G||nucleoid-structuring protein H-NS|hjc, hjr (OE4160F) Holliday junction resolvase Hjc	VNG_RS08780	CDS
chr	+	1676537	1676740	VNG2253H||hypothetical protein|(OE4162F) conserved hypothetical protein	VNG_RS08785	CDS
chr	-	1676737	1677819	VNG2254C||DNA primase regulatory subunit PriL|priL, priB (OE4163R) DNA primase large subunit	VNG_RS08790	CDS
chr	+	1677905	1678495	VNG2255C||phosphatidylserine decarboxylase|psd (OE4164F) homolog to phosphatidylserine decarboxylase	VNG_RS08795	CDS
chr	-	1678565	1679308	VNG2256G||DNA polymerase III sliding clamp|pcn (OE4165R) DNA polymerase sliding clamp	VNG_RS08800	CDS
chr	-	1679387	1680421	VNG2257G||sodium:calcium antiporter|(OE4167R) homolog to sodium/calcium antiporter	VNG_RS08805	CDS
chr	+	1680625	1682103	VNG2259C||phosphoenolpyruvate carboxylase|ppcA (OE4169F) phosphoenolpyruvate carboxylase	VNG_RS08810	CDS
chr	-	1682108	1682893	VNG2260H||hypothetical protein|(OE4171R) conserved hypothetical protein	VNG_RS08815	CDS
chr	+	1682974	1683393	VNG2262H||hypothetical protein|(OE4173F) conserved hypothetical protein	VNG_RS08820	CDS
chr	-	1683399	1684013	||hypothetical protein|(OE4176R) conserved hypothetical protein	VNG_RS08825	CDS
chr	+	1684061	1684840	VNG2263G||23S rRNA methyltransferase|rlmE, ftsJ (OE4177F) 23S rRNA (uridine-2'-O-) methyltransferase	VNG_RS08830	CDS
chr	-	1684849	1685562	VNG2264C||hypothetical protein|(OE4178R) DUF165 family protein	VNG_RS08835	CDS
chr	-	1685552	1685743	VNG2268H||ribbon-helix-helix protein, CopG family|(OE4179R) CopG domain protein	VNG_RS08840	CDS
chr	-	1685806	1687980	VNG2267G||Sec-independent protein translocase TatC|tatC2 (OE4181R) Sec-independent protein translocase subunit TatC	VNG_RS08845	CDS
chr	+	1688071	1689105	VNG2269G||preprotein translocase subunit TatC|tatC1 (OE4182F) Sec-independent protein translocase subunit TatC	VNG_RS08850	CDS
chr	+	1689152	1691161	VNG2270G||endonuclease MutS2|mutS5a (OE4183F) DNA mismatch repair protein MutS	VNG_RS08855	CDS
chr	+	1691265	1692389	VNG2271G|cdc6|ATPase AAA|orc6, cdc6-3 (OE4184F) Orc1-type DNA replication protein	VNG_RS08860	CDS
chr	+	1692434	1693111	VNG2272G||ribose-5-phosphate isomerase|rpiA (OE4185F) ribose-5-phosphate isomerase	VNG_RS08865	CDS
chr	-	1693173	1693340	VNG2273H||DUF1931 domain-containing protein|(OE4187R) conserved hypothetical protein	VNG_RS08870	CDS
chr	+	1693780	1694013	VNG2274C||GIY-YIG nuclease family protein|(OE4189F) UPF0213 family protein	VNG_RS08875	CDS
chr	+	1694075	1695448	VNG2276G||phosphoglucomutase|pmm2 (OE4190F) phosphohexomutase (phosphoglucomutase / phosphomannomutase)	VNG_RS08880	CDS
chr	-	1695463	1695795	VNG2277H||N-acetyltransferase|(OE4192R) GNAT family acetyltransferase	VNG_RS08885	CDS
chr	-	1695860	1696084	||hypothetical protein|samp2 (OE4193R) ubiquitin-like modifier protein SAMP2	VNG_RS08890	CDS
chr	+	1696383	1697351	VNG2280G|rfc|ATPase AAA|rfcA (OE4195F) replication factor C small subunit	VNG_RS08895	CDS
chr	-	1697360	1698343	VNG2281C||glutathione S-transferase family protein|(OE4196R) glutathione S-transferase	VNG_RS08900	CDS
chr	+	1698333	1699142	VNG2282C||hypothetical protein|(OE4197F) probable disulfide bond formation protein	VNG_RS08905	CDS
chr	+	1699204	1701993	VNG2283G||alanine--tRNA ligase|alaS (OE4198F) alanine--tRNA ligase	VNG_RS08910	CDS
chr	-	1702009	1702398	VNG2284G||phosphoribosyl-AMP cyclohydrolase|hisI (OE4199R) phosphoribosyl-AMP cyclohydrolase	VNG_RS08915	CDS
chr	-	1702444	1703388	VNG2285C||prepilin peptidase|pibD, flaK (OE4201R) prepilin/preflagellin peptidase	VNG_RS08920	CDS
chr	+	1703613	1704062	VNG2286G||methylaspartate mutase|mamA (OE4204F) methylaspartate mutase small subunit	VNG_RS08925	CDS
chr	+	1704069	1705499	VNG2288G||glutamate mutase|mamB (OE4206F) methylaspartate mutase large subunit	VNG_RS08930	CDS
chr	+	1705499	1706755	VNG2289G||methylaspartate ammonia-lyase|mal (OE4207F) methylaspartate ammonia-lyase	VNG_RS08935	CDS
chr	+	1706814	1707440	VNG2290G||MaoC family dehydratase|maoC1 (OE4209F) MaoC domain protein	VNG_RS08940	CDS
chr	+	1707437	1708912	VNG2291G||acetyl-CoA hydrolase|cat (OE4211F) probable succinyl-CoA transferase	VNG_RS08945	CDS
chr	-	1708941	1710236	VNG2292H||DUF2029 domain-containing protein|(OE4213R) DUF2029 family protein	VNG_RS08950	CDS
chr	-	1710444	1710833	VNG2293G||ferredoxin|fdx, fer2 (OE4217R) ferredoxin (2Fe-2S)	VNG_RS08955	CDS
chr	+	1710976	1711704	VNG2294G||1-(5-phosphoribosyl)-5-((5-phosphoribosylamino)methylideneamino)imidazole-4-carboxamide isomerase|hisA (OE4218F) 1-(5-phosphoribosyl)-5-[(5-phosphoribosylamino)methylideneamino] imidazole-4-carboxamide isomerase	VNG_RS08960	CDS
chr	+	1711756	1712346	VNG2295G||imidazoleglycerol-phosphate dehydratase|hisB (OE4220F) imidazoleglycerol-phosphate dehydratase	VNG_RS08965	CDS
chr	-	1712375	1712872	VNG2297H||hypothetical protein|(OE4221R) conserved hypothetical protein	VNG_RS08970	CDS
chr	+	1712999	1713502	VNG2296C||amino acid-binding protein|(OE4222F) ACT domain protein	VNG_RS08975	CDS
chr	-	1713499	1713858	||hypothetical protein|(OE4223R) conserved hypothetical protein	VNG_RS08980	CDS
chr	+	1713943	1714563	VNG2298a||DUF1949 domain-containing protein|(OE4224F) IMPACT family protein	VNG_RS08985	CDS
chr	+	1714614	1714823	VNG2299H||hypothetical protein|(OE4225F) conserved hypothetical protein	VNG_RS08990	CDS
chr	+	1714837	1715721	VNG2301G||NAD(P)/FAD-dependent oxidoreductase|trxB3 (OE4227F) oxidoreductase (homolog to thioredoxin-disulfide reductase)	VNG_RS08995	CDS
chr	+	1715785	1717809	VNG2302G||S9 family peptidase|(OE4230F) peptidase S9 family protein	VNG_RS09000	CDS
chr	-	1717821	1718060	VNG2304H||hypothetical protein|(OE4231R) small CPxCG-related zinc finger protein	VNG_RS09005	CDS
chr	-	1718107	1718790	VNG2305C||uracil phosphoribosyltransferase|upp (OE4234R) uracil phosphoribosyltransferase	VNG_RS09010	CDS
chr	+	1718884	1719567	VNG2306H||hypothetical protein|(OE4235F) conserved hypothetical protein	VNG_RS09015	CDS
chr	+	1719630	1720811	VNG2307C||inorganic phosphate transporter|(OE4236F) transport protein (probable substrate phosphate/sulfate)	VNG_RS09020	CDS
chr	-	1720826	1722199	VNG2308G||HlyC/CorC family transporter|(OE4238R) DUF21/CBS domain protein	VNG_RS09025	CDS
chr	+	1722306	1722596	VNG2310H||glutaredoxin|grx2 (OE4239F) glutaredoxin	VNG_RS09030	CDS
chr	+	1722596	1723111	VNG2311H||peroxiredoxin|(OE4240F) homolog to peroxiredoxin	VNG_RS09035	CDS
chr	+	1723198	1723794	VNG2312C||threonylcarbamoyl-AMP synthase|yrdC (OE4244F) threonylcarbamoyl-AMP synthase YrdC	VNG_RS09040	CDS
chr	-	1723795	1724460	||hypothetical protein|(OE4245R) conserved hypothetical protein	VNG_RS09045	CDS
chr	-	1724502	1725077	VNG2313H||hypothetical protein|(OE4248R) conserved hypothetical protein	VNG_RS09050	CDS
chr	-	1725128	1725775	VNG2314H||hypothetical protein|(OE4250R) conserved hypothetical protein	VNG_RS09055	CDS
chr	-	1725842	1726444	VNG2315H||hypothetical protein|OE4252R (OE4252R) conserved hypothetical protein	VNG_RS09060	CDS
chr	+	1726551	1727159	VNG2316C||biotin transporter BioY|bioY (OE4255F) biotin transport protein BioY	VNG_RS09065	CDS
chr	+	1727159	1727857	VNG2317G||ABC transporter ATP-binding protein|bioM (OE4256F) ABC-type transport system ATP-binding protein (probable substrate biotin)	VNG_RS09070	CDS
chr	+	1727854	1728561	||energy-coupling factor transporter transmembrane protein EcfT|bioN (OE4257C1F) ABC-type transport system permease protein (probable substrate biotin)	VNG_RS09075	CDS
chr	+	1728627	1730762	VNG2320G||4Fe-4S dicluster domain-containing protein|(OE4258F) iron-sulfur protein (4Fe-4S)	VNG_RS09080	CDS
chr	-	1730838	1731404	VNG2321G||N-acetyltransferase|(OE4260R) GNAT family acetyltransferase	VNG_RS09085	CDS
chr	+	1731479	1731667	||hypothetical protein	VNG_RS09090	CDS
chr	+	1731824	1732804	VNG2322G||porphobilinogen synthase|hemB (OE4262F) porphobilinogen synthase	VNG_RS09095	CDS
chr	+	1732811	1733473	VNG2323H||CPBP family intramembrane metalloprotease|(OE4263F) conserved hypothetical protein	VNG_RS09100	CDS
chr	+	1733574	1734221	||CPBP family intramembrane metalloprotease|(OE4267F) conserved hypothetical protein	VNG_RS09105	CDS
chr	+	1734261	1735598	VNG2326G||aspartate aminotransferase family protein|hemL (OE4268F) glutamate-1-semialdehyde 2,1-aminomutase	VNG_RS09110	CDS
chr	+	1735647	1736165	VNG2328H||hypothetical protein|(OE4271F) conserved hypothetical protein	VNG_RS09115	CDS
chr	+	1736162	1736689	VNG2329C||hypothetical protein|(OE4272F) conserved hypothetical protein	VNG_RS09120	CDS
chr	+	1736746	1737936	VNG2330G||porphobilinogen deaminase|hemC (OE4276F) hydroxymethylbilane synthase (porphobilinogen deaminase)	VNG_RS09125	CDS
chr	+	1737938	1738678	VNG2331G||uroporphyrinogen-III C-methyltransferase|sirA (OE4277F) uroporphyrin-III C-methyltransferase	VNG_RS09130	CDS
chr	+	1738675	1739391	VNG2332G||uroporphyrinogen-III synthase|hemD (OE4281F) uroporphyrinogen-III synthase	VNG_RS09135	CDS
chr	+	1739430	1740857	VNG2333C||recombinase RecJ|recJ1 (OE4282F) single-stranded-DNA-specific exonuclease RecJ1	VNG_RS09140	CDS
chr	-	1740866	1744771	VNG2334C||PAS domain S-box protein|(OE4283R) receiver/sensor box histidine kinase	VNG_RS09145	CDS
chr	+	1745421	1745762	||hypothetical protein|(OE4289F) conserved hypothetical protein	VNG_RS09150	CDS
chr	+	1745788	1746138	VNG2337C||NifU family protein|(OE4292F) NifU C-terminal domain protein	VNG_RS09155	CDS
chr	-	1746166	1750278	VNG2338G||intein-containing DNA polymerase II large subunit|polD2 (OE4293R) DNA-directed DNA polymerase D large subunit (intein-containing)	VNG_RS09160	CDS
chr	-	1750278	1750697	VNG2339C||DUF296 domain-containing protein|(OE4294R) DUF296 family protein	VNG_RS09165	CDS
chr	+	1751063	1751614	VNG2340H||hypothetical protein|(OE4296F) conserved hypothetical protein	VNG_RS09170	CDS
chr	-	1751629	1751850	VNG2341H||hypothetical protein|(OE4298R) hypothetical protein	VNG_RS09175	CDS
chr	-	1751873	1752277	VNG2342H||hypothetical protein|(OE4300R) conserved hypothetical protein	VNG_RS09180	CDS
chr	-	1752286	1753623	VNG2343G||ABC transporter ATP-binding protein|dppF1 (OE4301R) ABC-type transport system ATP-binding protein (probable substrate dipeptide/oligopeptide)	VNG_RS09185	CDS
chr	-	1753620	1754711	VNG2344G||ABC transporter ATP-binding protein|dppD1 (OE4302R) ABC-type transport system ATP-binding protein (probable substrate dipeptide/oligopeptide)	VNG_RS09190	CDS
chr	-	1754712	1756292	VNG2346G||ABC transporter permease|dppC1 (OE4303R) ABC-type transport system permease protein (probable substrate dipeptide/oligopeptide)	VNG_RS09195	CDS
chr	-	1756297	1757388	VNG2347G||ABC transporter permease|dppB1 (OE4304R) ABC-type transport system permease protein (probable substrate dipeptide/oligopeptide)	VNG_RS09200	CDS
chr	-	1757520	1759391	VNG2349G||peptide ABC transporter substrate-binding protein|dppA1 (OE4305R) ABC-type transport system periplasmic substrate-binding protein (probable substrate dipeptide/oligopeptide)	VNG_RS09205	CDS
chr	+	1759702	1760559	VNG2351C||CBS domain-containing protein|(OE4306F) CBS domain protein	VNG_RS09210	CDS
chr	+	1760552	1762282	VNG2352G||glycine--tRNA ligase|glyS (OE4307F) glycine--tRNA ligase	VNG_RS09215	CDS
chr	+	1762279	1762836	||dolichol kinase|(OE4308F) conserved hypothetical protein	VNG_RS09220	CDS
chr	+	1762885	1765239	VNG2356G||Hef nuclease|hef (OE4310F) ATP-dependent RNA helicase/nuclease Hef	VNG_RS09225	CDS
chr	+	1765447	1767408	VNG2358G||peptide-binding protein|dppA3 (OE4311F) ABC-type transport system periplasmic substrate-binding protein (probable substrate dipeptide/oligopeptide)	VNG_RS09230	CDS
chr	+	1767435	1768415	VNG2359G||ABC transporter permease|dppB3 (OE4313F) ABC-type transport system permease protein (probable substrate dipeptide/oligopeptide)	VNG_RS09235	CDS
chr	+	1768417	1769577	VNG2361G||ABC transporter permease|dppC3 (OE4316F) ABC-type transport system permease protein (probable substrate dipeptide/oligopeptide)	VNG_RS09240	CDS
chr	+	1769574	1770602	VNG2363G,VNG2363Gm||ABC transporter ATP-binding protein|dppD3 (OE4317F) ABC-type transport system ATP-binding protein (probable substrate dipeptide/oligopeptide)	VNG_RS09245	CDS
chr	+	1770599	1771921	VNG2365G||ABC transporter ATP-binding protein|dppF3 (OE4318F) ABC-type transport system ATP-binding protein (probable substrate dipeptide/oligopeptide)	VNG_RS09250	CDS
chr	-	1771918	1772466	VNG2366C||hypothetical protein|(OE4320R) UPF0148 family protein	VNG_RS09255	CDS
chr	+	1772642	1773556	VNG2367G||malate dehydrogenase|mdh (OE4323F) malate dehydrogenase	VNG_RS09260	CDS
chr	-	1773582	1773830	VNG2370C||ferredoxin|fer6 (OE4324R) ferredoxin (4Fe-4S)	VNG_RS09265	CDS
chr	+	1773915	1776266	VNG2368G||DEAD/DEAH box helicase|hel308a (OE4325F) ATP-dependent DNA helicase Hel308	VNG_RS09270	CDS
chr	+	1776263	1776760	VNG2369C||KEOPS complex component|cgi121 (OE4326F) KEOPS complex subunit Cgi121	VNG_RS09275	CDS
chr	-	1776879	1776951	VNGt39||tRNA-Gln	VNG_RS09280	tRNA
chr	+	1777089	1777673	VNG2371C||IMP cyclohydrolase|purO (OE4329F) inosine-5'-monophosphate cyclohydrolase, archaeal-type	VNG_RS09285	CDS
chr	+	1777719	1778402	VNG2372G||metallophosphoesterase|(OE4330F) MJ0936 family phosphodiesterase	VNG_RS09290	CDS
chr	-	1778408	1779754	VNG2373G||L-cysteine desulfhydrase|tnaA (OE4331R) tryptophanase	VNG_RS09295	CDS
chr	-	1779843	1781027	VNG2374G,VNG2374Gm||aspartate kinase|lysC (OE4333R) aspartate kinase	VNG_RS09300	CDS
chr	+	1781166	1781561	VNG2376H||hypothetical protein|(OE4335F) conserved hypothetical protein	VNG_RS09305	CDS
chr	-	1781563	1782360	VNG2377G||copper ABC transporter permease|(OE4336R) ABC-type transport system permease protein	VNG_RS09310	CDS
chr	-	1782357	1783271	VNG2378G||ABC transporter ATP-binding protein|(OE4339R) ABC-type transport system ATP-binding protein	VNG_RS09315	CDS
chr	-	1783339	1783593	VNG2379H||hypothetical protein|(OE4341R) conserved hypothetical protein	VNG_RS09320	CDS
chr	-	1783654	1784313	VNG2380H||hypothetical protein|(OE4343R) conserved hypothetical protein	VNG_RS09325	CDS
chr	+	1784408	1786180	VNG2381G||excinuclease ABC subunit C|uvrC (OE4344F) UvrABC system protein C	VNG_RS09330	CDS
chr	-	1786190	1787185	VNG2383G||ribonucleotide-diphosphate reductase subunit beta|nrdB1 (OE4345R) ribonucleoside-diphosphate reductase beta subunit	VNG_RS09335	CDS
chr	-	1787185	1789599	VNG2384G||ribonucleoside-diphosphate reductase subunit alpha|nrdA1 (OE4346R) ribonucleoside-diphosphate reductase alpha subunit	VNG_RS09340	CDS
chr	-	1789985	1790419	VNG2386C||universal stress protein|(OE4348R) UspA domain protein	VNG_RS09345	CDS
chr	-	1790421	1791509	||sulfite exporter TauE/SafE family protein|(OE4350R) DUF81 family protein	VNG_RS09350	CDS
chr	-	1791684	1793753	VNG2390G||excinuclease ABC subunit B|uvrB (OE4353R) UvrABC system protein B	VNG_RS09355	CDS
chr	-	1793801	1794433	VNG2392H||hypothetical protein|(OE4354R) conserved hypothetical protein	VNG_RS09360	CDS
chr	-	1794527	1795381	VNG2393G||sulfurtransferase|tssA1 (OE4355R) thiosulfate sulfurtransferase	VNG_RS09365	CDS
chr	+	1795504	1796277	VNG2394G||sulfurtransferase|tssA2 (OE4356F) thiosulfate sulfurtransferase	VNG_RS09370	CDS
chr	+	1796340	1797398	VNG2395C||thiamine ABC transporter substrate-binding protein|thiB1 (OE4357F) ABC-type transport system periplasmic substrate-binding protein (probable substrate thiamine)	VNG_RS09375	CDS
chr	+	1797395	1799215	VNG2396G||iron ABC transporter permease|thiP (OE4358F) ABC-type transport system permease protein (probable substrate thiamine)	VNG_RS09380	CDS
chr	+	1799212	1800243	VNG2397G||ABC transporter ATP-binding protein|thiQ (OE4359F) ABC-type transport system ATP-binding protein (probable substrate thiamine)	VNG_RS09385	CDS
chr	-	1800247	1800924	VNG2398G||class I SAM-dependent methyltransferase|(OE4360R) probable S-adenosylmethionine-dependent methyltransferase (homolog to 24-sterol C-methyltransferase)	VNG_RS09390	CDS
chr	+	1800999	1801430	VNG2399H||DUF2391 domain-containing protein|(OE4363F) DUF2391 family protein	VNG_RS09395	CDS
chr	+	1801510	1802088	VNG2400H||hypothetical protein|(OE4365F) conserved hypothetical protein	VNG_RS09400	CDS
chr	-	1802096	1802881	VNG2403H||hypothetical protein|(OE4367R) conserved hypothetical protein	VNG_RS09405	CDS
chr	-	1803013	1804554	VNG2404G||MATE family efflux transporter|(OE4370R) MATE efflux family protein	VNG_RS09410	CDS
chr	-	1804702	1805370	VNG2406C||hypothetical protein|oapC (OE4374R) origin-associated protein OapC	VNG_RS09415	CDS
chr	-	1805370	1805768	VNG2408C||DUF2073 domain-containing protein|oapB (OE4376R) origin-associated protein OapB	VNG_RS09420	CDS
chr	-	1805775	1806419	VNG2410G||GTP-binding protein|oapA (OE4377R) origin-associated GTP-binding protein OapA	VNG_RS09425	CDS
chr	+	1807230	1808786	VNG2411G||cell division control protein Cdc6|orc7, cdc6-4 (OE4380F) Orc1-type DNA replication protein	VNG_RS09430	CDS
chr	-	1808793	1809071	VNG2412H||hypothetical protein|(OE4382R) conserved hypothetical protein	VNG_RS09435	CDS
chr	-	1809086	1809604	VNG2413H||DoxX family protein|(OE4384R) DoxX domain protein	VNG_RS09440	CDS
chr	+	1809646	1810137	VNG2414H||ArsR family transcriptional regulator|(OE4385F) HTH domain protein	VNG_RS09445	CDS
chr	+	1810134	1810406	VNG2415H||hypothetical protein|(OE4387F) conserved hypothetical protein	VNG_RS09450	CDS
chr	-	1810411	1811130	VNG2416G||S26 family signal peptidase|sec11 (OE4388R) signal peptidase I	VNG_RS09455	CDS
chr	+	1811242	1812768	VNG2417G||DNA polymerase II|polD1 (OE4390F) DNA-directed DNA polymerase D exonuclease subunit DP1	VNG_RS09460	CDS
chr	+	1812830	1814005	VNG2418G||alanine--glyoxylate aminotransferase family protein|agxT (OE4391F) aminotransferase class V (serine--pyruvate aminotransferase / alanine--glyoxylate aminotransferase)	VNG_RS09465	CDS
chr	-	1814015	1815178	VNG2419C||MFS transporter|(OE4393R) major facilitator superfamily transport protein	VNG_RS09470	CDS
chr	+	1815349	1816473	VNG2420G||homoserine O-acetyltransferase|metX, metA (OE4397F) homoserine O-acetyltransferase	VNG_RS09475	CDS
chr	+	1816543	1817838	VNG2421G||O-acetylhomoserine aminocarboxypropyltransferase/cysteine synthase|metY (OE4398F) O-acetylhomoserine aminocarboxypropyltransferase (methionine synthase)	VNG_RS09480	CDS
chr	+	1817907	1820945	VNG2422G||FAD-binding oxidoreductase|(OE4399F) FAD-dependent oxidoreductase (GlcD/DLD_GlcF/GlpC domain fusion protein)	VNG_RS09485	CDS
chr	-	1820955	1821662	VNG2423G||phosphoserine phosphatase SerB|serB (OE4405R) phosphoserine phosphatase	VNG_RS09490	CDS
chr	+	1821747	1823330	VNG2424G||phosphoglycerate dehydrogenase|serA1 (OE4408F) phosphoglycerate dehydrogenase	VNG_RS09495	CDS
chr	+	1823392	1823835	VNG2426G||acyl-CoA thioesterase|act2 (OE4410F) acyl-CoA thioester hydrolase	VNG_RS09500	CDS
chr	+	1823906	1825078	VNG2429G||MFS transporter|(OE4411F) major facilitator superfamily transport protein	VNG_RS09505	CDS
chr	-	1825082	1826329	VNG2430G||threonine synthase|thrC1 (OE4412R) threonine synthase	VNG_RS09510	CDS
chr	-	1826400	1826666	VNG2431C||hypothetical protein|(OE4414R) small CPxCG-related zinc finger protein	VNG_RS09515	CDS
chr	-	1826736	1827050	VNG2432C||YbjQ family protein|(OE4416R) UPF0145 family protein	VNG_RS09520	CDS
chr	-	1827120	1827608	VNG2433H||hypothetical protein|(OE4418R) homolog to acetylglutamate kinase	VNG_RS09525	CDS
chr	-	1827624	1829081	VNG2436G||argininosuccinate lyase|argH (OE4419R) argininosuccinate lyase	VNG_RS09530	CDS
chr	-	1829078	1830268	VNG2437G||argininosuccinate synthase|argG (OE4420R) argininosuccinate synthase	VNG_RS09535	CDS
chr	+	1830542	1830736	||hypothetical protein|(OE4421B1F) conserved hypothetical protein	VNG_RS09540	CDS
chr	+	1830780	1831307	||hypothetical protein|(OE4423F) conserved hypothetical protein	VNG_RS09545	CDS
chr	-	1831314	1833512	VNG2441G||ATP-dependent DNA helicase|rad3b (OE4424R) DNA repair helicase Rad3	VNG_RS09550	CDS
chr	-	1833843	1834391	VNG2443G||DNA starvation/stationary phase protection protein|dpsA (OE4427R) ferritin	VNG_RS09555	CDS
chr	+	1834595	1835107	VNG2444C||metallophosphoesterase|(OE4429F) MJ0936 family phosphodiesterase	VNG_RS09560	CDS
chr	-	1835158	1835790	VNG2445C||ArsR family transcriptional regulator|(OE4432R) ArsR family transcription regulator	VNG_RS09565	CDS
chr	-	1836024	1837040	VNG2447G||low specificity L-threonine aldolase|ltaE (OE4436R) threonine aldolase	VNG_RS09570	CDS
chr	+	1837127	1838236	VNG2449G||aminopeptidase|pepB2 (OE4438F) aminopeptidase (homolog to leucyl aminopeptidase / aminopeptidase T)	VNG_RS09575	CDS
chr	-	1838568	1838642	VNGt40||tRNA-Arg	VNG_RS09580	tRNA
chr	+	1838756	1839328	VNG2452C||hypothetical protein|coaE (OE4442F) probable dephospho-CoA kinase	VNG_RS09585	CDS
chr	+	1839321	1839737	VNG2454C||hypothetical protein|(OE4444F) UPF0201 family protein	VNG_RS09590	CDS
chr	-	1839744	1840703	VNG2455C||hypothetical protein|(OE4446R) conserved hypothetical protein	VNG_RS09595	CDS
chr	-	1840774	1841331	VNG2456Cm||ABC transporter permease|mgtE1 (OE4448R) MgtE family transport protein (probable substrate magnesium)	VNG_RS09600	CDS
chr	-	1841332	1841904	VNG2458C||membrane protein|mgtE2 (OE4449R) MgtE family transport protein (probable substrate magnesium)	VNG_RS09605	CDS
chr	-	1841954	1843336	VNG2459G||signal recognition particle|srp54 (OE4450R) signal recognition particle 54K protein	VNG_RS09610	CDS
chr	+	1843458	1843886	VNG2461H||hypothetical protein|(OE4451F) conserved hypothetical protein	VNG_RS09615	CDS
chr	-	1843883	1845004	VNG2462G||signal recognition particle-docking protein FtsY|ftsY (OE4454R) signal recognition particle receptor FtsY	VNG_RS09620	CDS
chr	-	1845012	1845476	VNG2465C||prefoldin subunit alpha|pfdA (OE4456R) prefoldin alpha subunit	VNG_RS09625	CDS
chr	-	1845619	1846281	VNG2466a||translation initiation factor IF-6|tif6, aif6 (OE4458R) translation initiation factor aIF-6	VNG_RS09630	CDS
chr	-	1846287	1846565	VNG2467G||50S ribosomal protein L31e|rpl31e (OE4459R) 50S ribosomal protein L31e	VNG_RS09635	CDS
chr	-	1846565	1846717	VNG2469G||50S ribosomal protein L39e|rpl39e (OE4460R) 50S ribosomal protein L39e	VNG_RS09640	CDS
chr	+	1846853	1847644	VNG2468C||hypothetical protein|(OE4461F) tetratricopeptide repeat protein	VNG_RS09645	CDS
chr	+	1847641	1847949	VNG2470C||DUF424 domain-containing protein|(OE4462F) DUF424 family protein	VNG_RS09650	CDS
chr	+	1848020	1849267	VNG2471G||cysteine desulfurase|sufS (OE4463F) cysteine desulfurase	VNG_RS09655	CDS
chr	+	1849321	1849749	VNG2472G||iron-sulfur cluster assembly scaffold protein|iscU (OE4465F) iron-sulfur cluster assembly protein	VNG_RS09660	CDS
chr	-	1849762	1850793	VNG2473G||DNA repair and recombination protein RadA|radA (OE4466R) DNA repair and recombination protein RadA	VNG_RS09665	CDS
chr	+	1850921	1852024	VNG2474C||hypothetical protein|(OE4467F) NMD3 family protein	VNG_RS09670	CDS
chr	+	1852017	1853057	VNG2475C||class I SAM-dependent methyltransferase family protein|taw2 (OE4468F) tRNA-(4-demethylwyosine) alpha-amino-alpha-carboxypropyltransferase	VNG_RS09675	CDS
chr	-	1853054	1853290	||hypothetical protein	VNG_RS09680	CDS
chr	-	1853446	1855239	VNG2476C||ATP-dependent DNA helicase|(OE4471R) helicase domain protein	VNG_RS09685	CDS
chr	-	1855271	1855471	||hypothetical protein|(OE4475R) conserved hypothetical protein	VNG_RS09690	CDS
chr	-	1855514	1856632	VNG2480Hm||phosphate uptake regulator PhoU|phoU1 (OE4476R) transcription regulator (homolog to phosphate uptake regulator)	VNG_RS09695	CDS
chr	-	1856718	1857755	VNG2482G||phosphate ABC transporter ATP-binding protein|pstB1 (OE4479R) ABC-type transport system ATP-binding protein (probable substrate phosphate)	VNG_RS09700	CDS
chr	-	1857748	1859352	VNG2483G||phosphate ABC transporter, permease protein PstA|pstA1 (OE4480R) ABC-type transport system permease protein (probable substrate phosphate)	VNG_RS09705	CDS
chr	-	1859352	1860467	VNG2484G||phosphate ABC transporter permease subunit PstC|pstC1 (OE4483R) ABC-type transport system permease protein (probable substrate phosphate)	VNG_RS09710	CDS
chr	-	1860511	1861650	VNG2486G||phosphate ABC transporter substrate-binding protein|pstS1 (OE4485R) ABC-type transport system periplasmic substrate-binding protein (probable substrate phosphate)	VNG_RS09715	CDS
chr	+	1861805	1862707	VNG2488C||NADH-binding protein|(OE4487F) arNOG08307 family NADH-binding domain protein	VNG_RS09720	CDS
chr	+	1862700	1863449	VNG2490H||hypothetical protein|(OE4488F) conserved hypothetical protein	VNG_RS09725	CDS
chr	-	1863693	1864025	||hypothetical protein|(OE4490A1R) conserved hypothetical protein	VNG_RS09730	CDS
chr	+	1864085	1864888	VNG2493C||PHP domain-containing protein|(OE4492F) PHP domain protein	VNG_RS09735	CDS
chr	-	1865117	1865437	VNG2496G||ferredoxin family protein|fer4 (OE4496R) ferredoxin (3Fe-4S)(4Fe-4S), zinc-containing	VNG_RS09740	CDS
chr	+	1865529	1865996	VNG2497H||cupin domain-containing protein|(OE4498F) cupin 2 barrel domain protein	VNG_RS09745	CDS
chr	+	1866003	1866383	VNG2498H||DUF393 domain-containing protein|(OE4499F) conserved hypothetical protein	VNG_RS09750	CDS
chr	-	1866390	1867553	VNG2499G||acyl-CoA dehydrogenase|acd6 (OE4500R) glutaryl-CoA dehydrogenase	VNG_RS09755	CDS
chr	-	1867590	1868285	VNG2501C||hypothetical protein|guaAa2 (OE4502R) glutamine amidotransferase (homolog to GMP synthase subunit A)	VNG_RS09760	CDS
chr	+	1868371	1869552	VNG2502C||HD domain-containing protein|(OE4504F) HD family hydrolase	VNG_RS09765	CDS
chr	+	1869757	1871265	VNG2504G||phenylalanine--tRNA ligase subunit alpha|pheS (OE4505F) phenylalanine--tRNA ligase alpha subunit	VNG_RS09770	CDS
chr	+	1871265	1872968	VNG2505G||phenylalanine--tRNA ligase subunit beta|pheT (OE4507F) phenylalanine--tRNA ligase beta subunit	VNG_RS09775	CDS
chr	-	1872969	1874018	VNG2507G||dihydroorotate dehydrogenase (quinone)|pyrD (OE4508R) dihydroorotate dehydrogenase (quinone)	VNG_RS09780	CDS
chr	+	1874236	1874547	VNG2508C||hypothetical protein|(OE4509F) nonhistone chromosomal protein	VNG_RS09785	CDS
chr	+	1875505	1876981	VNGr02||16S ribosomal RNA	VNG_RS09790	rRNA
chr	+	1877083	1877154	VNGt41||tRNA-Ala	VNG_RS09795	tRNA
chr	+	1877519	1880404	VNGr03||23S ribosomal RNA	VNG_RS09800	rRNA
chr	+	1880523	1880644	VNGr04|rrf|5S ribosomal RNA	VNG_RS09805	rRNA
chr	+	1880755	1880830	VNGt42||tRNA-Cys	VNG_RS09810	tRNA
chr	+	1880990	1881790	VNG2509H||hypothetical protein|(OE4523F) conserved hypothetical protein	VNG_RS09815	CDS
chr	+	1881839	1882036	VNG2510H||hypothetical protein|(OE4524F) conserved hypothetical protein	VNG_RS09820	CDS
chr	-	1882063	1882136	VNGt43||tRNA-Lys	VNG_RS09825	tRNA
chr	-	1882378	1883610	VNG2512G||MBL fold metallo-hydrolase|(OE4527R) beta-lactamase domain protein	VNG_RS09830	CDS
chr	+	1883735	1885204	VNG2513G||aldehyde dehydrogenase|aldH1 (OE4529F) aldehyde dehydrogenase	VNG_RS09835	CDS
chr	+	1885376	1885771	VNG2514G||30S ribosomal protein S6e|rps6e (OE4532F) 30S ribosomal protein S6e	VNG_RS09840	CDS
chr	+	1885812	1886285	||hypothetical protein|(OE4533F) conserved hypothetical protein	VNG_RS09845	CDS
chr	+	1886292	1887203	VNG2516C||carbohydrate kinase family protein|suk2 (OE4535F) sugar kinase	VNG_RS09850	CDS
chr	-	1887200	1888003	VNG2518C||phosphorybosylanthranilate isomerase|(OE4537R) homolog to photosystem I biogenesis protein BtpA	VNG_RS09855	CDS
chr	-	1888045	1889127	VNG2519H||hypothetical protein|(OE4539R) conserved hypothetical protein	VNG_RS09860	CDS
chr	-	1889187	1889636	VNG2520C||universal stress protein|(OE4540R) UspA domain protein	VNG_RS09865	CDS
chr	+	1889712	1890155	VNG2521H||universal stress protein|(OE4541F) UspA domain protein	VNG_RS09870	CDS
chr	-	1890170	1890721	VNG2522C||GNAT family N-acetyltransferase|(OE4543R) GNAT family acetyltransferase	VNG_RS09875	CDS
chr	-	1890711	1891091	VNG2523H||universal stress protein|(OE4544R) UspA domain protein	VNG_RS09880	CDS
chr	+	1891191	1891811	VNG2524H||hypothetical protein|OE4545F (OE4545F) conserved hypothetical protein	VNG_RS09885	CDS
chr	-	1891808	1892323	VNG2525H||hypothetical protein|(OE4549R) conserved hypothetical protein	VNG_RS09890	CDS
chr	+	1892426	1895257	VNG2526G||oligopeptide ABC transporter ATP-binding protein OppF|dppDF2 (OE4550F) ABC-type transport system ATP-binding protein (probable substrate dipeptide/oligopeptide)	VNG_RS09895	CDS
chr	+	1895339	1897006	VNG2527G||ABC transporter substrate-binding protein|dppA2 (OE4551F) ABC-type transport system periplasmic substrate-binding protein (probable substrate dipeptide/oligopeptide)	VNG_RS09900	CDS
chr	+	1897064	1898107	VNG2529G||ABC transporter permease|dppB2 (OE4552F) ABC-type transport system permease protein (probable substrate dipeptide/oligopeptide)	VNG_RS09905	CDS
chr	+	1898114	1899061	VNG2531G||ABC transporter permease|dppC2 (OE4555F) ABC-type transport system permease protein (probable substrate dipeptide/oligopeptide)	VNG_RS09910	CDS
chr	+	1899063	1899422	VNG2532H||hypothetical protein|(OE4556F) conserved hypothetical protein	VNG_RS09915	CDS
chr	-	1899427	1900695	VNG2533G||dihydroorotase|pyrC (OE4558R) dihydroorotase	VNG_RS09920	CDS
chr	-	1900720	1901403	VNG2536C||lipoate--protein ligase family protein|lpl3 (OE4559R) homolog to lipoate-protein ligase	VNG_RS09925	CDS
chr	+	1901458	1902318	VNG2534C||hypothetical protein|(OE4560F) conserved hypothetical protein	VNG_RS09930	CDS
chr	+	1902361	1902801	VNG2535H||hypothetical protein|(OE4561F) conserved hypothetical protein	VNG_RS09935	CDS
chr	-	1902806	1903378	VNG2537G||cysteine hydrolase|entB2 (OE4562R) isochorismatase family protein	VNG_RS09940	CDS
chr	+	1903499	1905028	VNG2539H||hypothetical protein|(OE4563F) conserved hypothetical protein	VNG_RS09945	CDS
chr	+	1905159	1906304	VNG2541C,VNG2541Cm||nicotinate phosphoribosyltransferase|pncB (OE4565F) nicotinate phosphoribosyltransferase	VNG_RS09950	CDS
chr	-	1906294	1906926	VNG2543C||TIGR00296 family protein|(OE4568R) AMMECR1 domain protein	VNG_RS09955	CDS
chr	-	1907681	1908784	VNG2546G||aminopeptidase|pepB3 (OE4571R) aminopeptidase (homolog to leucyl aminopeptidase / aminopeptidase T)	VNG_RS09960	CDS
chr	-	1908841	1911486	VNG2547G||valine--tRNA ligase|valS (OE4572R) valine--tRNA ligase	VNG_RS09965	CDS
chr	+	1911770	1912900	VNG2549C||hypothetical protein|(OE4576F) ABC-type transport system periplasmic substrate-binding protein	VNG_RS09970	CDS
chr	+	1912908	1914029	VNG2551G||iron ABC transporter permease|(OE4577F) ABC-type transport system permease protein	VNG_RS09975	CDS
chr	+	1914032	1914853	VNG2552G||ABC transporter ATP-binding protein|(OE4579F) ABC-type transport system ATP-binding protein	VNG_RS09980	CDS
chr	+	1915106	1916023	VNG2553G||NADP-dependent phosphogluconate dehydrogenase|gndA (OE4581F) 6-phosphogluconate dehydrogenase (decarboxylating)	VNG_RS09985	CDS
chr	-	1916020	1916601	VNG2554H||DJ-1/PfpI family protein|(OE4582R) ThiJ/PfpI domain protein	VNG_RS09990	CDS
chr	+	1916695	1917273	VNG2555C||(2Fe-2S)-binding protein|fer5 (OE4583F) ferredoxin (2Fe-2S)	VNG_RS09995	CDS
chr	+	1917362	1917434	VNGt44||tRNA-Arg	VNG_RS10000	tRNA
chr	-	1917494	1917904	VNG2556H||hypothetical protein|(OE4585R) conserved hypothetical protein	VNG_RS10005	CDS
chr	-	1918048	1918968	VNG2558G||ABC transporter ATP-binding protein|(OE4587R) ABC-type transport system ATP-binding protein	VNG_RS10010	CDS
chr	-	1918972	1920051	VNG2560G||iron ABC transporter permease|(OE4591R) ABC-type transport system permease protein	VNG_RS10015	CDS
chr	-	1920058	1921212	VNG2562H||ABC transporter substrate-binding protein|(OE4593R) ABC-type transport system periplasmic substrate-binding protein	VNG_RS10020	CDS
chr	-	1921302	1922165	VNG2563H||hypothetical protein|(OE4596R) HTH domain protein	VNG_RS10025	CDS
chr	+	1922429	1923976	VNG2565G||TrkH family potassium uptake protein|trkH3 (OE4599F) Trk-type transport system (probable substrate potassium)	VNG_RS10030	CDS
chr	+	1924311	1926428	VNG2566H||hypothetical protein|(OE4601F) conserved hypothetical protein	VNG_RS10035	CDS
chr	+	1926731	1926802	||tRNA-Ala	VNG_RS10040	tRNA
chr	-	1926895	1927356	VNG2567C||hypothetical protein|flaG2 (OE4607R) FlaG2 protein (homolog to fla cluster protein FlaG)	VNG_RS10045	CDS
chr	+	1927515	1928057	VNG2569H||hypothetical protein|(OE4609F) conserved hypothetical protein	VNG_RS10050	CDS
[truncated: 835 more rows]
