# Supplementary material for: The Primary Antisense Transcriptome of Halobacterium salinarum NRC-1
Source: Genes (Basel). 2019 Apr 5;10(4):280. doi: 10.3390/genes10040280 (PMC6523106; doi:10.3390/genes10040280)
Supplement: Supplementary file 1 [file genes-10-00280-s001.zip › Table S2_RNA-seq_libraries.xls]

## Sheet: Sheet1
BioSample	Experiment	Library_Name	Sample_title	Read pairs sequenced	Reads trimmed as pairs	Only R1 trimmed	Only R2 trimmed	Reads aligned as pairs	Only R1 aligned	Only R2 aligned
SAMN08874798	SRX3897060	REF1_tex_minus_A	Halobacterium salinarum NRC-1; reference condition 1; mid-log phase; untreated; biological replicate A	1878153	728024 (38,76%)	90608 (4,82%)	76221 (4,06%)	639768	79467	68550
SAMN08874799	SRX3897059	REF1_tex_minus_B	Halobacterium salinarum NRC-1; reference condition 1; mid-log phase; untreated; biological replicate B	2378435	937497 (39,42%)	115541 (4,86%)	109256 (4,59%)	836256	101459	99080
SAMN08874800	SRX3897058	REF2_tex_minus_A	Halobacterium salinarum NRC-1; reference condition 2; mid-log phase; untreated; biological replicate A	1245709	678514 (54,47%)	36052 (2,89%)	12985 (1,04%)	644835	31559	11385
SAMN08874801	SRX3897057	REF2_tex_minus_B	Halobacterium salinarum NRC-1; reference condition 2; mid-log phase; untreated; biological replicate B	945496	698132 (73,84%)	43424 (4,59%)	11493 (1,22%)	654989	39860	10342
SAMN08874802	SRX3897064	17h_tex_minus_A	Halobacterium salinarum NRC-1; growth curve point 17h; early-log phase; untreated; biological replicate A	2175004	1529197 (70,31%)	175497 (8,07%)	49708 (2,29%)	1386400	164029	46829
SAMN08874803	SRX3897063	17h_tex_minus_B	Halobacterium salinarum NRC-1; growth curve point 17h; early-log phase; untreated; biological replicate B	1891117	1191182 (62,99%)	129348 (6,84%)	31557 (1,67%)	1076385	116862	29519
SAMN08874804	SRX3897062	37h_tex_minus_A	Halobacterium salinarum NRC-1; growth curve point 37h; mid-log; untreated; biological replicate A	3238764	2396037 (73,98%)	199282 (6,15%)	75965 (2,35%)	2227579	185893	70579
SAMN08874805	SRX3897061	37h_tex_minus_B	Halobacterium salinarum NRC-1; growth curve point 37h; mid-log; untreated; biological replicate B	2264181	1753053 (77,43%)	171178 (7,56%)	49424 (2,18%)	1626322	162604	46207
SAMN08874806	SRX3897056	86h_tex_minus_A	Halobacterium salinarum NRC-1; growth curve point 86h; late-log phase; untreated; biological replicate A	1532836	800314 (52,21%)	55119 (3,60%)	16561 (1,08%)	756981	47326	14441
SAMN08874807	SRX3897055	86h_tex_minus_B	Halobacterium salinarum NRC-1; growth curve point 86h; late-log phase; untreated; biological replicate B	1570241	889164 (56,63%)	47459 (3,02%)	18003 (1,15%)	840445	41379	15702
