# Supplementary material for: The Primary Antisense Transcriptome of Halobacterium salinarum NRC-1
Source: Genes (Basel). 2019 Apr 5;10(4):280. doi: 10.3390/genes10040280 (PMC6523106; doi:10.3390/genes10040280)
Supplement: Supplementary file 1 [file genes-10-00280-s001.zip › Table S3_1626_aTSSs.xls]

## Sheet: S3_1626_aTSSs
Replicon	aTSS_ID	Strand	Position	p.Value	Locus	Annotation
chr	aTSS_1	-	525	3.5e-09	VNG_RS00010	VNG0001H||hypothetical protein
chr	aTSS_3	-	2821	5e-07	VNG_RS00020	VNG0003C||ABC transporter permease
chr	aTSS_5	+	7407	0	VNG_RS00030	VNG0006G||glutamine--fructose-6-phosphate aminotransferase
chr	aTSS_7	-	11031	0.00071	VNG_RS00045	VNG0011C||hypothetical protein
chr	aTSS_8	-	11322	0	VNG_RS00045	VNG0011C||hypothetical protein
chr	aTSS_9	+	11566	0	VNG_RS00050	VNG0013C||transposase
chr	aTSS_10	+	11587	0	VNG_RS00050	VNG0013C||transposase
chr	aTSS_11	+	11679	0	VNG_RS00050	VNG0013C||transposase
chr	aTSS_13	+	15584	0	VNG_RS00075	VNG0020H||hypothetical protein
chr	aTSS_14	-	18855	1.8e-07	VNG_RS00085	VNG0022H||hypothetical protein
chr	aTSS_16	+	19857	2.9e-06	VNG_RS00095	VNG0024H||hypothetical protein
chr	aTSS_17	+	20791	0	VNG_RS00105	VNG0026C||transposase
chr	aTSS_18	+	20982	1.4e-06	VNG_RS00105	VNG0026C||transposase
chr	aTSS_19	+	21136	1.1e-05	VNG_RS00105	VNG0026C||transposase
chr	aTSS_20	+	21380	0.0018	VNG_RS00105	VNG0026C||transposase
chr	aTSS_21	+	22172	0.0026	VNG_RS13175	VNG0027H,VNG_0027H||hypothetical protein
chr	aTSS_22	-	23260	0.0032	VNG_OE1044F	(OE1044F) hypothetical protein
chr	aTSS_23	-	23522	4.3e-05	VNG_RS00110	VNG0028C||transposase
chr	aTSS_24	-	23697	2.4e-08	VNG_RS00110	VNG0028C||transposase
chr	aTSS_25	+	24137	0	VNG_RS13180	VNG0029H,VNG_0029H||hypothetical protein
chr	aTSS_26	+	24151	0	VNG_RS13180	VNG0029H,VNG_0029H||hypothetical protein
chr	aTSS_27	+	24391	0.0012	VNG_RS13180	VNG0029H,VNG_0029H||hypothetical protein
chr	aTSS_28	+	24507	0	VNG_RS13180	VNG0029H,VNG_0029H||hypothetical protein
chr	aTSS_29	-	26920	0	VNG_RS00115	VNG0031H||hypothetical protein
chr	aTSS_30	-	27021	0	VNG_RS00115	VNG0031H||hypothetical protein
chr	aTSS_31	-	27441	0.00022	VNG_RS00115	VNG0031H||hypothetical protein
chr	aTSS_32	-	27832	6.6e-08	VNG_RS00115	VNG0031H||hypothetical protein
chr	aTSS_33	-	28060	0.0014	VNG_RS00115	VNG0031H||hypothetical protein
chr	aTSS_34	-	28774	1.3e-10	VNG_RS00115	VNG0031H||hypothetical protein
chr	aTSS_35	-	29253	0	VNG_RS13190	VNG0032H,VNG_0032H||hypothetical protein
chr	aTSS_36	-	29293	0	VNG_RS13190	VNG0032H,VNG_0032H||hypothetical protein
chr	aTSS_37	+	29649	9.6e-06	VNG_RS13195	VNG0033H,VNG_0033H||hypothetical protein
chr	aTSS_38	+	29677	0	VNG_RS13195	VNG0033H,VNG_0033H||hypothetical protein
chr	aTSS_39	+	31432	0	VNG_RS00130	partial pseudo||sugar-specific transcriptional regulator TrmB
chr	aTSS_40	+	31508	8.9e-11	VNG_RS00130	partial pseudo||sugar-specific transcriptional regulator TrmB
chr	aTSS_41	-	32107	0	VNG_RS00140	VNG0038H||type II toxin-antitoxin system HicA family toxin
chr	aTSS_42	-	33006	0.00024	VNG_RS13200	partial pseudo||hypothetical protein
chr	aTSS_43	+	33791	2.5e-07	VNG_RS00155	VNG0041C||hypothetical protein
chr	aTSS_44	+	35385	0.00017	VNG_RS00160	VNG0042G||transposase
chr	aTSS_45	+	35531	3	VNG_RS00160	VNG0042G||transposase
chr	aTSS_46	+	35591	0.00044	VNG_RS00160	VNG0042G||transposase
chr	aTSS_47	+	35764	0	VNG_RS00160	VNG0042G||transposase
chr	aTSS_48	-	36538	2.9e-10	VNG_RS00165	VNG0043H||IS200/IS605 family transposase ISH1-8
chr	aTSS_49	-	39315	0	VNG_RS00175	VNG0045C||cell division control protein Cdc6
chr	aTSS_50	-	39366	0.00054	VNG_RS00175	VNG0045C||cell division control protein Cdc6
chr	aTSS_51	+	40418	4.2e-08	VNG_RS00180	VNG0046G||UDP-glucose/GDP-mannose dehydrogenase family protein
chr	aTSS_52	-	41560	0	VNG_RS00185	VNG0047G,VNG0047Gm||UTP--glucose-1-phosphate uridylyltransferase
chr	aTSS_53	-	42354	2.3e-11	VNG_RS13205	VNG0049H,VNG_0049H||FkbM family methyltransferase
chr	aTSS_54	-	42629	0	VNG_RS13205	VNG0049H,VNG_0049H||FkbM family methyltransferase
chr	aTSS_55	-	42568	0	VNG_RS13205	VNG0049H,VNG_0049H||FkbM family methyltransferase
chr	aTSS_56	-	42877	3	VNG_RS13210	VNG0050C,VNG_0050C||hypothetical protein
chr	aTSS_57	-	42948	0.00032	VNG_RS13210	VNG0050C,VNG_0050C||hypothetical protein
chr	aTSS_58	-	42969	0	VNG_RS13210	VNG0050C,VNG_0050C||hypothetical protein
chr	aTSS_59	-	43074	0.0041	VNG_RS13210	VNG0050C,VNG_0050C||hypothetical protein
chr	aTSS_60	-	43232	9.6e-05	VNG_RS13210	VNG0050C,VNG_0050C||hypothetical protein
chr	aTSS_61	-	43253	0	VNG_RS13210	VNG0050C,VNG_0050C||hypothetical protein
chr	aTSS_62	-	43563	0	VNG_RS13210	VNG0050C,VNG_0050C||hypothetical protein
chr	aTSS_63	-	43910	5.1e-11	VNG_RS13210	VNG0050C,VNG_0050C||hypothetical protein
chr	aTSS_64	-	43921	0	VNG_RS13210	VNG0050C,VNG_0050C||hypothetical protein
chr	aTSS_65	-	44061	0	VNG_RS13210	VNG0050C,VNG_0050C||hypothetical protein
chr	aTSS_66	+	44497	0	VNG_RS00195	VNG0051G||glycosyltransferase family 1 protein
chr	aTSS_67	+	44794	0	VNG_RS00195	VNG0051G||glycosyltransferase family 1 protein
chr	aTSS_68	+	44871	0	VNG_RS00195	VNG0051G||glycosyltransferase family 1 protein
chr	aTSS_69	+	44969	0	VNG_RS00195	VNG0051G||glycosyltransferase family 1 protein
chr	aTSS_70	+	45946	4.7e-06	VNG_RS00200	||ISH3 family transposase ISH3C
chr	aTSS_71	+	46431	3.2e-07	VNG_RS00200	||ISH3 family transposase ISH3C
chr	aTSS_72	+	47012	0	VNG_RS00200	||ISH3 family transposase ISH3C
chr	aTSS_73	+	47711	0	VNG_RS00205	VNG0052H||IS4 family transposase ISH8
chr	aTSS_74	+	49364	0.00012	VNG_RS00215	VNG0054H||hypothetical protein
chr	aTSS_75	+	49400	0.00018	VNG_RS00215	VNG0054H||hypothetical protein
chr	aTSS_76	+	49549	0	VNG_RS00215	VNG0054H||hypothetical protein
chr	aTSS_77	+	49581	0	VNG_RS00215	VNG0054H||hypothetical protein
chr	aTSS_78	+	49952	0	VNG_RS00215	VNG0054H||hypothetical protein
chr	aTSS_79	-	50206	3.3e-11	VNG_RS13215	VNG0055H,VNG_0055H||hypothetical protein
chr	aTSS_80	+	51076	2.3e-07	VNG_RS00220	VNG0056H||IS66 family transposase ISH10B
chr	aTSS_81	-	52446	0	VNG_RS00225	||hypothetical protein
chr	aTSS_82	-	52639	0	VNG_RS00225	||hypothetical protein
chr	aTSS_83	-	52982	0	VNG_RS00230	||hypothetical protein
chr	aTSS_84	-	53524	0	VNG_RS00235	VNG0057H||hypothetical protein
chr	aTSS_85	-	54152	0	VNG_RS00235	VNG0057H||hypothetical protein
chr	aTSS_86	+	54892	0	VNG_RS00240	VNG0058H||hypothetical protein
chr	aTSS_87	+	55004	1.9e-06	VNG_RS00240	VNG0058H||hypothetical protein
chr	aTSS_88	-	56811	2.5e-08	VNG_RS00245	VNG0059H||IS4 family transposase ISH8B
chr	aTSS_89	-	57049	0	VNG_RS00245	VNG0059H||IS4 family transposase ISH8B
chr	aTSS_90	+	58153	8.6e-06	VNG_RS13220	VNG0060G,VNG_0060G||glycosyltransferase family 1 protein
chr	aTSS_91	+	58246	1.4e-05	VNG_RS13220	VNG0060G,VNG_0060G||glycosyltransferase family 1 protein
chr	aTSS_92	+	58413	4.2e-11	VNG_RS13220	VNG0060G,VNG_0060G||glycosyltransferase family 1 protein
chr	aTSS_93	+	58470	1.6e-06	VNG_RS13220	VNG0060G,VNG_0060G||glycosyltransferase family 1 protein
chr	aTSS_94	-	59770	0	VNG_RS00250	VNG0061C||hypothetical protein
chr	aTSS_95	-	60171	0	VNG_RS00250	VNG0061C||hypothetical protein
chr	aTSS_96	+	61914	0.00062	VNG_RS00260	VNG0063G||KR domain-containing protein
chr	aTSS_97	+	62136	0	VNG_RS00260	VNG0063G||KR domain-containing protein
chr	aTSS_98	+	62160	1.3e-07	VNG_RS00260	VNG0063G||KR domain-containing protein
chr	aTSS_99	+	62519	0.0034	VNG_RS00260	VNG0063G||KR domain-containing protein
chr	aTSS_100	-	63620	4.1e-06	VNG_RS00265	VNG0064G||UTP--glucose-1-phosphate uridylyltransferase
chr	aTSS_102	-	69354	0	VNG_RS13240	pseudo||hypothetical protein
chr	aTSS_103	-	69951	8.5e-09	VNG_RS00315	VNG0077H||DUF4330 domain-containing protein
chr	aTSS_104	-	72452	0.00088	VNG_RS00330	VNG0081G||molybdopterin synthase
chr	aTSS_105	+	73042	0.0011	VNG_RS00335	VNG0084G||molybdopterin-synthase adenylyltransferase MoeB
chr	aTSS_108	+	82934	0.0035	VNG_RS00385	VNG0098G||RimK family alpha-L-glutamate ligase
chr	aTSS_109	+	83051	0.0025	VNG_RS00385	VNG0098G||RimK family alpha-L-glutamate ligase
chr	aTSS_110	+	83950	0.00073	VNG_RS00390	VNG0099G||50S ribosomal protein L16
chr	aTSS_111	+	84173	0	VNG_RS00390	VNG0099G||50S ribosomal protein L16
chr	aTSS_113	+	84804	0	VNG_RS00395	VNG0101G||cold-shock protein
chr	aTSS_114	+	85644	2.1e-05	VNG_RS00405	VNG0104G||C-terminal binding protein
chr	aTSS_115	-	89245	6.7e-05	VNG_RS00420	VNG0107G||restriction endonuclease subunit S
chr	aTSS_116	-	89575	0	VNG_RS00420	VNG0107G||restriction endonuclease subunit S
chr	aTSS_117	-	89556	0	VNG_RS00420	VNG0107G||restriction endonuclease subunit S
chr	aTSS_118	-	89838	9e-12	VNG_RS00420	VNG0107G||restriction endonuclease subunit S
chr	aTSS_119	-	89915	0.0018	VNG_RS00420	VNG0107G||restriction endonuclease subunit S
chr	aTSS_120	-	89951	5.3e-08	VNG_RS00420	VNG0107G||restriction endonuclease subunit S
chr	aTSS_121	-	90027	6.4e-09	VNG_RS00420	VNG0107G||restriction endonuclease subunit S
chr	aTSS_122	-	90331	0	VNG_RS00420	VNG0107G||restriction endonuclease subunit S
chr	aTSS_123	-	91822	0	VNG_RS00425	VNG0108G||type I restriction endonuclease subunit R
chr	aTSS_124	-	93657	0.0008	VNG_RS00430	VNG0110C||M48 family peptidase
chr	aTSS_126	-	94485	0.0025	VNG_OE1183F	(OE1183F) hypothetical protein
chr	aTSS_127	-	94570	4.9e-07	VNG_OE1183F	(OE1183F) hypothetical protein
chr	aTSS_128	+	96216	1e-06	VNG_RS00445	||ISH3 family transposase ISH3B
chr	aTSS_130	+	96586	0	VNG_RS00445	||ISH3 family transposase ISH3B
chr	aTSS_131	-	97903	0.00034	VNG_RS00450	VNG0113H||helix-turn-helix domain-containing protein
chr	aTSS_132	-	99384	0	VNG_RS00465	||ISH3 family transposase ISH3C
chr	aTSS_133	-	99965	2.5e-07	VNG_RS00465	||ISH3 family transposase ISH3C
chr	aTSS_134	-	100450	1.6e-08	VNG_RS00465	||ISH3 family transposase ISH3C
chr	aTSS_135	+	100975	0.0039	VNG_RS00470	VNG0116H||hypothetical protein
chr	aTSS_136	+	101314	5.8e-08	VNG_RS00470	VNG0116H||hypothetical protein
chr	aTSS_137	+	101551	4.3e-07	VNG_RS00470	VNG0116H||hypothetical protein
chr	aTSS_138	-	104627	4.3e-06	VNG_RS00500	VNG0123G||ABC transporter ATP-binding protein
chr	aTSS_139	-	105639	0	VNG_RS00500	VNG0123G||ABC transporter ATP-binding protein
chr	aTSS_142	-	108326	0.00043	VNG_RS00520	VNG0128C||NAD(P)-dependent oxidoreductase
chr	aTSS_143	-	108749	3	VNG_RS00525	VNG0129G||protease
chr	aTSS_145	+	109922	1.9e-12	VNG_RS00535	VNG0132C||hypothetical protein
chr	aTSS_146	+	109970	3.7e-08	VNG_RS00535	VNG0132C||hypothetical protein
chr	aTSS_147	+	110008	4.9e-06	VNG_RS00535	VNG0132C||hypothetical protein
chr	aTSS_149	+	114689	0	VNG_RS00560	VNG0137G||tRNA CCA-pyrophosphorylase
chr	aTSS_150	-	115157	0	VNG_RS00565	VNGt04||tRNA-Asn
chr	aTSS_151	-	115214	0.0045	VNG_RS00565	VNGt04||tRNA-Asn
chr	aTSS_152	-	116520	0	VNG_RS13245	VNG0139H,VNG_0139H||hypothetical protein
chr	aTSS_153	-	116574	0	VNG_RS13245	VNG0139H,VNG_0139H||hypothetical protein
chr	aTSS_154	+	117559	0.00063	VNG_RS00585	VNG0141H||hypothetical protein
chr	aTSS_155	+	117950	0.0021	VNG_RS00590	VNG0142C||transcriptional regulator
chr	aTSS_157	-	118746	0.00084	VNG_RS00595	VNG0144H||DUF302 domain-containing protein
chr	aTSS_158	-	118966	0.0025	VNG_RS00595	VNG0144H||DUF302 domain-containing protein
chr	aTSS_160	-	119018	5.7e-08	VNG_RS00595	VNG0144H||DUF302 domain-containing protein
chr	aTSS_161	+	119825	0	VNG_RS00605	VNG0147C||nickel-responsive regulator
chr	aTSS_163	+	127340	0.00017	VNG_RS00635	VNG0154G||NAD(P)/FAD-dependent oxidoreductase
chr	aTSS_164	-	132734	0	VNG_RS00660	VNG0160G||PAS domain S-box protein
chr	aTSS_165	-	133301	1.2e-06	VNG_RS00660	VNG0160G||PAS domain S-box protein
chr	aTSS_166	-	134496	0.0028	VNG_RS00660	VNG0160G||PAS domain S-box protein
chr	aTSS_167	-	135808	0	VNG_RS00665	VNG0161G||glutamate dehydrogenase
chr	aTSS_168	+	138506	0.00089	VNG_RS00675	VNG0163G||DNA mismatch repair protein MutS
chr	aTSS_171	+	144973	0.00041	VNG_RS00700	VNG0170Cm||DsbA family protein
chr	aTSS_172	+	146436	0	VNG_RS00710	VNG0172G||DNA mismatch repair protein MutS
chr	aTSS_173	-	150054	0	VNG_RS00715	VNG0174G||amino acid permease
chr	aTSS_174	-	151449	1.6e-11	VNG_RS00720	VNG0175G||TrkA family potassium uptake protein
chr	aTSS_175	+	155806	0	VNG_RS00745	VNG0180G||halorhodopsin
chr	aTSS_176	-	160308	2.2e-13	VNG_RS00765	VNG0186G||aminopeptidase
chr	aTSS_178	-	162694	0	VNG_RS00780	VNG0189C||HD domain-containing protein
chr	aTSS_179	+	166683	0	VNG_RS00800	VNG0195H||hypothetical protein
chr	aTSS_180	+	168971	0.0014	VNG_RS00815	VNG0197C||TIGR00374 family protein
chr	aTSS_181	-	175301	0	VNG_RS00860	VNG0207H||hypothetical protein
chr	aTSS_182	-	175670	0.0045	VNG_RS13260	VNG0208H,VNG_0208H||hypothetical protein
chr	aTSS_183	-	175736	0	VNG_RS13260	VNG0208H,VNG_0208H||hypothetical protein
chr	aTSS_184	-	176574	1.6e-11	VNG_RS00870	VNG0209H||integrase
chr	aTSS_185	-	176809	8.7e-08	VNG_RS00870	VNG0209H||integrase
chr	aTSS_186	+	177255	0	VNG_OE7224R	OE7224R (OE7224R) insertion element protein (ISH2)
chr	aTSS_187	-	177819	0	VNG_RS13265	VNG0212H,VNG_0212H||DUF4352 domain-containing protein
chr	aTSS_188	-	177962	1.1e-08	VNG_RS13265	VNG0212H,VNG_0212H||DUF4352 domain-containing protein
chr	aTSS_189	-	178103	0.0001	VNG_RS13265	VNG0212H,VNG_0212H||DUF4352 domain-containing protein
chr	aTSS_190	-	178793	4	VNG_RS00875	VNG0213H||IS5 family transposase ISH11
chr	aTSS_191	-	179368	0	VNG_RS13270	||DUF4352 domain-containing protein
chr	aTSS_192	+	181339	5.2e-05	VNG_RS00880	VNG0215C||hypothetical protein
chr	aTSS_193	+	181362	8.9e-08	VNG_RS00880	VNG0215C||hypothetical protein
chr	aTSS_194	+	181514	1.1e-07	VNG_RS00880	VNG0215C||hypothetical protein
chr	aTSS_195	+	181747	1.4e-09	VNG_RS00880	VNG0215C||hypothetical protein
chr	aTSS_196	+	182124	3.1e-14	VNG_RS00880	VNG0215C||hypothetical protein
chr	aTSS_197	+	182271	0.0035	VNG_RS00880	VNG0215C||hypothetical protein
chr	aTSS_198	+	182419	7e-10	VNG_RS00880	VNG0215C||hypothetical protein
chr	aTSS_199	+	182913	0.0002	VNG_RS00880	VNG0215C||hypothetical protein
chr	aTSS_200	+	182935	3.4e-11	VNG_RS00880	VNG0215C||hypothetical protein
chr	aTSS_201	+	183477	0.00011	VNG_RS00880	VNG0215C||hypothetical protein
chr	aTSS_202	-	184623	6.9e-10	VNG_RS00885	VNG0217H||hypothetical protein
chr	aTSS_203	-	184560	0	VNG_RS00885	VNG0217H||hypothetical protein
chr	aTSS_204	-	191953	2.5e-08	VNG_RS00925	VNG0226G||PDZ domain-containing protein
chr	aTSS_205	-	192243	0.0024	VNG_RS00925	VNG0226G||PDZ domain-containing protein
chr	aTSS_207	+	197207	1.3e-05	VNG_RS00970	VNG0239C||50S ribosomal protein L37Ae
chr	aTSS_208	-	197644	1.6e-06	VNG_RS00975	VNG0238H||hypothetical protein
chr	aTSS_211	+	203327	0	VNG_RS01015	VNG0249G||DUF5059 domain-containing protein
chr	aTSS_212	+	207945	0.0001	VNG_RS01030	VNG0252C||geranylgeranylglyceryl/heptaprenylglyceryl phosphate synthase
chr	aTSS_214	-	211623	0.0033	VNG_RS01055	VNG0259G||inorganic pyrophosphatase
chr	aTSS_215	-	213699	0	VNG_RS01065	VNG0264H||nucleotide pyrophosphatase
chr	aTSS_216	+	214491	0.00093	VNG_RS01070	VNG0265G||cell division protein
chr	aTSS_217	-	219892	1.8e-05	VNG_RS01095	VNG0271C||glycosyl transferase family 2
chr	aTSS_223	-	229062	0.0025	VNG_RS01140	VNG0285C||IS200/IS605 family transposase ISH22
chr	aTSS_224	-	229078	0	VNG_RS01140	VNG0285C||IS200/IS605 family transposase ISH22
chr	aTSS_225	-	229961	0.00088	VNG_RS01145	VNG0286C||transposase
chr	aTSS_226	-	230505	0	VNG_RS01145	VNG0286C||transposase
chr	aTSS_231	-	238370	0	VNG_RS01200	VNG0303G||ATP-dependent protease LonB
chr	aTSS_232	-	238854	1.5e-05	VNG_RS01200	VNG0303G||ATP-dependent protease LonB
chr	aTSS_233	-	239784	0.00092	VNG_RS01200	VNG0303G||ATP-dependent protease LonB
chr	aTSS_234	-	241128	0.0025	VNG_RS01210	VNG0305G||indole-3-glycerol-phosphate synthase
chr	aTSS_235	-	242748	0.00057	VNG_RS01220	VNG0308G,VNG0308Gm||tryptophan synthase subunit alpha
chr	aTSS_237	-	245761	0.0047	VNG_RS01235	VNG0310C||3-dehydroquinate synthase II
chr	aTSS_238	+	246147	0.0045	VNG_RS01240	VNG0312H||zinc ribbon domain-containing protein
chr	aTSS_239	+	246182	0	VNG_RS01240	VNG0312H||zinc ribbon domain-containing protein
chr	aTSS_241	+	250288	2.8e-09	VNG_RS01260	VNG0318G||glycosyl transferase
chr	aTSS_243	+	252428	0	VNG_RS01275	VNG0321G||SPFH/Band 7/PHB domain protein
chr	aTSS_245	+	253797	0.0017	VNG_OE1494R	(OE1494R) conserved hypothetical protein
chr	aTSS_246	+	254916	0	VNG_RS01285	VNG0324G||pyruvate kinase
chr	aTSS_247	+	259518	0.00036	VNG_RS01300	VNG0329G||peptidase M48
chr	aTSS_250	+	266107	0	VNG_RS01330	VNG0337H||IS4 family transposase ISH8B
chr	aTSS_251	+	266345	0	VNG_RS01330	VNG0337H||IS4 family transposase ISH8B
chr	aTSS_252	-	267535	0.0008	VNG_RS01340	VNG0339H||hypothetical protein
chr	aTSS_254	+	269961	0.00066	VNG_RS01350	VNG0342G||chromosome segregation protein SMC
chr	aTSS_256	-	277803	4.7e-05	VNG_RS01375	VNG0349G,VNG0349Gm||DNA topoisomerase I
chr	aTSS_257	-	277851	0.00064	VNG_RS01375	VNG0349G,VNG0349Gm||DNA topoisomerase I
chr	aTSS_258	-	277881	0.00064	VNG_RS01375	VNG0349G,VNG0349Gm||DNA topoisomerase I
chr	aTSS_260	-	280239	1.7e-06	VNG_RS01390	VNG0354C||CPBP family intramembrane metalloprotease
chr	aTSS_263	-	283153	0.00081	VNG_RS01405	VNG0359C||hypothetical protein
chr	aTSS_264	-	284287	0	VNG_RS01415	VNG0361C||rhomboid family intramembrane serine protease
chr	aTSS_267	-	291717	7.6e-11	VNG_RS01460	VNG0373H||hypothetical protein
chr	aTSS_268	+	292217	0.0013	VNG_RS01465	VNG0374G||transcription elongation factor Spt5
chr	aTSS_269	+	293729	0	VNG_RS01475	VNG0376G||cell division protein FtsZ
chr	aTSS_270	+	295337	0	VNG_RS01485	VNG0380G||cation transporter
chr	aTSS_273	-	297065	0	VNG_RS01490	VNG0382G||shikimate dehydrogenase
chr	aTSS_274	-	300124	0.00035	VNG_RS01510	VNG0387G||aminodeoxychorismate lyase
chr	aTSS_275	+	301010	0.00012	VNG_RS01520	VNG0389C||transcriptional regulator
chr	aTSS_279	+	308502	6.2e-06	VNG_RS01560	VNG0401G||beta-CASP ribonuclease aCPSF1
chr	aTSS_280	+	309201	3.8e-07	VNG_RS01560	VNG0401G||beta-CASP ribonuclease aCPSF1
chr	aTSS_283	-	313760	8.7e-12	VNG_RS01580	VNG0406C||glycerol-1-phosphate dehydrogenase
chr	aTSS_284	-	313777	0.00037	VNG_RS01580	VNG0406C||glycerol-1-phosphate dehydrogenase
chr	aTSS_285	-	314088	6.7e-05	VNG_RS01580	VNG0406C||glycerol-1-phosphate dehydrogenase
chr	aTSS_287	+	316337	0	VNG_RS01595	VNG0409C||S9 family peptidase
chr	aTSS_291	-	325149	7.3e-06	VNG_RS01620	VNG0417H||metallophosphoesterase
chr	aTSS_292	-	325765	6.5e-06	VNG_RS01625	VNG0419C||NYN domain-containing protein
chr	aTSS_293	+	326999	1.1e-05	VNG_RS01640	VNG0422G||cytochrome P450
chr	aTSS_294	+	329918	4.7e-10	VNG_RS01655	VNG0426G||transcription factor S
chr	aTSS_295	+	335088	0.0032	VNG_RS01695	VNG0436G||sodium:proton antiporter
chr	aTSS_296	+	335327	5.5e-07	VNG_RS01695	VNG0436G||sodium:proton antiporter
chr	aTSS_297	+	336589	0	VNG_RS01695	VNG0436G||sodium:proton antiporter
chr	aTSS_302	+	339873	0.00012	VNG_RS01715	VNG0440C||MBL fold metallo-hydrolase
chr	aTSS_305	+	351348	2e-06	VNG_RS01770	VNG0455G||phosphate ABC transporter permease subunit PstC
chr	aTSS_306	+	351939	0.0023	VNG_RS01775	VNG0457G||phosphate ABC transporter substrate-binding protein
chr	aTSS_307	-	356136	0.0015	VNG_RS01790	VNG0461G||aspartate--tRNA(Asp/Asn) ligase
chr	aTSS_308	+	356682	0.0022	VNG_RS01795	VNG0462C||transcriptional regulator
chr	aTSS_310	+	356976	0.00029	VNG_RS01800	VNG0463C||hypothetical protein
chr	aTSS_311	+	357170	0.0022	VNG_RS01800	VNG0463C||hypothetical protein
chr	aTSS_312	+	357487	1.6e-05	VNG_RS01800	VNG0463C||hypothetical protein
chr	aTSS_314	+	366102	2.2e-06	VNG_RS01845	VNG0473G||2-oxoacid ferredoxin oxidoreductase subunit beta
chr	aTSS_315	-	368733	5.5e-05	VNG_RS01855	VNG0475C||oxidoreductase
chr	aTSS_316	+	370161	0.0001	VNG_RS01870	VNG0479G||short chain dehydrogenase
chr	aTSS_317	+	371123	0.0018	VNG_RS01875	VNG0481G||methylmalonyl-CoA mutase
chr	aTSS_319	+	374046	0	VNG_RS01885	VNG0483C||outer membrane lipoprotein carrier protein LolA
chr	aTSS_322	+	380299	5.2e-14	VNG_RS01915	VNG0489G||molecular chaperone DnaJ
chr	aTSS_323	+	383738	2.2e-06	VNG_RS01930	VNG0494G||nucleotide exchange factor GrpE
chr	aTSS_324	+	384622	0	VNG_RS01940	VNG0498C||hypothetical protein
chr	aTSS_326	+	390170	0.0014	VNG_RS01970	VNG0504G|ychF|redox-regulated ATPase YchF
chr	aTSS_327	+	392534	0.00013	VNG_RS01980	||hypothetical protein
chr	aTSS_331	+	403990	0.0014	VNG_RS02040	VNG0523G||NAD(P)-dependent oxidoreductase
chr	aTSS_332	-	404895	3.2e-05	VNG_RS02045	VNG0524G||ABC transporter ATP-binding protein
chr	aTSS_333	-	405477	4.4e-14	VNG_RS02045	VNG0524G||ABC transporter ATP-binding protein
chr	aTSS_336	-	408781	0.0017	VNG_RS02060	||rubrerythrin
chr	aTSS_338	-	411370	0.0032	VNG_RS02085	VNG0534C||HD domain-containing protein
chr	aTSS_340	+	426576	0	VNG_RS02175	VNG0555C||hypothetical protein
chr	aTSS_345	+	434622	1.2e-05	VNG_RS02205	VNG0562C||cation:proton antiporter
chr	aTSS_346	+	435625	0	VNG_RS02210	VNG0563G||monovalent cation/H+ antiporter subunit D family protein
chr	aTSS_350	+	441531	2.8e-06	VNG_RS02255	VNG0573C||hypothetical protein
chr	aTSS_351	+	441631	9.1e-09	VNG_RS02255	VNG0573C||hypothetical protein
chr	aTSS_352	+	442124	0.0048	VNG_RS02255	VNG0573C||hypothetical protein
chr	aTSS_354	-	444944	0.00044	VNG_RS02275	VNG0578H||hypothetical protein
chr	aTSS_356	+	445315	2.3e-05	VNG_RS02280	VNG0579H||hypothetical protein
chr	aTSS_357	+	445533	2.6e-08	VNG_RS02285	VNG0581H||hypothetical protein
chr	aTSS_358	+	445783	3.2e-06	VNG_RS02285	VNG0581H||hypothetical protein
chr	aTSS_359	+	445947	1.1e-09	VNG_RS02290	VNG0582C||cytochrome bc complex cytochrome b subunit
chr	aTSS_360	+	447007	0	VNG_RS02295	VNG0583G||cytochrome bc complex cytochrome b subunit
chr	aTSS_361	+	447123	0	VNG_RS02295	VNG0583G||cytochrome bc complex cytochrome b subunit
chr	aTSS_362	+	447545	0	VNG_RS02300	VNG0584H||cytochrome b
chr	aTSS_363	+	447598	0	VNG_RS02300	VNG0584H||cytochrome b
chr	aTSS_364	+	448372	2.8e-05	VNG_RS02305	VNG0585H||hypothetical protein
chr	aTSS_366	+	452128	0.00021	VNG_RS02330	VNG0592G||endonuclease III
chr	aTSS_367	+	452140	0.00021	VNG_RS02330	VNG0592G||endonuclease III
chr	aTSS_368	+	453670	0.00065	VNG_RS02340	||hypothetical protein
chr	aTSS_371	+	462431	0.00016	VNG_RS02405	VNG0609C||hypothetical protein
chr	aTSS_372	-	464549	4.7e-05	VNG_RS02420	VNG0611H||hypothetical protein
chr	aTSS_373	-	464574	0	VNG_RS02420	VNG0611H||hypothetical protein
chr	aTSS_374	+	469658	0	VNG_RS02440	VNG0614G||methyl-accepting chemotaxis protein
chr	aTSS_375	+	470617	1.9e-06	VNG_RS02445	VNG0615C||metal transporter
chr	aTSS_376	+	471410	0	VNG_RS02445	VNG0615C||metal transporter
chr	aTSS_377	+	471769	0	VNG_RS02450	VNG0617H||hypothetical protein
chr	aTSS_378	-	475249	2	VNG_RS02465	VNG0623G||acyl-CoA carboxylase subunit beta
chr	aTSS_379	-	476544	0.0013	VNG_RS02465	VNG0623G||acyl-CoA carboxylase subunit beta
chr	aTSS_381	-	487446	2.4e-10	VNG_RS02525	VNG0637G||NADH-quinone oxidoreductase subunit NuoD
chr	aTSS_382	-	489032	0	VNG_RS02530	VNG0639G||NADH dehydrogenase
chr	aTSS_384	-	490869	3.5e-05	VNG_RS02555	VNG0646G||NADH-quinone oxidoreductase subunit L
chr	aTSS_385	-	491465	0	VNG_RS02555	VNG0646G||NADH-quinone oxidoreductase subunit L
chr	aTSS_386	-	491620	2.3e-05	VNG_RS02555	VNG0646G||NADH-quinone oxidoreductase subunit L
chr	aTSS_387	-	492500	0	VNG_RS02555	VNG0646G||NADH-quinone oxidoreductase subunit L
chr	aTSS_388	-	493484	0	VNG_RS02560	VNG0647G||oxidoreductase
chr	aTSS_390	-	494481	0	VNG_RS02565	VNG0648G||oxidoreductase
chr	aTSS_394	+	500789	8.9e-08	VNG_RS02590	VNG0656H||hypothetical protein
chr	aTSS_395	+	501791	0	VNG_RS02595	VNG0657G||cytochrome-c oxidase
chr	aTSS_396	+	502052	0	VNG_RS02595	VNG0657G||cytochrome-c oxidase
chr	aTSS_397	+	502296	0.00012	VNG_RS02595	VNG0657G||cytochrome-c oxidase
chr	aTSS_398	+	503040	0	VNG_RS02595	VNG0657G||cytochrome-c oxidase
chr	aTSS_399	-	504519	0	VNG_RS02610	VNG0662G||heme-copper oxidase subunit III
chr	aTSS_400	-	504638	0.0024	VNG_RS02610	VNG0662G||heme-copper oxidase subunit III
chr	aTSS_401	-	505237	3.1e-09	VNG_RS02615	VNG0664G||biotin--[acetyl-CoA-carboxylase] ligase
chr	aTSS_407	+	511046	1.3e-05	VNG_RS02650	VNG0671H||DUF420 domain-containing protein
chr	aTSS_410	-	521366	0.0044	VNG_RS02710	VNG0684G||fructose 1,6-bisphosphatase
chr	aTSS_412	-	522842	0.0023	VNG_RS02720	VNG0688H||ArsR family transcriptional regulator
chr	aTSS_415	-	526218	0.0022	VNG_RS02735	||ABC transporter permease
chr	aTSS_416	+	528483	7.5e-06	VNG_RS02745	VNG0698H||hypothetical protein
chr	aTSS_417	-	531811	0.0026	VNG_RS02760	VNG0703H||MarR family transcriptional regulator
chr	aTSS_418	+	533351	0.00049	VNG_RS02770	VNG0705C||cryptochrome/photolyase family protein
chr	aTSS_419	-	535531	2.1e-05	VNG_RS02785	VNG0709C||MBL fold hydrolase
chr	aTSS_420	+	539459	0.00047	VNG_RS02805	VNG0716G||PAS domain-containing sensor histidine kinase
chr	aTSS_421	+	539605	2.1e-08	VNG_RS02805	VNG0716G||PAS domain-containing sensor histidine kinase
chr	aTSS_428	+	543371	3.7e-05	VNG_RS02825	VNG0720G||MATE family efflux transporter
chr	aTSS_431	+	550440	0.0017	VNG_RS02860	VNG0730C||2-dehydropantoate 2-reductase
chr	aTSS_434	+	552716	3.6e-08	VNG_RS02870	VNG0732G||RNA 3'-phosphate cyclase
chr	aTSS_435	-	555092	0.0021	VNG_RS02885	VNG0735G||DNA-binding protein
chr	aTSS_437	+	559094	0.0029	VNG_RS02915	VNG0742H||hypothetical protein
chr	aTSS_440	+	560378	0	VNG_RS02925	VNG0745G||AbrB family transcriptional regulator
chr	aTSS_441	+	560889	0	VNG_RS02925	VNG0745G||AbrB family transcriptional regulator
chr	aTSS_442	+	562146	0.0014	VNG_RS02925	VNG0745G||AbrB family transcriptional regulator
chr	aTSS_443	+	569855	4e-05	VNG_RS02955	VNG0752G||UDP-glucose 4-epimerase
chr	aTSS_445	-	573743	2.8e-08	VNG_RS02975	VNG0757G||transcription factor
chr	aTSS_446	-	575200	0	VNG_RS02990	VNG0761G||competence/damage-inducible protein A
chr	aTSS_447	-	576518	3	VNG_RS02995	VNG0763G||undecaprenyl-diphosphatase
chr	aTSS_451	-	586250	0.0014	VNG_RS03055	pseudo VNG0779C||RecJ like exonuclease
chr	aTSS_453	+	589367	0	VNG_RS03065	VNG0782H||hypothetical protein
chr	aTSS_454	+	589375	0.0044	VNG_RS03065	VNG0782H||hypothetical protein
chr	aTSS_455	+	590240	0	VNG_RS03070	VNG0784G||phosphatidylcholine/phosphatidylserine synthase
chr	aTSS_459	+	603259	0.00013	VNG_RS03145	VNG0801C||twin-arginine translocase TatA/TatE family subunit
chr	aTSS_461	-	608829	0	VNG_RS03165	VNG0810H||hypothetical protein
chr	aTSS_462	+	609155	0	VNG_RS03170	VNG0811H||hypothetical protein
chr	aTSS_463	-	612957	0.0022	VNG_RS03180	VNG0813G||spermidine/putrescine ABC transporter substrate-binding protein
chr	aTSS_464	+	620526	0.0016	VNG_RS03210	VNGt13||tRNA-Gly
chr	aTSS_466	+	624716	0.0005	VNG_RS03225	VNG0823G||type II secretion system protein
chr	aTSS_467	+	624844	0	VNG_RS03225	VNG0823G||type II secretion system protein
chr	aTSS_469	-	628134	6.1e-07	VNG_RS03250	VNG0829G||dimethylsulfoxide reductase
chr	aTSS_470	-	633098	0	VNG_RS03270	VNG0834C||DUF106 domain-containing protein
chr	aTSS_472	-	635022	0	VNG_RS03280	||hypothetical protein
chr	aTSS_473	-	635794	0	VNG_RS13290	VNG0836H,VNG_0836H||hypothetical protein
chr	aTSS_474	-	635924	3e-06	VNG_RS13290	VNG0836H,VNG_0836H||hypothetical protein
chr	aTSS_475	+	638456	0.00075	VNG_RS03300	pseudo||hypothetical protein
chr	aTSS_476	+	638472	0.0037	VNG_RS03300	pseudo||hypothetical protein
chr	aTSS_477	+	638541	0.0049	VNG_RS03300	pseudo||hypothetical protein
chr	aTSS_478	+	638832	0.0002	VNG_RS03300	pseudo||hypothetical protein
chr	aTSS_481	+	644256	0	VNG_RS03325	VNG0849C||hypothetical protein
chr	aTSS_482	+	644380	1.3e-06	VNG_RS03325	VNG0849C||hypothetical protein
chr	aTSS_484	-	646874	7.1e-05	VNG_RS03345	VNG0854C||diphthamide biosynthesis enzyme Dph2
chr	aTSS_486	-	658708	1	VNG_RS03405	VNG0872G||Asp-tRNA(Asn)/Glu-tRNA(Gln) amidotransferase GatCAB subunit A
chr	aTSS_488	-	660180	0.0012	VNG_RS03415	VNG0874G||conjugal transfer protein TraB
chr	aTSS_489	-	661920	0	VNG_RS03420	VNG0875Cm||Zn-dependent protease
chr	aTSS_491	-	665134	8.5e-08	VNG_RS03445	VNG0881G||DNA ligase
chr	aTSS_493	-	668303	0.00097	VNG_RS03455	VNG0883H||MBL fold metallo-hydrolase
chr	aTSS_494	-	668379	1e-05	VNG_RS03455	VNG0883H||MBL fold metallo-hydrolase
chr	aTSS_496	+	668910	0.0021	VNG_RS03460	VNG0884G||DNA topoisomerase VI subunit A
chr	aTSS_497	+	669309	0.00032	VNG_RS03460	VNG0884G||DNA topoisomerase VI subunit A
chr	aTSS_498	+	669938	6.7e-05	VNG_RS03465	VNG0885G||DNA topoisomerase VI subunit B
chr	aTSS_499	+	671117	0.0006	VNG_RS03465	VNG0885G||DNA topoisomerase VI subunit B
chr	aTSS_500	-	675425	9.5e-07	VNG_RS03475	VNG0889G||DNA gyrase subunit A
chr	aTSS_501	-	678490	1.1e-08	VNG_OE2309F	(OE2309F) conserved hypothetical protein
chr	aTSS_502	-	678562	0	VNG_OE2309F	(OE2309F) conserved hypothetical protein
chr	aTSS_504	+	685162	0.00035	VNG_RS03520	VNG0903C||BMP family ABC transporter substrate-binding protein
chr	aTSS_505	-	689307	0	VNG_RS03535	VNG0908G||sodium/proline symporter
chr	aTSS_506	-	689498	0.00071	VNG_RS03540	VNG0909H||hypothetical protein
chr	aTSS_507	-	690156	2e-11	VNG_RS03545	VNG0911H||hypothetical protein
chr	aTSS_508	+	696955	0.0012	VNG_RS03570	VNG0917G||DNA-binding protein
chr	aTSS_510	+	697853	0	VNG_RS03575	VNG0918H||IS1595 family transposase ISH4
chr	aTSS_512	+	699748	1.8e-07	VNG_RS03585	VNG0920H||hypothetical protein
chr	aTSS_514	+	705905	3e-05	VNG_RS03605	VNG0925C||hypothetical protein
chr	aTSS_515	+	706335	0	VNG_RS03610	VNG0927C||hypothetical protein
chr	aTSS_520	-	710379	0.00042	VNG_RS03625	VNG0931G||3-ketoacyl-CoA thiolase
chr	aTSS_524	-	718717	1.9e-11	VNG_RS03660	VNG0940G,VNG0940Gm||CoA-binding protein
chr	aTSS_526	+	719902	0.0025	VNG_RS03670	VNG0942G||chemotaxis protein CheW
chr	aTSS_527	-	720582	0	VNG_RS03675	VNG0943C||ArsR family transcriptional regulator
chr	aTSS_528	-	720666	0.00011	VNG_RS03675	VNG0943C||ArsR family transcriptional regulator
chr	aTSS_529	-	720809	0	VNG_RS03680	VNG0945H||hypothetical protein
chr	aTSS_530	-	720832	0.0014	VNG_RS03680	VNG0945H||hypothetical protein
chr	aTSS_531	+	721240	0.0016	VNG_RS03685	VNG0946G||MinD/ParA family protein
chr	aTSS_532	+	721583	1.7e-06	VNG_RS03685	VNG0946G||MinD/ParA family protein
chr	aTSS_533	+	722132	0.00021	VNG_RS03690	VNG0947G||flagellar assembly protein J
chr	aTSS_534	+	723183	0	VNG_RS03690	VNG0947G||flagellar assembly protein J
chr	aTSS_536	+	726913	0	VNG_RS03705	VNG0950a||flagellar protein G
chr	aTSS_537	+	728048	1.2e-06	VNG_RS03715	VNG0954C||hypothetical protein
chr	aTSS_538	+	728621	0	VNG_RS03715	VNG0954C||hypothetical protein
chr	aTSS_539	+	728729	0	VNG_RS03715	VNG0954C||hypothetical protein
chr	aTSS_540	+	731397	0	VNG_RS03730	VNG0959H||hypothetical protein
chr	aTSS_541	-	731900	0	VNG_RS03735	VNG0960G||flagellin
chr	aTSS_542	-	732493	0	VNG_RS03740	VNG0961G||flagellin
chr	aTSS_544	-	733095	0	VNG_RS03745	VNG0962G||flagellin
chr	aTSS_545	-	733241	0	VNG_RS03745	VNG0962G||flagellin
chr	aTSS_546	-	734853	0	VNG_RS03750	VNG0963G||phycocyanobilin lyase
chr	aTSS_547	-	735057	0.0011	VNG_RS03755	VNG0964C||hypothetical protein
chr	aTSS_548	-	735328	0.0015	VNG_RS03755	VNG0964C||hypothetical protein
chr	aTSS_549	+	737020	0	VNG_RS03765	VNG0966G||chemotaxis protein CheR
chr	aTSS_551	+	739274	0	VNG_RS03780	VNG0970G||chemotaxis protein
chr	aTSS_552	+	740489	2.8e-10	VNG_RS03785	VNG0971G||chemotaxis protein CheA
chr	aTSS_553	+	742910	2.1e-14	VNG_RS03795	VNG0974G||response regulator
chr	aTSS_554	+	743301	1.1e-05	VNG_RS03800	VNG0976G||chemotaxis protein CheW
chr	aTSS_555	+	743937	0.0027	VNG_RS03805	VNG0978H||hypothetical protein
chr	aTSS_556	-	745435	1.5e-09	VNG_RS03810	VNG0979H||hypothetical protein
chr	aTSS_557	-	745904	0.0048	VNG_RS03815	VNG0981C||pyridoxal phosphate-dependent aminotransferase
chr	aTSS_558	-	747059	8.2e-09	VNG_RS03820	VNG0982C||photosystem reaction center subunit H
chr	aTSS_559	-	747070	0.00033	VNG_RS03820	VNG0982C||photosystem reaction center subunit H
chr	aTSS_560	-	748785	0	VNG_RS03830	VNGt14||tRNA-Lys
chr	aTSS_561	-	749504	1.3e-08	VNG_RS03835	VNG0985H||hypothetical protein
chr	aTSS_562	-	749772	4.5e-06	VNG_RS03835	VNG0985H||hypothetical protein
chr	aTSS_563	-	750430	0.0045	VNG_RS03835	VNG0985H||hypothetical protein
chr	aTSS_564	-	750449	0	VNG_RS03835	VNG0985H||hypothetical protein
chr	aTSS_565	-	750582	0.0023	VNG_RS03835	VNG0985H||hypothetical protein
chr	aTSS_566	-	752505	0	VNG_RS03845	VNG0986H||hypothetical protein
chr	aTSS_567	-	753166	9.6e-06	VNG_RS13295	VNG0987H,VNG_0987H||hypothetical protein
chr	aTSS_568	-	753847	0	VNG_OE2436B1F	(OE2436B1F) small CPxCG-related zinc finger protein
chr	aTSS_569	-	754043	0	VNG_RS13300	||DUF2085 domain-containing protein
chr	aTSS_570	-	754356	0.00064	VNG_RS13300	||DUF2085 domain-containing protein
chr	aTSS_571	+	754854	0	VNG_RS03850	VNG0989C||integrase
chr	aTSS_572	+	757975	1.4e-05	VNG_RS03860	VNG0992H||hypothetical protein
chr	aTSS_573	-	759211	0	VNG_RS03865	VNG0993H||hypothetical protein
chr	aTSS_574	-	759198	0.00014	VNG_RS03865	VNG0993H||hypothetical protein
chr	aTSS_575	+	759419	5.4e-06	VNG_RS13305	partial pseudo||hypothetical protein
chr	aTSS_576	-	764287	0.0001	VNG_RS03880	VNG0997G||acetate--CoA ligase
chr	aTSS_579	+	767093	0.0018	VNG_RS03905	VNG1001G||IMP dehydrogenase
chr	aTSS_580	-	771244	0	VNG_RS13310	VNG1006H,VNG_1006H||hypothetical protein
chr	aTSS_581	-	771447	0	VNG_RS13310	VNG1006H,VNG_1006H||hypothetical protein
chr	aTSS_582	+	772219	2.5e-09	VNG_RS13315	||hypothetical protein
chr	aTSS_583	+	772646	0.0022	VNG_OE2467R	(OE2467R) integrase family protein
chr	aTSS_584	+	772756	3.6e-06	VNG_OE2467R	(OE2467R) integrase family protein
chr	aTSS_586	-	774857	9.8e-06	VNG_RS03945	VNG1011C,VNG1011Cm||GTP cyclohydrolase IIa
chr	aTSS_587	-	774883	0	VNG_RS03945	VNG1011C,VNG1011Cm||GTP cyclohydrolase IIa
chr	aTSS_590	-	790204	6.6e-06	VNG_RS04035	VNG1034H||hypothetical protein
chr	aTSS_591	+	790660	0.0014	VNG_RS04040	VNG1035C||GMC family oxidoreductase
chr	aTSS_592	-	794969	0	VNG_RS04060	VNG1039H||hypothetical protein
chr	aTSS_595	-	796023	0.00019	VNG_RS04070	VNG1042H||hypothetical protein
chr	aTSS_598	-	796682	0	VNG_RS04075	VNG1046H||hypothetical protein
chr	aTSS_599	+	797416	5.5e-11	VNG_RS04080	VNG1048G||UDP-glucose/GDP-mannose dehydrogenase family protein
chr	aTSS_600	-	799024	2e-07	VNG_RS04090	VNG1052H||hypothetical protein
chr	aTSS_601	+	799542	0	VNG_RS04095	VNG1053G||TIGR04182 family glycosyltransferase
chr	aTSS_602	+	799675	7.6e-11	VNG_RS04095	VNG1053G||TIGR04182 family glycosyltransferase
chr	aTSS_604	-	800688	0.0016	VNG_RS04100	VNG1054G||polysaccharide biosynthesis protein
chr	aTSS_605	-	801296	0	VNG_RS04100	VNG1054G||polysaccharide biosynthesis protein
chr	aTSS_606	-	801325	0	VNG_RS04100	VNG1054G||polysaccharide biosynthesis protein
chr	aTSS_607	-	801581	0	VNG_RS04100	VNG1054G||polysaccharide biosynthesis protein
chr	aTSS_608	-	802655	0	VNG_RS04105	VNG1055G||UTP--glucose-1-phosphate uridylyltransferase
chr	aTSS_609	-	802814	0	VNG_RS04110	VNG1056C||hypothetical protein
chr	aTSS_610	-	803056	0	VNG_RS04110	VNG1056C||hypothetical protein
chr	aTSS_611	-	803466	0	VNG_RS04110	VNG1056C||hypothetical protein
chr	aTSS_612	-	803556	6.7e-05	VNG_RS04110	VNG1056C||hypothetical protein
chr	aTSS_614	-	803693	0.0029	VNG_RS04110	VNG1056C||hypothetical protein
chr	aTSS_615	+	803805	6.6e-09	VNG_RS04115	VNG1057C||hypothetical protein
chr	aTSS_616	+	804277	0	VNG_RS04115	VNG1057C||hypothetical protein
chr	aTSS_617	+	804697	0	VNG_RS04115	VNG1057C||hypothetical protein
chr	aTSS_618	+	805056	0	VNG_RS04115	VNG1057C||hypothetical protein
chr	aTSS_619	-	805904	0.0007	VNG_RS04120	VNG1058H||hypothetical protein
chr	aTSS_620	-	806000	0	VNG_RS04120	VNG1058H||hypothetical protein
chr	aTSS_621	-	805966	0.00016	VNG_RS04120	VNG1058H||hypothetical protein
chr	aTSS_622	-	806240	0.00074	VNG_RS04120	VNG1058H||hypothetical protein
chr	aTSS_623	-	807971	0	VNG_RS04130	VNG1060H||hypothetical protein
chr	aTSS_624	-	808079	0	VNG_RS04130	VNG1060H||hypothetical protein
chr	aTSS_625	-	809267	0.0013	VNG_RS04135	VNG1062G||glycosyltransferase family 2 protein
chr	aTSS_626	-	809651	0.0022	VNG_RS04135	VNG1062G||glycosyltransferase family 2 protein
chr	aTSS_627	+	809793	0	VNG_RS04140	VNG1063H||hypothetical protein
chr	aTSS_629	-	812646	0	VNG_RS04150	VNG1065C||FkbM family methyltransferase
chr	aTSS_630	-	812722	0	VNG_RS04150	VNG1065C||FkbM family methyltransferase
chr	aTSS_631	-	813166	0.0008	VNG_RS04150	VNG1065C||FkbM family methyltransferase
chr	aTSS_632	-	813421	0	VNG_RS04155	VNG1066C||glycosyl transferase
chr	aTSS_633	-	813397	0.00055	VNG_RS04155	VNG1066C||glycosyl transferase
chr	aTSS_634	-	813482	2.2e-08	VNG_RS04155	VNG1066C||glycosyl transferase
chr	aTSS_635	-	813551	0	VNG_RS04155	VNG1066C||glycosyl transferase
chr	aTSS_636	-	813985	0.0016	VNG_RS04155	VNG1066C||glycosyl transferase
chr	aTSS_637	-	815438	0	VNG_RS04165	VNG1068G||oligosaccharyl transferase, archaeosortase A system-associated
chr	aTSS_638	-	816164	0	VNG_RS04165	VNG1068G||oligosaccharyl transferase, archaeosortase A system-associated
chr	aTSS_641	-	817511	0.0008	VNG_RS04165	VNG1068G||oligosaccharyl transferase, archaeosortase A system-associated
chr	aTSS_644	+	826177	1.5e-08	VNG_RS04200	VNG1077G||BCCT family transporter
chr	aTSS_645	-	831739	0	VNG_RS04230	VNG1086C||hypothetical protein
chr	aTSS_648	-	836440	1.5e-07	VNG_RS04255	||hypothetical protein
chr	aTSS_649	-	836482	1.4e-12	VNG_RS04255	||hypothetical protein
chr	aTSS_650	-	836555	0	VNG_RS04255	||hypothetical protein
chr	aTSS_651	+	840183	6e-09	VNG_RS04275	||hypothetical protein
chr	aTSS_652	+	840203	0.0017	VNG_RS04275	||hypothetical protein
chr	aTSS_653	+	845383	0	VNG_RS04305	VNG1103G||50S ribosomal protein P1
chr	aTSS_654	+	847089	4e-14	VNG_RS04315	VNG1105G||50S ribosomal protein L1
chr	aTSS_657	-	854745	0	VNG_RS04375	VNG1121G||aspartate aminotransferase
chr	aTSS_658	+	855242	0.00033	VNG_RS04380	VNG1123Gm||AsnC family transcriptional regulator
chr	aTSS_659	+	855305	3.2e-05	VNG_RS04380	VNG1123Gm||AsnC family transcriptional regulator
chr	aTSS_660	-	860616	0	VNG_RS04410	VNG1132G||30S ribosomal protein S13
chr	aTSS_661	-	860876	0	VNG_RS04415	VNG1133G||30S ribosomal protein S4
chr	aTSS_662	-	863476	2.5e-06	VNG_RS04445	VNG1139G,VNG1139Gm||30S ribosomal protein S9
chr	aTSS_663	-	864057	0.00029	VNG_RS04450	VNG1140G||DNA-directed RNA polymerase subunit N
chr	aTSS_664	-	864214	0.0006	VNG_RS04455	VNG1141G|rpoK|DNA-directed RNA polymerase subunit K
chr	aTSS_666	-	867211	0	VNG_RS04475	VNG1145G||mevalonate kinase
chr	aTSS_667	-	869237	0.00051	VNG_RS04485	VNG1149C,VNG1149Cm||ribonuclease J
chr	aTSS_668	-	872436	2.6e-05	VNG_RS04500	VNG1153G||glutamate--tRNA ligase
chr	aTSS_669	-	872994	0	VNG_RS04500	VNG1153G||glutamate--tRNA ligase
chr	aTSS_670	-	877312	3.4e-12	VNG_RS04525	VNG1159G||50S ribosomal protein L24e
chr	aTSS_671	-	877348	0.00021	VNG_RS04525	VNG1159G||50S ribosomal protein L24e
chr	aTSS_673	+	879674	0.00092	VNG_RS04545	VNG1164C||mechanosensitive ion channel family protein
chr	aTSS_674	+	881004	1e-05	VNG_RS04550	VNG1165G|ksgA|dimethyladenosine transferase
chr	aTSS_675	+	882157	1.7e-05	VNG_RS04560	VNG1169C||DNA-directed RNA polymerase subunit F
chr	aTSS_679	+	884465	0.00064	VNG_RS04575	VNG1173G||elongation factor 1-beta
chr	aTSS_680	+	884841	9.7e-06	VNG_RS04580	VNG1173a||RNA-binding protein
chr	aTSS_684	-	894975	4e-11	VNG_RS04640	VNG1187G||multicopper oxidase family protein
chr	aTSS_685	-	895080	6.5e-05	VNG_RS04645	VNG1188G||halocyanin domain-containing protein
chr	aTSS_686	-	895509	0.0019	VNG_RS04645	VNG1188G||halocyanin domain-containing protein
chr	aTSS_691	-	898079	8.1e-14	VNG_RS04660	VNG1191G,VNG1191Gm||acyl-CoA dehydrogenase
chr	aTSS_693	+	900620	4e-07	VNG_RS04680	VNG1197G||peroxiredoxin
chr	aTSS_695	+	902733	0.0028	VNG_RS04695	VNG1201G||class II aldolase family protein
chr	aTSS_697	-	912963	3.1e-06	VNG_RS04740	VNG1212G,VNG1212Gm||histidine ammonia-lyase
chr	aTSS_698	-	915653	6.8e-11	VNG_RS04750	VNG1214H||hypothetical protein
chr	aTSS_699	-	919175	0.0043	VNG_RS04775	VNG1219G||uridine kinase
chr	aTSS_700	-	919504	0.0043	VNG_RS04775	VNG1219G||uridine kinase
chr	aTSS_701	-	920983	1.9e-08	VNG_RS04790	VNG1224G||cell division control protein Cdc6
chr	aTSS_702	-	921821	0.0027	VNG_RS04790	VNG1224G||cell division control protein Cdc6
chr	aTSS_704	+	922377	3	VNG_RS04795	VNG1227H||DUF2064 domain-containing protein
chr	aTSS_705	+	922519	0	VNG_RS04795	VNG1227H||DUF2064 domain-containing protein
chr	aTSS_709	+	929413	0	VNG_RS04830	VNG1234C||PAS domain S-box protein
chr	aTSS_713	+	938769	0	VNG_RS04895	VNG1249C||ABC transporter
chr	aTSS_714	+	938873	7.1e-11	VNG_RS04895	VNG1249C||ABC transporter
chr	aTSS_715	+	942670	0	VNG_RS04905	VNG1251G||helicase
chr	aTSS_716	+	944524	3.2e-08	VNG_RS04915	VNG1253C||hypothetical protein
chr	aTSS_717	+	946424	6.6e-06	VNG_RS04920	VNG1255C||replication protein A
chr	aTSS_718	-	947716	1.6e-05	VNG_RS04925	VNG1256G||2,5-diamino-6-(ribosylamino)-4(3H)-pyrimidinone 5'-phosphate reductase
chr	aTSS_720	+	950280	9.6e-05	VNG_RS04950	VNG1262G||translation initiation factor 2 subunit beta
chr	aTSS_721	+	950372	0.00077	VNG_RS04950	VNG1262G||translation initiation factor 2 subunit beta
chr	aTSS_722	-	950742	0	VNG_RS04955	VNG1263C||hypothetical protein
chr	aTSS_723	+	951285	4.5e-08	VNG_RS04960	VNG1264C||DUF555 domain-containing protein
chr	aTSS_725	+	953614	0	VNG_RS13335	VNG1270H,VNG_1270H||hypothetical protein
chr	aTSS_726	+	953797	0.00079	VNG_RS13335	VNG1270H,VNG_1270H||hypothetical protein
chr	aTSS_727	+	954128	1.5e-08	VNG_RS13335	VNG1270H,VNG_1270H||hypothetical protein
chr	aTSS_728	+	954154	0.0022	VNG_RS13335	VNG1270H,VNG_1270H||hypothetical protein
chr	aTSS_729	-	954784	0.00024	VNG_RS04975	VNG1271H||hypothetical protein
chr	aTSS_730	-	954915	6.1e-05	VNG_RS04975	VNG1271H||hypothetical protein
chr	aTSS_731	-	954980	0	VNG_RS04975	VNG1271H||hypothetical protein
chr	aTSS_734	+	958849	0	VNG_RS04995	VNG1276C||ribosome assembly factor SBDS
chr	aTSS_735	+	959429	0	VNG_RS04995	VNG1276C||ribosome assembly factor SBDS
chr	aTSS_736	+	962789	7.5e-09	VNG_RS05025	VNG1284G||TrkH family potassium uptake protein
chr	aTSS_737	+	963063	0	VNG_RS05025	VNG1284G||TrkH family potassium uptake protein
chr	aTSS_738	+	963893	0.00071	VNG_RS05025	VNG1284G||TrkH family potassium uptake protein
chr	aTSS_740	+	965431	0.00036	VNG_RS05040	VNG1289H||hypothetical protein
chr	aTSS_741	+	967447	0.0001	VNG_RS05050	VNG1294G||peptidylprolyl isomerase
chr	aTSS_742	-	967977	6.6e-07	VNG_RS05060	VNG1296C||class IV adenylate cyclase
chr	aTSS_749	+	976671	0.00036	VNG_RS05100	VNG1306G||FAD-binding protein
chr	aTSS_751	+	978669	0.0049	VNG_RS05105	VNG1308G||succinate dehydrogenase/fumarate reductase iron-sulfur subunit
chr	aTSS_752	+	979911	0	VNG_RS05115	VNG1310G||succinate dehydrogenase
chr	aTSS_753	+	979989	2.1e-15	VNG_RS05115	VNG1310G||succinate dehydrogenase
chr	aTSS_755	+	983924	0	VNG_RS13340	VNG1317H,VNG_1317H||hypothetical protein
chr	aTSS_757	+	984088	0.00085	VNG_RS13340	VNG1317H,VNG_1317H||hypothetical protein
chr	aTSS_762	+	992981	0	VNG_RS05190	VNG1329H||hypothetical protein
chr	aTSS_763	+	995039	6.8e-05	VNG_RS05205	VNG1335G||deoxyribodipyrimidine photo-lyase
chr	aTSS_766	+	999576	0.00066	VNG_RS05225	VNG1340C||MBL fold metallo-hydrolase
chr	aTSS_767	+	1000227	0	VNG_RS05225	VNG1340C||MBL fold metallo-hydrolase
chr	aTSS_768	+	1003354	4.9e-10	VNG_RS05245	VNG1344G||dihydropteroate synthase
chr	aTSS_769	-	1007201	4.7e-06	VNG_RS05270	VNG1351G||Lrp/AsnC family transcriptional regulator
chr	aTSS_770	+	1009242	0.0021	VNG_RS05275	VNG1352G||Glu-tRNA(Gln) amidotransferase GatDE subunit E
chr	aTSS_773	-	1024591	0.0012	VNG_RS05355	VNG1374G||PAS domain S-box protein
chr	aTSS_774	-	1026342	0.0042	VNG_RS05360	VNG1375C||sensor histidine kinase
chr	aTSS_775	+	1026736	0.0001	VNG_OE2967R	(OE2967R) conserved hypothetical protein
chr	aTSS_776	+	1027302	0.0021	VNG_RS05365	VNG1377G||Lrp/AsnC family transcriptional regulator
chr	aTSS_778	+	1034672	0.0032	VNG_RS05415	VNG1388H||mechanosensitive ion channel protein MscS
chr	aTSS_779	+	1035289	0	VNG_RS05420	VNG1389C||hypothetical protein
chr	aTSS_780	+	1035323	0	VNG_RS05420	VNG1389C||hypothetical protein
chr	aTSS_781	+	1035598	7.8e-06	VNG_RS05420	VNG1389C||hypothetical protein
chr	aTSS_782	+	1037185	0.0012	VNG_RS05435	VNG1390a||phosphopantetheine adenylyltransferase
chr	aTSS_783	+	1040322	1.9e-06	VNG_RS05450	VNG1397C||carboxylate--amine ligase
chr	aTSS_784	+	1040468	0.00094	VNG_RS05455	VNG1398C||GNAT family N-acetyltransferase
chr	aTSS_785	-	1043426	0.00086	VNG_RS05480	VNG1404G||peptide-methionine (R)-S-oxide reductase
chr	aTSS_786	+	1043610	0.0025	VNG_OE3009R	(OE3009R) conserved hypothetical protein
chr	aTSS_788	-	1045666	0.0042	VNG_RS05490	VNG1407C||acyl-CoA thioesterase
chr	aTSS_790	+	1050100	4.1e-05	VNG_RS05505	||bacteriocin biosynthesis protein SagD
chr	aTSS_791	+	1051912	3.6e-07	VNG_RS05510	VNG1412H||hypothetical protein
chr	aTSS_793	-	1056119	0.0021	VNG_RS05525	VNG1416G||bifunctional 5,10-methylene-tetrahydrofolate dehydrogenase/
chr	aTSS_795	-	1059670	1.3e-05	VNG_RS05545	VNG1422H||DUF1028 domain-containing protein
chr	aTSS_796	+	1060495	7.8e-08	VNG_RS05550	VNG1425H||amphi-Trp domain-containing protein
chr	aTSS_798	-	1060868	0.00085	VNG_RS05555	VNG1426H||PadR family transcriptional regulator
chr	aTSS_799	-	1060883	0.0043	VNG_RS05555	VNG1426H||PadR family transcriptional regulator
chr	aTSS_800	-	1061028	0.0015	VNG_RS05555	VNG1426H||PadR family transcriptional regulator
chr	aTSS_802	-	1061222	1.6e-10	VNG_RS05560	VNG1427H||hypothetical protein
chr	aTSS_803	+	1061723	5.7e-05	VNG_RS05565	VNG1428G||AI-2E family transporter
chr	aTSS_804	-	1064501	1.4e-13	VNG_RS05580	VNG1432G||deoxyhypusine synthase
chr	aTSS_805	-	1066479	0	VNG_RS05590	VNG1435G||aspartate-semialdehyde dehydrogenase
chr	aTSS_807	-	1067031	0.0002	VNG_OE3064F	(OE3064F) conserved hypothetical protein (nonfunctional)
chr	aTSS_808	+	1067511	0.0011	VNG_RS05595	VNG1437G||D-2-hydroxyacid dehydrogenase
chr	aTSS_810	+	1068925	0	VNG_RS05605	VNG1440H||hypothetical protein
chr	aTSS_812	-	1071532	1.9e-05	VNG_RS05615	VNG1444G||histidinol dehydrogenase
chr	aTSS_819	+	1077831	3.5e-11	VNG_RS05655	VNG1454C||RtcB family protein
chr	aTSS_822	+	1082122	0.0023	VNG_RS05680	||hypothetical protein
chr	aTSS_823	+	1082616	0.00024	VNG_RS05685	VNG1461H||hypothetical protein
chr	aTSS_824	-	1089615	7.8e-06	VNG_RS05715	VNG1467G||rhodopsin
chr	aTSS_825	-	1091515	2.9e-12	VNG_RS05725	VNG1470G||DNA primase catalytic subunit PriS
chr	aTSS_826	-	1096298	0	VNG_RS05750	VNG1475C||hypothetical protein
chr	aTSS_827	-	1097026	0.0012	VNG_RS05750	VNG1475C||hypothetical protein
chr	aTSS_828	-	1099916	0.0006	VNG_RS05755	VNG1476C||RND transporter
chr	aTSS_830	-	1106633	1.4e-13	VNG_RS05800	VNG1488G||DNA-binding protein
chr	aTSS_831	+	1107797	2.5e-06	VNG_RS05810	VNGt25||tRNA-Leu
chr	aTSS_832	+	1110576	2.9e-05	VNG_RS05825	VNG1496G||small nuclear ribonucleoprotein
chr	aTSS_833	-	1112724	0.00035	VNG_RS05840	VNG1497C||hypothetical protein
chr	aTSS_834	+	1113568	0	VNG_RS05845	VNG1500H||hypothetical protein
chr	aTSS_835	-	1114246	9.3e-11	VNG_RS05850	VNG1501G||Dna2/Cas4 domain-containing protein
chr	aTSS_836	-	1117043	8.8e-06	VNG_RS05855	VNG1503C||MBL fold metallo-hydrolase
chr	aTSS_837	+	1121782	2.6e-05	VNG_RS05870	VNG1508C||DUF814 domain-containing protein
chr	aTSS_838	+	1122703	0	VNG_RS05875	VNG1510C||tRNA uridine(34) 5-carboxymethylaminomethyl modification radical SAM/GNAT enzyme Elp3
chr	aTSS_839	+	1125759	3.4e-05	VNG_RS05885	VNG1513H||hypothetical protein
chr	aTSS_840	+	1126818	2e-06	VNG_RS05895	VNG1515G||thymidine kinase
chr	aTSS_841	-	1129324	9.8e-09	VNG_RS05915	||hypothetical protein
chr	aTSS_847	+	1132725	5.6e-06	VNG_RS05925	VNG1524C||aspartate aminotransferase family protein
chr	aTSS_848	-	1135503	0.0012	VNG_RS05935	VNG1526G||sodium-dependent transporter
chr	aTSS_849	-	1136397	1.6e-09	VNG_RS05940	VNG1528G||sodium-dependent transporter
chr	aTSS_850	-	1136493	0.0001	VNG_RS05940	VNG1528G||sodium-dependent transporter
chr	aTSS_851	-	1138058	2.8e-05	VNG_RS05945	VNG1529G||acyl-CoA carboxylase subunit beta
chr	aTSS_852	-	1140009	2.5e-05	VNG_RS05955	VNG1532G||acetyl/propionyl/methylcrotonyl-CoA carboxylase subunit alpha
chr	aTSS_853	-	1143242	0.00061	VNG_RS05960	VNG1533H||hypothetical protein
chr	aTSS_854	-	1143483	0	VNG_RS05960	VNG1533H||hypothetical protein
chr	aTSS_855	-	1147467	0.00074	VNG_RS05980	VNG1538H||hypothetical protein
chr	aTSS_861	-	1171896	0.00038	VNG_RS06100	VNG1567G||precorrin isomerase
chr	aTSS_863	-	1173036	3e-05	VNG_RS06105	VNG1568G||cobalt-precorrin-7 (C(5))-methyltransferase
chr	aTSS_867	+	1183402	0	VNG_RS06165	VNG1585C,VNG1585Cm||DUF262 domain-containing protein
chr	aTSS_868	+	1183586	0.0015	VNG_RS06165	VNG1585C,VNG1585Cm||DUF262 domain-containing protein
chr	aTSS_869	+	1183904	0	VNG_RS06165	VNG1585C,VNG1585Cm||DUF262 domain-containing protein
chr	aTSS_870	+	1184506	0	VNG_RS06165	VNG1585C,VNG1585Cm||DUF262 domain-containing protein
chr	aTSS_871	-	1184780	0.0005	VNG_RS06170	VNG1587H||IS5 family transposase ISH11
chr	aTSS_872	-	1185252	7e-05	VNG_RS06170	VNG1587H||IS5 family transposase ISH11
chr	aTSS_873	+	1186738	3.4e-06	VNG_RS06175	||ISH3 family transposase ISH3C
chr	aTSS_874	+	1187223	2.3e-07	VNG_RS06175	||ISH3 family transposase ISH3C
chr	aTSS_875	+	1187804	0	VNG_RS06175	||ISH3 family transposase ISH3C
chr	aTSS_876	+	1187867	0	VNG_RS06180	partial pseudo||transposase
chr	aTSS_877	+	1187906	0.0015	VNG_RS06180	partial pseudo||transposase
chr	aTSS_878	-	1188663	0	VNG_RS06185	VNG1589C||hypothetical protein
chr	aTSS_879	-	1188747	2.3e-06	VNG_RS06185	VNG1589C||hypothetical protein
chr	aTSS_880	-	1188848	0	VNG_RS06185	VNG1589C||hypothetical protein
chr	aTSS_881	-	1188889	1.5e-11	VNG_RS06185	VNG1589C||hypothetical protein
chr	aTSS_882	+	1189582	0	VNG_RS06190	partial VNG1590H||transposase
chr	aTSS_883	+	1189718	0	VNG_RS06190	partial VNG1590H||transposase
chr	aTSS_888	+	1194808	0	VNG_RS06215	VNG1603G||glycine dehydrogenase
chr	aTSS_890	-	1197961	6.5e-08	VNG_RS06235	VNG1608C||NYN domain-containing protein
chr	aTSS_892	-	1200661	0	VNG_RS06255	||hypothetical protein
chr	aTSS_893	-	1201830	4	VNG_RS06255	||hypothetical protein
chr	aTSS_894	-	1202189	1	VNG_RS06255	||hypothetical protein
chr	aTSS_896	-	1205737	0	VNG_RS06275	VNG1617H||N-acetyltransferase
chr	aTSS_898	-	1208234	1.5e-07	VNG_RS06290	VNG1622G||ATPase AAA
chr	aTSS_899	+	1209136	0.0001	VNG_RS06295	VNG1623G||heme A synthase
chr	aTSS_901	-	1210127	0	VNG_RS06300	VNG1624G||NADP-dependent malic enzyme
chr	aTSS_905	+	1215981	0.0036	VNG_RS06330	VNG1632G||cobalt ECF transporter T component CbiQ
chr	aTSS_906	+	1217295	8.1e-06	VNG_RS06340	VNG1635G||cobalt transporter CbiM
chr	aTSS_907	-	1218195	0.0015	VNG_RS06345	VNG1637G||halocyanin
chr	aTSS_908	-	1218214	0	VNG_RS06345	VNG1637G||halocyanin
chr	aTSS_909	-	1218355	3.6e-09	VNG_RS06345	VNG1637G||halocyanin
chr	aTSS_911	+	1223443	6.3e-08	VNG_RS06370	VNG1644G||ribonucleoside-diphosphate reductase, adenosylcobalamin-dependent
chr	aTSS_912	+	1223525	2.4e-06	VNG_RS06370	VNG1644G||ribonucleoside-diphosphate reductase, adenosylcobalamin-dependent
chr	aTSS_913	+	1223963	1.4e-07	VNG_RS06370	VNG1644G||ribonucleoside-diphosphate reductase, adenosylcobalamin-dependent
chr	aTSS_915	+	1225682	1.6e-06	VNG_RS06385	VNG1647G||anthranilate synthase component I
chr	aTSS_917	+	1229080	0	VNG_OE3335R	(OE3335R) hypothetical protein
chr	aTSS_918	+	1229648	0	VNG_RS06405	VNG1650H||hypothetical protein
chr	aTSS_919	+	1229758	0	VNG_RS06405	VNG1650H||hypothetical protein
chr	aTSS_920	+	1232858	0	VNG_RS13355	VNG1654G,VNG_1654G||ATP-binding protein
chr	aTSS_921	+	1233360	3.4e-05	VNG_RS13355	VNG1654G,VNG_1654G||ATP-binding protein
chr	aTSS_922	+	1233545	0	VNG_RS13355	VNG1654G,VNG_1654G||ATP-binding protein
chr	aTSS_923	-	1239922	0.00083	VNG_RS06445	VNG1663C||CBS domain-containing protein
chr	aTSS_925	-	1242670	0.0015	VNG_RS06465	VNG1667G||ATPase
chr	aTSS_926	-	1242750	5.5e-12	VNG_RS06465	VNG1667G||ATPase
chr	aTSS_927	-	1244801	1.1e-10	VNG_RS06465	VNG1667G||ATPase
chr	aTSS_928	-	1248823	0.0019	VNG_RS06500	VNG1676G||GTP-binding protein
chr	aTSS_929	+	1252407	0.0022	VNG_RS06520	VNG1681C||hypothetical protein
chr	aTSS_930	+	1252436	0.0022	VNG_RS06520	VNG1681C||hypothetical protein
chr	aTSS_931	+	1253766	0	VNG_RS06525	VNG1682C||prenyltransferase
chr	aTSS_933	-	1260951	0	VNG_RS06565	VNG1691G||50S ribosomal protein L23
chr	aTSS_934	-	1262221	7.5e-06	VNG_RS06580	VNG1695G||50S ribosomal protein L22
chr	aTSS_935	-	1264889	4.1e-06	VNG_RS06605	VNG1701G||50S ribosomal protein L14
chr	aTSS_937	-	1267527	2.8e-06	VNG_RS06635	VNG1709G||50S ribosomal protein L6
chr	aTSS_938	-	1268683	0.00099	VNG_RS06645	VNG1713G||50S ribosomal protein L19e
chr	aTSS_939	-	1268722	0	VNG_RS06645	VNG1713G||50S ribosomal protein L19e
chr	aTSS_941	-	1272103	0.0025	VNG_RS06670	VNG1719G||preprotein translocase subunit SecY
chr	aTSS_942	-	1272766	2.5e-05	VNG_RS06675	VNG1720H||ABC transporter substrate-binding protein
chr	aTSS_944	-	1276552	0.0049	VNG_RS06695	VNG1724G||adenylate kinase
chr	aTSS_945	-	1277430	0.0025	VNG_RS06700	VNG1726G||DUF106 domain-containing protein
chr	aTSS_946	-	1277762	2.6e-08	VNG_RS06705	VNG1727G||cytidylate kinase
chr	aTSS_947	+	1280674	2.2e-07	VNG_RS06720	VNG1732C||hypothetical protein
chr	aTSS_948	+	1280722	0	VNG_RS06720	VNG1732C||hypothetical protein
chr	aTSS_950	-	1284370	0	VNG_RS06735	VNG1735C||MOSC domain-containing protein
chr	aTSS_952	-	1286503	6.8e-05	VNG_RS06745	VNG1739G||HtlC
chr	aTSS_953	-	1287817	0.0017	VNG_RS06755	||hypothetical protein
chr	aTSS_955	-	1287957	0.0021	VNG_RS06755	||hypothetical protein
chr	aTSS_957	-	1288269	1.4e-13	VNG_RS06760	||transcription factor S
chr	aTSS_959	+	1290422	0.0029	VNG_RS06775	VNG1748C||NAD(P)-dependent oxidoreductase
chr	aTSS_960	-	1290825	6.4e-05	VNG_RS06780	VNG1749G||redox-regulated ATPase YchF
chr	aTSS_962	+	1292440	0.00072	VNG_RS06785	VNG1751H||PAS domain S-box protein
chr	aTSS_964	+	1296081	0.0015	VNG_RS06800	VNG1755G||phytoene desaturase
chr	aTSS_965	-	1296526	0	VNG_RS06805	VNG1756G||translation initiation factor 1A 2
chr	aTSS_966	+	1303572	0.00047	VNG_OE3479R	(OE3479R) hypothetical protein
chr	aTSS_967	+	1303618	0	VNG_OE3479R	(OE3479R) hypothetical protein
chr	aTSS_969	+	1311911	0.00011	VNG_RS06860	VNG1770C||AarF/ABC1/UbiB kinase family protein
chr	aTSS_970	+	1314552	1.8e-07	VNG_RS06880	VNG1774G||glutamyl-tRNA reductase
chr	aTSS_971	+	1315458	0	VNG_RS06890	VNG1776G||Lrp/AsnC family transcriptional regulator
chr	aTSS_973	-	1319531	0.0005	VNG_RS06910	VNG1782C||DUF92 domain-containing protein
chr	aTSS_974	-	1319563	0	VNG_RS06910	VNG1782C||DUF92 domain-containing protein
chr	aTSS_975	-	1319990	0.00041	VNG_RS06910	VNG1782C||DUF92 domain-containing protein
chr	aTSS_977	+	1325862	1.8e-08	VNG_RS06950	VNG1791C||DUF1405 domain-containing protein
chr	aTSS_978	+	1325870	1.6e-05	VNG_RS06950	VNG1791C||DUF1405 domain-containing protein
chr	aTSS_980	+	1327586	0.00024	VNG_RS06960	VNG1794C||nuclease
chr	aTSS_984	+	1328614	0.0031	VNG_RS06960	VNG1794C||nuclease
chr	aTSS_985	+	1328636	0.0031	VNG_RS06960	VNG1794C||nuclease
chr	aTSS_987	+	1329440	0.00031	VNG_RS06960	VNG1794C||nuclease
chr	aTSS_990	+	1333096	1.1e-06	VNG_RS06985	VNG1798H||hypothetical protein
chr	aTSS_999	+	1351120	0	VNG_RS07090	VNG1830G||CTP synthetase
chr	aTSS_1000	+	1351549	3.1e-07	VNG_RS07090	VNG1830G||CTP synthetase
chr	aTSS_1001	+	1351842	0.0009	VNG_RS07095	VNG1831H||hypothetical protein
chr	aTSS_1002	+	1352021	8.3e-05	VNG_RS07095	VNG1831H||hypothetical protein
chr	aTSS_1003	-	1353444	0	VNG_RS07105	VNG1834G||HyrA
chr	aTSS_1004	-	1353737	0.0021	VNG_RS07105	VNG1834G||HyrA
chr	aTSS_1007	+	1355915	4.5e-07	VNG_RS07110	VNG1835G||threonine--tRNA ligase
chr	aTSS_1008	-	1356275	5.2e-06	VNG_RS07115	VNG1836G||cold-shock protein
chr	aTSS_1014	+	1377393	0.0033	VNG_RS07225	VNG1864G||HIT domain-containing protein
chr	aTSS_1015	+	1380198	2.1e-06	VNG_RS07245	VNG1868G||ABC transporter permease
chr	aTSS_1016	+	1380525	1.1e-06	VNG_RS07245	VNG1868G||ABC transporter permease
chr	aTSS_1020	-	1386089	0.00011	VNG_RS07270	VNG1874C||hypothetical protein
chr	aTSS_1022	+	1386869	0.00031	VNG_RS07275	VNG1875G||3-hydroxy-3-methylglutaryl-CoA reductase
chr	aTSS_1023	-	1388083	0.00014	VNG_RS07285	VNG1879G||thiamine ABC transporter substrate-binding protein
chr	aTSS_1024	-	1388768	0	VNG_RS07285	VNG1879G||thiamine ABC transporter substrate-binding protein
chr	aTSS_1026	-	1395290	0.00068	VNG_RS07315	VNG1886a||QacE family quaternary ammonium compound efflux SMR transporter
chr	aTSS_1027	+	1397562	0	VNG_RS13360	VNG1890H,VNG_1890H||hypothetical protein
chr	aTSS_1028	+	1397768	0.0014	VNG_RS13360	VNG1890H,VNG_1890H||hypothetical protein
chr	aTSS_1030	+	1405183	9.9e-05	VNG_RS07365	||KaiC domain-containing protein
chr	aTSS_1031	-	1407482	0.0031	VNG_RS07375	VNG1901C||GTP cyclohydrolase I FolE2
chr	aTSS_1035	-	1412697	7.5e-05	VNG_RS07400	VNGt31||tRNA-Ile
chr	aTSS_1036	-	1413693	2.7e-08	VNG_RS07410	||hypothetical protein
chr	aTSS_1039	-	1415192	4.9e-05	VNG_RS07425	VNG1912G||anthranilate phosphoribosyltransferase
chr	aTSS_1042	-	1421034	0.0046	VNG_RS07480	VNG1925H||transcription regulator-like protein
chr	aTSS_1044	-	1421152	0.0042	VNG_RS07480	VNG1925H||transcription regulator-like protein
chr	aTSS_1045	+	1421761	0.0013	VNG_RS07485	VNG1926G||2-oxo acid dehydrogenase
chr	aTSS_1047	-	1422498	1.9e-07	VNG_RS07490	VNG1927H||hypothetical protein
chr	aTSS_1048	-	1426176	0.0045	VNG_RS07510	VNG1934H||hypothetical protein
chr	aTSS_1050	-	1431306	2.2e-05	VNG_RS07540	VNG1941C||TIGR01210 family radical SAM protein
chr	aTSS_1051	-	1432009	0.0047	VNG_RS07540	VNG1941C||TIGR01210 family radical SAM protein
chr	aTSS_1053	+	1432344	8.4e-07	VNG_RS07545	VNG1942H||hypothetical protein
chr	aTSS_1056	-	1443508	0	VNG_RS13365	VNG1956H,VNG_1956H||hypothetical protein
chr	aTSS_1057	-	1443981	0	VNG_RS13365	VNG1956H,VNG_1956H||hypothetical protein
chr	aTSS_1058	+	1444760	6.9e-12	VNG_RS07600	VNG1957G||tRNA-ribosyltransferase
chr	aTSS_1059	+	1445669	0.00098	VNG_RS07600	VNG1957G||tRNA-ribosyltransferase
chr	aTSS_1061	-	1453655	0	VNG_RS07635	VNG1969G||anaerobic glycerol-3-phosphate dehydrogenase subunit A
chr	aTSS_1062	-	1456861	0	VNG_RS07645	VNG1972G||anaerobic glycerol-3-phosphate dehydrogenase subunit C
chr	aTSS_1063	-	1457132	4	VNG_RS07645	VNG1972G||anaerobic glycerol-3-phosphate dehydrogenase subunit C
chr	aTSS_1064	-	1457185	0.00012	VNG_RS07645	VNG1972G||anaerobic glycerol-3-phosphate dehydrogenase subunit C
chr	aTSS_1066	+	1457601	0.0011	VNG_RS07650	VNG1973H||hypothetical protein
chr	aTSS_1067	-	1459031	0	VNG_RS13370	VNG1977H,VNG_1977H||ATP-binding protein
chr	aTSS_1068	-	1459050	0.00073	VNG_RS13370	VNG1977H,VNG_1977H||ATP-binding protein
chr	aTSS_1069	-	1459462	0.00058	VNG_RS13370	VNG1977H,VNG_1977H||ATP-binding protein
chr	aTSS_1070	-	1459791	1.9e-07	VNG_RS13370	VNG1977H,VNG_1977H||ATP-binding protein
chr	aTSS_1071	+	1462233	9.1e-05	VNG_RS07675	VNG1983H||hypothetical protein
chr	aTSS_1072	-	1465071	2.9e-06	VNG_RS07685	VNG1984G||ribonuclease HII
chr	aTSS_1073	+	1465824	0.00032	VNG_RS07690	VNG1985C||sodium:proton antiporter
chr	aTSS_1074	+	1465933	0	VNG_RS07690	VNG1985C||sodium:proton antiporter
chr	aTSS_1075	+	1466647	7.1e-06	VNG_RS07690	VNG1985C||sodium:proton antiporter
chr	aTSS_1076	-	1467348	0	VNG_RS07695	VNG1986C||endonuclease NucS
chr	aTSS_1077	+	1468641	0.00033	VNG_RS07700	VNG1987G||preprotein translocase subunit SecD
chr	aTSS_1078	+	1469570	0.0027	VNG_RS07705	VNG1988G||protein translocase subunit SecF
chr	aTSS_1079	+	1470126	0.00089	VNG_RS07705	VNG1988G||protein translocase subunit SecF
chr	aTSS_1080	+	1471283	0	VNG_RS07715	VNG1991H||hypothetical protein
chr	aTSS_1081	+	1474435	1.7e-05	VNG_RS07735	VNG1995C||photosystem reaction center subunit H
chr	aTSS_1086	+	1483939	0.0011	VNG_RS07775	VNG2005G||histidine--tRNA ligase
chr	aTSS_1090	+	1486946	0.00058	VNG_RS07800	VNG2012C||site-2 protease family protein
chr	aTSS_1091	+	1488216	0.00071	VNG_RS07805	VNG2014H||hypothetical protein
chr	aTSS_1094	-	1492756	0.0018	VNG_RS07820	VNG2019C||PDZ domain-containing protein
chr	aTSS_1095	+	1493446	0.0016	VNG_RS07825	VNG2020C||PadR family transcriptional regulator
chr	aTSS_1096	-	1494270	1e-11	VNG_RS07830	VNG2021C||hypothetical protein
chr	aTSS_1097	+	1495464	0	VNG_RS07835	VNG2023G||aldo/keto reductase
chr	aTSS_1101	+	1506239	0.0015	VNG_RS07910	VNG2043G||non-canonical purine NTP pyrophosphatase, RdgB/HAM1 family
chr	aTSS_1102	+	1506405	0	VNG_RS07910	VNG2043G||non-canonical purine NTP pyrophosphatase, RdgB/HAM1 family
chr	aTSS_1103	+	1507869	0.0026	VNG_RS07920	VNG2045G||serine/threonine protein kinase
chr	aTSS_1105	+	1515273	0.0016	VNG_RS07975	VNG2064H||TIGR03663 family protein
chr	aTSS_1106	+	1516471	1.3e-11	VNG_RS07975	VNG2064H||TIGR03663 family protein
chr	aTSS_1110	-	1519457	0.0029	VNG_RS07990	VNG2067H||GtrA family protein
chr	aTSS_1112	+	1523846	4	VNG_RS08005	VNG2073C||MBL fold hydrolase
chr	aTSS_1115	-	1525501	0	VNG_RS08010	VNG2072G||serine--tRNA ligase
chr	aTSS_1117	-	1529688	0.0011	VNG_RS08055	VNG2082G||uracil-DNA glycosylase
chr	aTSS_1119	-	1530080	0.0013	VNG_RS08055	VNG2082G||uracil-DNA glycosylase
chr	aTSS_1120	-	1530107	0.0016	VNG_RS08055	VNG2082G||uracil-DNA glycosylase
chr	aTSS_1121	+	1530856	0	VNG_RS08060	VNG2084G||phosphonate ABC transporter, permease protein PhnE
chr	aTSS_1123	-	1535479	0	VNG_RS08085	VNG2088G||tRNA (guanine(10)-N(2))-dimethyltransferase
chr	aTSS_1124	-	1535742	0	VNG_RS08090	VNG2089H||hypothetical protein
chr	aTSS_1130	+	1540651	0	VNG_RS08110	VNG2096G||thermosome subunit
chr	aTSS_1131	-	1541089	2.6e-05	VNG_RS08115	VNG2097C||DUF418 domain-containing protein
chr	aTSS_1132	+	1542495	0.0028	VNG_RS08130	VNG2099C||reactive intermediate/imine deaminase
chr	aTSS_1133	+	1544954	0	VNG_RS08145	VNG2102G||citrate (Si)-synthase
chr	aTSS_1134	-	1547100	0.0031	VNG_RS08150	VNG2104G||potassium channel protein
chr	aTSS_1136	-	1548886	0.0021	VNG_RS08165	VNG2108G||threonine synthase
chr	aTSS_1139	-	1549529	0.00079	VNG_RS08165	VNG2108G||threonine synthase
chr	aTSS_1140	-	1549657	0.00022	VNG_RS08165	VNG2108G||threonine synthase
chr	aTSS_1142	-	1551951	6.1e-05	VNG_RS08180	VNG2112C||transcriptional regulator
chr	aTSS_1143	+	1555263	0	VNG_RS08195	VNG2116C||NCS2 family permease
chr	aTSS_1144	+	1556672	1	VNG_RS08205	VNG2118G||orotate phosphoribosyltransferase
chr	aTSS_1145	-	1558462	0.0032	VNG_RS08220	VNG2121C||DUF502 domain-containing protein
chr	aTSS_1146	-	1561180	5.3e-05	VNG_RS08230	VNG2123G||arginine:ornithine antiporter
chr	aTSS_1147	+	1562691	0	VNG_RS08235	VNG2124C||hypothetical protein
chr	aTSS_1148	-	1567186	0	VNG_RS08260	VNG2131G||peptide chain release factor 1
chr	aTSS_1149	-	1567177	0	VNG_RS08260	VNG2131G||peptide chain release factor 1
chr	aTSS_1150	-	1568044	0	VNG_RS08260	VNG2131G||peptide chain release factor 1
chr	aTSS_1151	+	1569916	3.5e-05	VNG_RS08275	VNG2135G||V-type ATP synthase subunit D
chr	aTSS_1152	+	1577033	0.00094	VNG_RS08310	VNG2142G||ATP synthase subunit E
chr	aTSS_1153	+	1577873	0.0038	VNG_RS08320	VNG2144G||ATP synthase subunit I
chr	aTSS_1154	+	1577882	0.00019	VNG_RS08320	VNG2144G||ATP synthase subunit I
chr	aTSS_1156	+	1578655	6.3e-13	VNG_RS08320	VNG2144G||ATP synthase subunit I
chr	aTSS_1157	+	1578771	0.0008	VNG_RS08320	VNG2144G||ATP synthase subunit I
chr	aTSS_1158	-	1580384	0	VNG_RS08330	VNG2147G||SAM-dependent methyltransferase
chr	aTSS_1161	-	1584091	0.0024	VNG_RS08350	VNG2150G||electron transfer flavoprotein subunit beta/FixA family protein
chr	aTSS_1165	-	1588775	0.0043	VNG_RS08375	VNG2155C||radical SAM protein
chr	aTSS_1167	+	1590460	0.0012	VNG_RS08380	VNG2156C||TIGR03663 family protein
chr	aTSS_1169	-	1594995	0	VNG_RS08400	VNG2160C||replication protein A
chr	aTSS_1170	-	1594975	0.00028	VNG_RS08400	VNG2160C||replication protein A
chr	aTSS_1175	+	1604794	2.9e-07	VNG_RS08455	VNG2172C||phosphotransferase family protein
chr	aTSS_1176	-	1608717	0	VNG_RS08470	VNG2175H||IS4 family transposase ISH8B
chr	aTSS_1177	-	1608955	0	VNG_RS08470	VNG2175H||IS4 family transposase ISH8B
chr	aTSS_1178	+	1609734	3.5e-08	VNG_RS13380	VNG2176H,VNG_2176H||hypothetical protein
chr	aTSS_1179	+	1610028	2.3e-05	VNG_RS13385	VNG2177H,VNG_2177H||hypothetical protein
chr	aTSS_1180	+	1610283	0	VNG_RS13385	VNG2177H,VNG_2177H||hypothetical protein
chr	aTSS_1181	+	1610539	5.5e-08	VNG_OE4045R	(OE4045R) hypothetical protein
chr	aTSS_1182	+	1610797	0	VNG_RS08475	VNG2178H||hypothetical protein
chr	aTSS_1183	-	1611555	0	VNG_RS08485	VNG2179H||hypothetical protein
chr	aTSS_1184	-	1611503	1e-05	VNG_RS08485	VNG2179H||hypothetical protein
chr	aTSS_1185	-	1611574	0.0024	VNG_RS08485	VNG2179H||hypothetical protein
chr	aTSS_1187	-	1615633	0.0016	VNG_RS08495	VNG2181G||DNA helicase mcm (intein-containing)
chr	aTSS_1188	-	1616268	0.0025	VNG_RS08495	VNG2181G||DNA helicase mcm (intein-containing)
chr	aTSS_1190	+	1620457	0	VNG_RS08530	VNG2187H||hypothetical protein
chr	aTSS_1191	-	1621451	0	VNG_RS08540	VNG2190G||isoleucine--tRNA ligase
chr	aTSS_1193	-	1624017	9.1e-06	VNG_RS08540	VNG2190G||isoleucine--tRNA ligase
chr	aTSS_1195	+	1624718	1	VNG_RS08545	VNG2191H||hypothetical protein
chr	aTSS_1196	+	1626239	0.00037	VNG_RS08550	VNG2193G,VNG2193Gm||cytochrome c oxidase subunit I
chr	aTSS_1197	+	1627093	0	VNG_RS08560	VNG2196G||halocyanin domain-containing protein
chr	aTSS_1198	+	1627520	1.4e-07	VNG_RS08560	VNG2196G||halocyanin domain-containing protein
chr	aTSS_1199	-	1629275	0	VNG_RS08575	VNG2201G||heavy metal translocating P-type ATPase
chr	aTSS_1201	-	1635237	0.0034	VNG_RS08595	VNG2205H||hypothetical protein
chr	aTSS_1205	+	1638843	1.5e-09	VNG_RS08610	VNG2208G||tryptophan--tRNA ligase
chr	aTSS_1206	+	1638888	0	VNG_RS08610	VNG2208G||tryptophan--tRNA ligase
chr	aTSS_1207	+	1639495	0.00028	VNG_RS08615	VNG2210G||tRNA splicing endonuclease
chr	aTSS_1209	+	1642415	0.0047	VNG_RS08625	VNG2213G||DEAD/DEAH box helicase
chr	aTSS_1210	+	1643905	0.0025	VNG_RS08630	VNG2214G||MATE family efflux transporter
chr	aTSS_1211	+	1644480	1.6e-09	VNG_RS08630	VNG2214G||MATE family efflux transporter
chr	aTSS_1212	-	1645746	3.8e-07	VNG_RS08635	VNG2216G||lipoyl synthase
chr	aTSS_1213	-	1646182	1.9e-08	VNG_RS08640	VNG2217G||pyruvate dehydrogenase (acetyl-transferring) E1 component subunit alpha
chr	aTSS_1214	-	1646210	0	VNG_RS08640	VNG2217G||pyruvate dehydrogenase (acetyl-transferring) E1 component subunit alpha
chr	aTSS_1215	-	1649790	1.9e-10	VNG_RS08650	VNG2219G||2-oxo acid dehydrogenase subunit E2
chr	aTSS_1216	-	1651813	0.0041	VNG_RS08660	VNG2222G||prephenate dehydratase
chr	aTSS_1217	+	1654026	0	VNG_RS08665	VNG2223G||leucine--tRNA ligase
chr	aTSS_1219	+	1655593	0.00044	VNG_RS08670	VNG2224G||alanine dehydrogenase
chr	aTSS_1220	+	1657956	3e-05	VNG_RS08680	VNG2227C||RNA-processing protein
chr	aTSS_1222	+	1661239	0.0002	VNG_RS08695	VNG2232G||tryptophan--tRNA ligase
chr	aTSS_1223	+	1661793	0	VNG_RS08695	VNG2232G||tryptophan--tRNA ligase
chr	aTSS_1225	-	1668282	0	VNG_RS08730	VNG2240G||ATPase AAA
chr	aTSS_1226	-	1668841	0	VNG_RS08730	VNG2240G||ATPase AAA
chr	aTSS_1227	-	1668984	6.3e-11	VNG_RS08735	VNG2241H||hypothetical protein
chr	aTSS_1228	-	1669292	5.2e-09	VNG_RS08735	VNG2241H||hypothetical protein
chr	aTSS_1229	-	1671268	3.9e-05	VNG_RS08750	VNG2244H||hypothetical protein
chr	aTSS_1231	+	1672372	0	VNG_RS08760	VNG2247G||ATP phosphoribosyltransferase
chr	aTSS_1232	-	1674727	0.0026	VNG_RS08775	VNG2251G||S-adenosyl-L-homocysteine hydrolase
chr	aTSS_1233	-	1674905	3.8e-08	VNG_RS08775	VNG2251G||S-adenosyl-L-homocysteine hydrolase
chr	aTSS_1234	-	1675916	1.3e-06	VNG_RS08775	VNG2251G||S-adenosyl-L-homocysteine hydrolase
chr	aTSS_1235	-	1676660	7e-05	VNG_RS08785	VNG2253H||hypothetical protein
chr	aTSS_1236	+	1677575	0.00029	VNG_RS08790	VNG2254C||DNA primase regulatory subunit PriL
chr	aTSS_1237	+	1678625	0.0045	VNG_RS08800	VNG2256G||DNA polymerase III sliding clamp
chr	aTSS_1238	+	1678735	2.5e-06	VNG_RS08800	VNG2256G||DNA polymerase III sliding clamp
chr	aTSS_1243	-	1688843	6e-11	VNG_RS08850	VNG2269G||preprotein translocase subunit TatC
chr	aTSS_1244	-	1688675	1.2e-05	VNG_RS08850	VNG2269G||preprotein translocase subunit TatC
chr	aTSS_1245	-	1688698	1e-07	VNG_RS08850	VNG2269G||preprotein translocase subunit TatC
chr	aTSS_1246	-	1691125	0.0008	VNG_RS08855	VNG2270G||endonuclease MutS2
chr	aTSS_1247	-	1691559	0	VNG_RS08860	VNG2271G|cdc6|ATPase AAA
chr	aTSS_1249	-	1693969	0	VNG_RS08875	VNG2274C||GIY-YIG nuclease family protein
chr	aTSS_1250	-	1696801	4.1e-08	VNG_RS08895	VNG2280G|rfc|ATPase AAA
chr	aTSS_1251	-	1696955	6e-05	VNG_RS08895	VNG2280G|rfc|ATPase AAA
chr	aTSS_1254	+	1698097	2.2e-05	VNG_RS08900	VNG2281C||glutathione S-transferase family protein
chr	aTSS_1255	-	1699230	0	VNG_RS08910	VNG2283G||alanine--tRNA ligase
chr	aTSS_1256	-	1699221	9.3e-10	VNG_RS08910	VNG2283G||alanine--tRNA ligase
chr	aTSS_1257	-	1699846	5e-13	VNG_RS08910	VNG2283G||alanine--tRNA ligase
chr	aTSS_1259	+	1702913	0.0041	VNG_RS08920	VNG2285C||prepilin peptidase
chr	aTSS_1260	-	1706999	0	VNG_RS08940	VNG2290G||MaoC family dehydratase
chr	aTSS_1261	+	1710126	0	VNG_RS08950	VNG2292H||DUF2029 domain-containing protein
chr	aTSS_1263	-	1712274	0.0016	VNG_RS08965	VNG2295G||imidazoleglycerol-phosphate dehydratase
chr	aTSS_1264	+	1713556	0.0036	VNG_RS08980	||hypothetical protein
chr	aTSS_1265	+	1713838	0	VNG_RS08980	||hypothetical protein
chr	aTSS_1266	-	1714031	0.0025	VNG_RS08985	VNG2298a||DUF1949 domain-containing protein
chr	aTSS_1268	-	1717433	0.00061	VNG_RS09000	VNG2302G||S9 family peptidase
chr	aTSS_1271	-	1720530	0.00054	VNG_RS09020	VNG2307C||inorganic phosphate transporter
chr	aTSS_1272	-	1720657	0.0006	VNG_RS09020	VNG2307C||inorganic phosphate transporter
chr	aTSS_1273	+	1721354	0.0017	VNG_RS09025	VNG2308G||HlyC/CorC family transporter
chr	aTSS_1275	+	1724967	7.4e-12	VNG_RS09050	VNG2313H||hypothetical protein
chr	aTSS_1277	-	1728640	0.0044	VNG_RS09080	VNG2320G||4Fe-4S dicluster domain-containing protein
chr	aTSS_1278	-	1729024	1.2e-05	VNG_RS09080	VNG2320G||4Fe-4S dicluster domain-containing protein
chr	aTSS_1279	-	1729963	0.00099	VNG_RS09080	VNG2320G||4Fe-4S dicluster domain-containing protein
chr	aTSS_1280	-	1730128	0.00035	VNG_RS09080	VNG2320G||4Fe-4S dicluster domain-containing protein
chr	aTSS_1281	-	1730329	0.00019	VNG_RS09080	VNG2320G||4Fe-4S dicluster domain-containing protein
chr	aTSS_1284	+	1741152	4.3e-05	VNG_RS09145	VNG2334C||PAS domain S-box protein
chr	aTSS_1286	-	1745810	5.6e-05	VNG_RS09155	VNG2337C||NifU family protein
chr	aTSS_1287	-	1745901	0.0037	VNG_RS09155	VNG2337C||NifU family protein
chr	aTSS_1288	-	1745994	0.0037	VNG_RS09155	VNG2337C||NifU family protein
chr	aTSS_1289	+	1746187	0.0032	VNG_RS09160	VNG2338G||intein-containing DNA polymerase II large subunit
chr	aTSS_1292	+	1749619	3.1e-09	VNG_RS09160	VNG2338G||intein-containing DNA polymerase II large subunit
chr	aTSS_1293	+	1751875	0.0024	VNG_RS09180	VNG2342H||hypothetical protein
chr	aTSS_1294	+	1752134	0	VNG_RS09180	VNG2342H||hypothetical protein
chr	aTSS_1296	+	1753137	0.0034	VNG_RS09185	VNG2343G||ABC transporter ATP-binding protein
chr	aTSS_1297	+	1755120	0	VNG_RS09195	VNG2346G||ABC transporter permease
chr	aTSS_1298	+	1758298	3.3e-05	VNG_RS09205	VNG2349G||peptide ABC transporter substrate-binding protein
chr	aTSS_1300	-	1763444	3.9e-06	VNG_RS09225	VNG2356G||Hef nuclease
chr	aTSS_1301	-	1766534	0	VNG_RS09230	VNG2358G||peptide-binding protein
chr	aTSS_1302	-	1769287	5.3e-08	VNG_RS09240	VNG2361G||ABC transporter permease
chr	aTSS_1303	-	1769313	1.1e-05	VNG_RS09240	VNG2361G||ABC transporter permease
chr	aTSS_1304	-	1769511	4.7e-07	VNG_RS09240	VNG2361G||ABC transporter permease
chr	aTSS_1306	-	1772731	2	VNG_RS09260	VNG2367G||malate dehydrogenase
chr	aTSS_1310	+	1778675	0	VNG_RS09295	VNG2373G||L-cysteine desulfhydrase
chr	aTSS_1313	+	1781714	0.00037	VNG_RS09310	VNG2377G||copper ABC transporter permease
chr	aTSS_1314	+	1781793	0	VNG_RS09310	VNG2377G||copper ABC transporter permease
chr	aTSS_1315	+	1782062	2.7e-05	VNG_RS09310	VNG2377G||copper ABC transporter permease
chr	aTSS_1316	+	1782247	8.5e-12	VNG_RS09310	VNG2377G||copper ABC transporter permease
chr	aTSS_1319	-	1786089	0.0044	VNG_RS09330	VNG2381G||excinuclease ABC subunit C
chr	aTSS_1320	+	1786546	0.00089	VNG_RS09335	VNG2383G||ribonucleotide-diphosphate reductase subunit beta
chr	aTSS_1321	+	1787101	0	VNG_RS09335	VNG2383G||ribonucleotide-diphosphate reductase subunit beta
chr	aTSS_1322	+	1788778	6.2e-11	VNG_RS09340	VNG2384G||ribonucleoside-diphosphate reductase subunit alpha
chr	aTSS_1323	+	1789988	0.0046	VNG_RS09345	VNG2386C||universal stress protein
chr	aTSS_1324	+	1790781	6.8e-06	VNG_RS09350	||sulfite exporter TauE/SafE family protein
chr	aTSS_1325	+	1791160	0.00041	VNG_RS09350	||sulfite exporter TauE/SafE family protein
chr	aTSS_1327	+	1793458	8.5e-11	VNG_RS09355	VNG2390G||excinuclease ABC subunit B
chr	aTSS_1328	+	1794709	1.9e-11	VNG_RS09365	VNG2393G||sulfurtransferase
chr	aTSS_1329	-	1795562	0.0023	VNG_RS09370	VNG2394G||sulfurtransferase
chr	aTSS_1331	-	1796147	0	VNG_RS09370	VNG2394G||sulfurtransferase
chr	aTSS_1332	-	1797097	0	VNG_RS09375	VNG2395C||thiamine ABC transporter substrate-binding protein
chr	aTSS_1333	-	1800221	1.4e-15	VNG_RS09385	VNG2397G||ABC transporter ATP-binding protein
chr	aTSS_1335	-	1801917	0.00025	VNG_RS09400	VNG2400H||hypothetical protein
chr	aTSS_1338	+	1804813	1.6e-07	VNG_RS09415	VNG2406C||hypothetical protein
chr	aTSS_1340	-	1808136	0.00064	VNG_RS09430	VNG2411G||cell division control protein Cdc6
chr	aTSS_1341	-	1808786	0.00049	VNG_RS09430	VNG2411G||cell division control protein Cdc6
chr	aTSS_1343	-	1810298	0.0035	VNG_RS09450	VNG2415H||hypothetical protein
chr	aTSS_1344	-	1812109	0	VNG_RS09460	VNG2417G||DNA polymerase II
chr	aTSS_1347	+	1828255	0	VNG_RS09530	VNG2436G||argininosuccinate lyase
chr	aTSS_1352	-	1837237	9.2e-07	VNG_RS09575	VNG2449G||aminopeptidase
chr	aTSS_1353	-	1838390	0	VNG_OE4440F	(OE4440F) small CPxCG-related zinc finger protein
chr	aTSS_1354	-	1839596	0.0013	VNG_RS09590	VNG2454C||hypothetical protein
chr	aTSS_1355	-	1839697	2.4e-07	VNG_RS09590	VNG2454C||hypothetical protein
chr	aTSS_1358	+	1843306	0.0037	VNG_RS09610	VNG2459G||signal recognition particle
chr	aTSS_1361	+	1846103	0.00012	VNG_RS09630	VNG2466a||translation initiation factor IF-6
chr	aTSS_1365	-	1849706	2e-09	VNG_RS09660	VNG2472G||iron-sulfur cluster assembly scaffold protein
chr	aTSS_1366	+	1850017	0.00025	VNG_RS09665	VNG2473G||DNA repair and recombination protein RadA
chr	aTSS_1369	+	1856753	4.6e-10	VNG_RS09700	VNG2482G||phosphate ABC transporter ATP-binding protein
chr	aTSS_1370	+	1857204	0	VNG_RS09700	VNG2482G||phosphate ABC transporter ATP-binding protein
chr	aTSS_1371	+	1857815	0	VNG_RS09705	VNG2483G||phosphate ABC transporter, permease protein PstA
chr	aTSS_1372	+	1857854	0.00012	VNG_RS09705	VNG2483G||phosphate ABC transporter, permease protein PstA
chr	aTSS_1373	+	1859378	4.1e-11	VNG_RS09710	VNG2484G||phosphate ABC transporter permease subunit PstC
chr	aTSS_1374	+	1860211	5.7e-06	VNG_RS09710	VNG2484G||phosphate ABC transporter permease subunit PstC
chr	aTSS_1375	-	1862822	0.00034	VNG_RS09725	VNG2490H||hypothetical protein
chr	aTSS_1376	-	1863062	0	VNG_RS09725	VNG2490H||hypothetical protein
chr	aTSS_1377	-	1865717	9.9e-07	VNG_RS09745	VNG2497H||cupin domain-containing protein
chr	aTSS_1378	-	1865669	2.9e-09	VNG_RS09745	VNG2497H||cupin domain-containing protein
chr	aTSS_1380	-	1871009	1.2e-06	VNG_RS09770	VNG2504G||phenylalanine--tRNA ligase subunit alpha
chr	aTSS_1381	-	1872442	0.00064	VNG_RS09775	VNG2505G||phenylalanine--tRNA ligase subunit beta
chr	aTSS_1382	+	1873094	0.00051	VNG_RS09780	VNG2507G||dihydroorotate dehydrogenase (quinone)
chr	aTSS_1383	-	1876205	0	VNG_RS09790	VNGr02||16S ribosomal RNA
chr	aTSS_1384	-	1876331	0	VNG_RS09790	VNGr02||16S ribosomal RNA
chr	aTSS_1385	-	1876575	0	VNG_RS09790	VNGr02||16S ribosomal RNA
chr	aTSS_1386	-	1877869	0	VNG_RS09800	VNGr03||23S ribosomal RNA
chr	aTSS_1387	-	1877910	8e-11	VNG_RS09800	VNGr03||23S ribosomal RNA
chr	aTSS_1388	-	1877958	0	VNG_RS09800	VNGr03||23S ribosomal RNA
chr	aTSS_1389	-	1878412	2e-11	VNG_RS09800	VNGr03||23S ribosomal RNA
chr	aTSS_1390	-	1878853	4.1e-05	VNG_RS09800	VNGr03||23S ribosomal RNA
chr	aTSS_1391	-	1879186	0.0046	VNG_RS09800	VNGr03||23S ribosomal RNA
chr	aTSS_1392	-	1879400	0	VNG_RS09800	VNGr03||23S ribosomal RNA
chr	aTSS_1393	-	1880238	0.0035	VNG_RS09800	VNGr03||23S ribosomal RNA
chr	aTSS_1394	-	1880253	1.9e-08	VNG_RS09800	VNGr03||23S ribosomal RNA
chr	aTSS_1395	-	1880274	0.00011	VNG_RS09800	VNGr03||23S ribosomal RNA
chr	aTSS_1396	-	1881785	0	VNG_RS09815	VNG2509H||hypothetical protein
chr	aTSS_1401	-	1886408	0	VNG_RS09850	VNG2516C||carbohydrate kinase family protein
chr	aTSS_1407	-	1894534	0.0017	VNG_RS09895	VNG2526G||oligopeptide ABC transporter ATP-binding protein OppF
chr	aTSS_1408	-	1897500	3.5e-13	VNG_RS09905	VNG2529G||ABC transporter permease
chr	aTSS_1409	-	1899189	4.5e-14	VNG_RS09915	VNG2532H||hypothetical protein
chr	aTSS_1412	+	1906312	1.7e-05	VNG_RS09955	VNG2543C||TIGR00296 family protein
chr	aTSS_1413	+	1909756	0.00033	VNG_RS09965	VNG2547G||valine--tRNA ligase
chr	aTSS_1414	+	1909933	7.4e-06	VNG_RS09965	VNG2547G||valine--tRNA ligase
chr	aTSS_1415	+	1910129	0.0011	VNG_RS09965	VNG2547G||valine--tRNA ligase
chr	aTSS_1416	-	1912696	6.4e-11	VNG_RS09970	VNG2549C||hypothetical protein
chr	aTSS_1417	-	1915654	0	VNG_RS09985	VNG2553G||NADP-dependent phosphogluconate dehydrogenase
chr	aTSS_1420	-	1916979	8.2e-05	VNG_RS09995	VNG2555C||(2Fe-2S)-binding protein
chr	aTSS_1422	+	1918112	0.00013	VNG_RS10010	VNG2558G||ABC transporter ATP-binding protein
chr	aTSS_1424	-	1923374	2	VNG_RS10030	VNG2565G||TrkH family potassium uptake protein
chr	aTSS_1425	-	1923765	0.0024	VNG_RS10030	VNG2565G||TrkH family potassium uptake protein
chr	aTSS_1426	-	1924043	0	VNG_OE4600F	(OE4600F) hypothetical protein
chr	aTSS_1427	-	1924035	6e-05	VNG_OE4600F	(OE4600F) hypothetical protein
chr	aTSS_1428	-	1924090	1.8e-07	VNG_OE4600F	(OE4600F) hypothetical protein
chr	aTSS_1430	-	1926066	1.2e-10	VNG_RS10035	VNG2566H||hypothetical protein
chr	aTSS_1431	-	1926140	0.00087	VNG_RS10035	VNG2566H||hypothetical protein
chr	aTSS_1432	-	1926166	5.5e-05	VNG_RS10035	VNG2566H||hypothetical protein
chr	aTSS_1433	-	1926265	4.2e-09	VNG_RS10035	VNG2566H||hypothetical protein
chr	aTSS_1434	-	1926248	0	VNG_RS10035	VNG2566H||hypothetical protein
chr	aTSS_1435	-	1928694	0.00041	VNG_RS10060	VNG2573G||halolysin
chr	aTSS_1437	-	1930516	1.9e-08	VNG_RS10065	VNG2574G||aconitate hydratase
chr	aTSS_1438	+	1940799	0	VNG_RS10140	VNG2595G||GTP-binding protein
chr	aTSS_1439	-	1944627	0	VNG_RS10175	VNG2602G||SLC13 family permease
chr	aTSS_1440	-	1944649	5e-09	VNG_RS10175	VNG2602G||SLC13 family permease
chr	aTSS_1441	-	1945605	0	VNG_RS10175	VNG2602G||SLC13 family permease
chr	aTSS_1442	-	1945617	1.1e-08	VNG_RS10175	VNG2602G||SLC13 family permease
chr	aTSS_1443	-	1945624	4.4e-06	VNG_RS10175	VNG2602G||SLC13 family permease
chr	aTSS_1444	-	1945732	0.00077	VNG_RS10175	VNG2602G||SLC13 family permease
chr	aTSS_1445	+	1946080	0.00094	VNG_RS10180	VNG2603H||hypothetical protein
chr	aTSS_1449	+	1948712	0	VNG_RS10195	VNG2607C||NADPH-dependent F420 reductase
chr	aTSS_1453	+	1954166	0.0014	VNG_RS10220	VNG2612G||ribosome biogenesis/translation initiation ATPase RLI
chr	aTSS_1455	+	1954613	0.00021	VNG_RS10225	VNG2613H||hypothetical protein
chr	aTSS_1457	+	1955847	4.3e-06	VNG_RS10235	VNG2615C||PIN domain-containing protein
chr	aTSS_1460	-	1959501	0	VNG_RS10245	VNG2617G||IMP dehydrogenase
chr	aTSS_1461	-	1960473	0	VNG_OE4676F	(OE4676F) small CPxCG-related zinc finger protein
chr	aTSS_1462	-	1961440	1.4e-09	VNG_RS10250	VNG2620G||ATP-dependent helicase
chr	aTSS_1463	-	1962402	0	VNG_RS10250	VNG2620G||ATP-dependent helicase
chr	aTSS_1464	+	1963576	0.0023	VNG_RS10260	||hypothetical protein
chr	aTSS_1465	-	1964010	4.5e-10	VNG_RS10265	VNG2624G||riboflavin synthase
chr	aTSS_1466	-	1964418	0.00023	VNG_RS10265	VNG2624G||riboflavin synthase
chr	aTSS_1468	+	1964725	0.0045	VNG_RS10270	VNG2625C||PrsW family intramembrane metalloprotease
chr	aTSS_1469	+	1965570	3.9e-06	VNG_RS10270	VNG2625C||PrsW family intramembrane metalloprotease
chr	aTSS_1470	-	1967106	0.00039	VNG_RS10275	VNG2627C||RNA-binding protein
chr	aTSS_1471	+	1967597	1.5e-05	VNG_RS10280	VNG2628H||NifU family protein
chr	aTSS_1472	+	1968825	3.8e-08	VNG_RS10290	VNG2631H||hypothetical protein
chr	aTSS_1474	-	1973430	1.6e-14	VNG_RS10310	VNG2636G||excinuclease ABC subunit UvrA
chr	aTSS_1476	+	1976519	0.00036	VNG_RS10325	VNG2639G||UDP-N-acetyl glucosamine 2-epimerase
chr	aTSS_1477	+	1977529	0.0009	VNG_RS10325	VNG2639G||UDP-N-acetyl glucosamine 2-epimerase
chr	aTSS_1478	+	1977642	0	VNG_RS10325	VNG2639G||UDP-N-acetyl glucosamine 2-epimerase
chr	aTSS_1479	-	1980235	2e-08	VNG_RS10345	VNG2643H||hypothetical protein
chr	aTSS_1482	+	1985799	0	VNG_RS10385	VNG2649G||elongation factor 1-alpha
chr	aTSS_1483	+	1986141	0.00043	VNG_RS10390	VNG2650G||homoserine dehydrogenase
chr	aTSS_1484	+	1988182	1	VNG_RS10400	VNG2652H||transposase
chr	aTSS_1485	+	1988304	0	VNG_RS10400	VNG2652H||transposase
chr	aTSS_1486	+	1988511	0.0017	VNG_RS10400	VNG2652H||transposase
chr	aTSS_1487	-	1989253	6.7e-09	VNG_RS10405	VNG2653C||IS200/IS605 family transposase ISH34
chr	aTSS_1488	+	1989174	0	VNG_RS10400	VNG2652H||transposase
chr	aTSS_1490	+	1991283	0	VNG_RS10410	VNG2654G,VNG2654Gm||elongation factor EF-2
chr	aTSS_1491	-	1992423	0.0042	VNG_RS10415	VNG2656H||hypothetical protein
chr	aTSS_1494	+	1995311	0.00021	VNG_RS10435	VNG2662G||DNA-directed RNA polymerase subunit A''
chr	aTSS_1495	+	1996668	3.6e-08	VNG_RS10440	VNG2664G,VNG2664Gm||DNA-directed RNA polymerase subunit A'
chr	aTSS_1497	+	1998685	2.3e-12	VNG_RS10445	VNG2665G||DNA-directed RNA polymerase subunit B'
chr	aTSS_1498	+	1998732	0.00032	VNG_RS10445	VNG2665G||DNA-directed RNA polymerase subunit B'
chr	aTSS_1499	+	2000489	2.6e-05	VNG_RS10450	pseudo VNG2666G||DNA-directed RNA polymerase subunit B''
chr	aTSS_1500	+	2002022	0	VNG_RS10450	pseudo VNG2666G||DNA-directed RNA polymerase subunit B''
chr	aTSS_1501	+	2002878	0	VNG_RS10465	VNG2669G||archaeosortase A
chr	aTSS_1502	-	2004224	1.3e-09	VNG_RS10470	||hypothetical protein
chr	aTSS_1503	+	2004482	0	VNG_RS10475	||ISH3 family transposase ISH3C
chr	aTSS_1504	+	2004967	0.00012	VNG_RS10475	||ISH3 family transposase ISH3C
chr	aTSS_1506	+	2005018	3	VNG_RS10475	||ISH3 family transposase ISH3C
chr	aTSS_1509	+	2005548	0	VNG_RS10475	||ISH3 family transposase ISH3C
chr	aTSS_1510	-	2005883	0	VNG_RS10480	||hypothetical protein
chr	aTSS_1511	-	2006394	0	VNG_RS10480	||hypothetical protein
chr	aTSS_1512	+	2006552	0	VNG_RS10485	VNG2674H||hypothetical protein
chr	aTSS_1513	+	2007535	0	VNG_RS10490	VNG2675C||TetR/AcrR family transcriptional regulator
chr	aTSS_1514	-	2008085	0	VNG_RS10495	VNG2677H||hypothetical protein
chr	aTSS_1517	-	2009207	0.00066	VNG_RS10495	VNG2677H||hypothetical protein
chr	aTSS_1520	+	2010001	0.00036	VNG_RS10500	VNG2678H||hypothetical protein
chr	aTSS_1521	+	2010010	0.0019	VNG_RS10500	VNG2678H||hypothetical protein
chr	aTSS_1522	+	2010559	0	VNG_RS10500	VNG2678H||hypothetical protein
chr	aTSS_1523	+	2010790	8.7e-05	VNG_RS10500	VNG2678H||hypothetical protein
chr	aTSS_1524	+	2010879	0.0011	VNG_RS10500	VNG2678H||hypothetical protein
chr	aTSS_1525	-	2011836	0.00066	VNG_RS10505	VNG2679G||major cell surface glycoprotein
chr	aTSS_1526	-	2012052	0	VNG_RS10505	VNG2679G||major cell surface glycoprotein
chr	aTSS_1527	-	2012277	0.0023	VNG_RS10505	VNG2679G||major cell surface glycoprotein
chr	aTSS_1528	-	2012667	0	VNG_RS10505	VNG2679G||major cell surface glycoprotein
chr	aTSS_1529	-	2013270	0.0022	VNG_RS10505	VNG2679G||major cell surface glycoprotein
chr	aTSS_1530	-	2013579	0	VNG_RS10505	VNG2679G||major cell surface glycoprotein
plasmid_pNRC100	aTSS_1531	+	2048	1.7e-05	VNG_RS12220	VNG7005||ISNCY family transposase ISH7A
plasmid_pNRC100	aTSS_1532	+	2549	0	VNG_RS12220	VNG7005||ISNCY family transposase ISH7A
plasmid_pNRC100	aTSS_1533	+	3715	0.0015	VNG_RS12220	VNG7005||ISNCY family transposase ISH7A
plasmid_pNRC100	aTSS_1534	+	6189	1.9e-06	VNG_RS13745	||hypothetical protein
plasmid_pNRC100	aTSS_1535	+	6549	0	VNG_RS13745	||hypothetical protein
plasmid_pNRC100	aTSS_1536	+	6661	0	VNG_RS13745	||hypothetical protein
plasmid_pNRC100	aTSS_1537	+	7004	0	VNG_RS13745	||hypothetical protein
plasmid_pNRC100	aTSS_1538	+	7602	0.0016	VNG_RS13745	||hypothetical protein
plasmid_pNRC100	aTSS_1539	-	9312	0	VNG_RS13755	||hypothetical protein
plasmid_pNRC100	aTSS_1540	-	9739	0	VNG_RS13755	||hypothetical protein
plasmid_pNRC100	aTSS_1541	-	9971	0	VNG_RS13755	||hypothetical protein
plasmid_pNRC100	aTSS_1542	-	10595	0	VNG_RS13755	||hypothetical protein
plasmid_pNRC100	aTSS_1543	-	10700	8.8e-07	VNG_RS13755	||hypothetical protein
plasmid_pNRC100	aTSS_1544	-	11043	0	VNG_RS13755	||hypothetical protein
plasmid_pNRC100	aTSS_1545	-	11250	2.7e-05	VNG_RS13755	||hypothetical protein
plasmid_pNRC100	aTSS_1546	-	12269	0.0049	VNG_RS13755	||hypothetical protein
plasmid_pNRC100	aTSS_1547	+	13053	6.7e-09	VNG_RS12260	||ISH3 family transposase ISH3B
plasmid_pNRC100	aTSS_1549	+	13423	0	VNG_RS12260	||ISH3 family transposase ISH3B
plasmid_pNRC100	aTSS_1550	-	15070	0	VNG_RS12265	VNG7012||IS4 family transposase ISH8
plasmid_pNRC100	aTSS_1551	-	15791	6.6e-05	VNG_RS12270	VNG7013||hypothetical protein
plasmid_pNRC100	aTSS_1552	-	16226	0	VNG_RS12270	VNG7013||hypothetical protein
plasmid_pNRC100	aTSS_1553	-	16302	0	VNG_RS12270	VNG7013||hypothetical protein
plasmid_pNRC100	aTSS_1554	-	16330	0	VNG_RS12270	VNG7013||hypothetical protein
plasmid_pNRC100	aTSS_1555	+	16743	0	VNG_RS12280	VNG7016||protein gvpL
plasmid_pNRC100	aTSS_1556	+	17055	0	VNG_RS12280	VNG7016||protein gvpL
plasmid_pNRC100	aTSS_1557	+	18092	0	VNG_RS12290	VNG7018||gas vesicle protein GvpJ
plasmid_pNRC100	aTSS_1558	+	18390	1.3e-07	VNG_RS13760	||protein gvpI
plasmid_pNRC100	aTSS_1559	+	18615	8.3e-08	VNG_RS13760	||protein gvpI
plasmid_pNRC100	aTSS_1560	+	18698	0.00048	VNG_RS12295	VNG7020||protein gvpH 1
plasmid_pNRC100	aTSS_1561	+	19920	0.00054	VNG_RS12305	VNG7022||protein gvpF
plasmid_pNRC100	aTSS_1562	+	20091	1.2e-07	VNG_RS12305	VNG7022||protein gvpF
plasmid_pNRC100	aTSS_1563	+	20327	0.0028	VNG_RS12310	VNG7023||transcriptional regulator
plasmid_pNRC100	aTSS_1564	+	20495	5.9e-07	VNG_RS12310	VNG7023||transcriptional regulator
plasmid_pNRC100	aTSS_1565	+	21000	0	VNG_RS12315	VNG7024||protein gvpD
plasmid_pNRC100	aTSS_1567	+	22084	0	VNG_RS12315	VNG7024||protein gvpD
plasmid_pNRC100	aTSS_1568	+	22128	0	VNG_RS12315	VNG7024||protein gvpD
plasmid_pNRC100	aTSS_1569	-	22964	3e-11	VNG_RS12325	VNG7026||gas vesicle protein GvpC
plasmid_pNRC100	aTSS_1570	-	23940	0	VNG_RS12325	VNG7026||gas vesicle protein GvpC
plasmid_pNRC100	aTSS_1571	-	25208	0	VNG_RS12335	VNG7028||protein gvpO 1
plasmid_pNRC100	aTSS_1572	-	25240	6.1e-06	VNG_RS12335	VNG7028||protein gvpO 1
plasmid_pNRC100	aTSS_1573	-	25593	0.0001	VNG_RS12340	VNG7029||ParA family protein
plasmid_pNRC100	aTSS_1574	-	25728	6.5e-10	VNG_RS12340	VNG7029||ParA family protein
plasmid_pNRC100	aTSS_1575	-	25997	0	VNG_RS12340	VNG7029||ParA family protein
plasmid_pNRC100	aTSS_1576	+	27584	2.7e-06	VNG_RS12345	VNG7030||PAS domain S-box protein
plasmid_pNRC100	aTSS_1577	+	29264	0	VNG_RS12345	VNG7030||PAS domain S-box protein
plasmid_pNRC100	aTSS_1578	+	29314	0	VNG_RS12345	VNG7030||PAS domain S-box protein
plasmid_pNRC100	aTSS_1579	+	30624	0	VNG_RS12355	VNG7032||IS4 family transposase ISH8A
plasmid_pNRC100	aTSS_1581	+	31134	0	VNG_RS12355	VNG7032||IS4 family transposase ISH8A
plasmid_pNRC100	aTSS_1582	-	32099	0	VNG_RS12360	||ISH3 family transposase ISH3C
plasmid_pNRC100	aTSS_1583	-	32113	0	VNG_RS12360	||ISH3 family transposase ISH3C
plasmid_pNRC100	aTSS_1584	-	32680	0	VNG_RS12360	||ISH3 family transposase ISH3C
plasmid_pNRC100	aTSS_1585	-	33165	0	VNG_RS12360	||ISH3 family transposase ISH3C
plasmid_pNRC100	aTSS_1586	+	33423	9e-06	VNG_RS12365	VNG7033||hypothetical protein
plasmid_pNRC100	aTSS_1587	+	33671	0.0003	VNG_RS12365	VNG7033||hypothetical protein
plasmid_pNRC100	aTSS_1588	+	33766	7.2e-05	VNG_RS12365	VNG7033||hypothetical protein
plasmid_pNRC100	aTSS_1589	+	33896	1.1e-08	VNG_RS12365	VNG7033||hypothetical protein
plasmid_pNRC100	aTSS_1590	+	34439	0	VNG_RS12365	VNG7033||hypothetical protein
plasmid_pNRC100	aTSS_1591	-	34554	0	VNG_RS12370	VNG7034||IS5 family transposase ISH28
plasmid_pNRC100	aTSS_1592	-	34924	0.00052	VNG_RS12370	VNG7034||IS5 family transposase ISH28
plasmid_pNRC100	aTSS_1593	-	35225	0.0035	VNG_RS12370	VNG7034||IS5 family transposase ISH28
plasmid_pNRC100	aTSS_1594	+	35601	0.0037	VNG_RS12375	partial pseudo||hypothetical protein
plasmid_pNRC100	aTSS_1596	-	36691	2.3e-06	VNG_RS12380	partial pseudo VNG7035||IS4 family transposase
plasmid_pNRC100	aTSS_1598	-	36837	0	VNG_RS12385	VNG7036||IS5 family transposase ISH11
plasmid_pNRC100	aTSS_1599	-	37304	2e-12	VNG_RS12385	VNG7036||IS5 family transposase ISH11
plasmid_pNRC100	aTSS_1600	-	38218	0.0042	VNG_RS12390	VNG7037||hypothetical protein
plasmid_pNRC100	aTSS_1601	+	38299	6.7e-06	VNG_RS12395	||hypothetical protein
plasmid_pNRC100	aTSS_1602	+	38497	0	VNG_RS12395	||hypothetical protein
plasmid_pNRC100	aTSS_1603	-	39756	0	VNG_RS12410	||PadR family transcriptional regulator
plasmid_pNRC100	aTSS_1604	+	40952	0	VNG_RS12420	||hypothetical protein
plasmid_pNRC100	aTSS_1605	+	40976	5.9e-09	VNG_RS12420	||hypothetical protein
plasmid_pNRC100	aTSS_1606	-	42335	0	VNG_RS12425	VNG7039||cytochrome ubiquinol oxidase subunit I
plasmid_pNRC100	aTSS_1607	-	42446	0.00064	VNG_RS12425	VNG7039||cytochrome ubiquinol oxidase subunit I
plasmid_pNRC100	aTSS_1609	-	43040	0	VNG_RS12425	VNG7039||cytochrome ubiquinol oxidase subunit I
plasmid_pNRC100	aTSS_1610	-	44608	0.00023	VNG_RS12430	VNG7040||cytochrome d ubiquinol oxidase subunit II
plasmid_pNRC100	aTSS_1611	-	46226	0.0021	VNG_RS12445	VNG7043||MBL fold metallo-hydrolase
plasmid_pNRC100	aTSS_1613	-	47619	1.7e-11	VNG_RS12455	VNG7046||hypothetical protein
plasmid_pNRC100	aTSS_1614	-	47667	3	VNG_RS12455	VNG7046||hypothetical protein
plasmid_pNRC100	aTSS_1615	-	48862	4e-06	VNG_RS12460	VNG7047||inorganic phosphate transporter
plasmid_pNRC100	aTSS_1616	-	49167	1.6e-05	VNG_RS12460	VNG7047||inorganic phosphate transporter
plasmid_pNRC100	aTSS_1617	+	49789	0.0019	VNG_RS12465	VNG7048||XRE family transcriptional regulator
plasmid_pNRC100	aTSS_1618	-	50115	0.0044	VNG_RS12470	VNG7049||hypothetical protein
plasmid_pNRC100	aTSS_1619	-	51714	0	VNG_RS12475	VNG7051||MFS transporter
plasmid_pNRC100	aTSS_1620	-	51904	5.2e-05	VNG_RS12475	VNG7051||MFS transporter
plasmid_pNRC100	aTSS_1621	-	54295	5.2e-10	VNG_RS12485	VNG7053||transcriptional regulator
plasmid_pNRC100	aTSS_1622	+	56632	2.6e-09	VNG_RS12505	VNG7056||hypothetical protein
plasmid_pNRC100	aTSS_1623	-	58063	5.2e-07	VNG_RS13770	||hypothetical protein
plasmid_pNRC100	aTSS_1624	-	58178	0	VNG_RS13770	||hypothetical protein
plasmid_pNRC100	aTSS_1625	-	59141	0	VNG_RS12515	VNG7059||IS4 family transposase ISH8B
plasmid_pNRC100	aTSS_1626	-	59379	0	VNG_RS12515	VNG7059||IS4 family transposase ISH8B
plasmid_pNRC100	aTSS_1627	+	60323	0.0032	VNG_RS12520	VNG7060||type 2 isopentenyl-diphosphate Delta-isomerase
plasmid_pNRC100	aTSS_1628	-	61952	0.00014	VNG_RS12525	VNG7061||ArsR family transcriptional regulator
plasmid_pNRC100	aTSS_1629	-	62045	0	VNG_RS12525	VNG7061||ArsR family transcriptional regulator
plasmid_pNRC100	aTSS_1630	-	62265	2e-09	VNG_RS12525	VNG7061||ArsR family transcriptional regulator
plasmid_pNRC100	aTSS_1631	-	62466	0.00077	VNG_RS13775	||hypothetical protein
plasmid_pNRC100	aTSS_1632	-	62538	0	VNG_RS13775	||hypothetical protein
plasmid_pNRC100	aTSS_1633	-	63383	6.5e-07	VNG_RS12530	VNG7063||transposase
plasmid_pNRC100	aTSS_1634	-	64660	0.00027	VNG_RS12530	VNG7063||transposase
plasmid_pNRC100	aTSS_1635	+	64914	3.1e-06	VNG_RS12535	VNG7064||hypothetical protein
plasmid_pNRC100	aTSS_1636	+	65042	1.7e-06	VNG_RS12535	VNG7064||hypothetical protein
plasmid_pNRC100	aTSS_1637	+	65168	0	VNG_RS12535	VNG7064||hypothetical protein
plasmid_pNRC100	aTSS_1638	+	66008	1.5e-07	VNG_RS12540	VNG7065||ParA family protein
plasmid_pNRC100	aTSS_1639	+	66762	0	VNG_RS12545	VNG7066||hypothetical protein
plasmid_pNRC100	aTSS_1640	+	66780	2.3e-07	VNG_RS12545	VNG7066||hypothetical protein
plasmid_pNRC100	aTSS_1641	+	66858	0	VNG_RS12545	VNG7066||hypothetical protein
plasmid_pNRC100	aTSS_1642	+	66902	0	VNG_RS12545	VNG7066||hypothetical protein
plasmid_pNRC100	aTSS_1643	+	67062	0.0039	VNG_RS12545	VNG7066||hypothetical protein
plasmid_pNRC100	aTSS_1644	+	67508	4.3e-05	VNG_RS12550	VNG7067||transcriptional regulator
plasmid_pNRC100	aTSS_1645	+	68275	7.7e-05	VNG_RS13780	||deoxyribonuclease
plasmid_pNRC100	aTSS_1646	+	68422	0	VNG_RS13780	||deoxyribonuclease
plasmid_pNRC100	aTSS_1647	+	68642	0	VNG_RS13780	||deoxyribonuclease
plasmid_pNRC100	aTSS_1648	+	68658	0	VNG_RS13780	||deoxyribonuclease
plasmid_pNRC100	aTSS_1649	-	69111	0	VNG_RS12560	VNG7070||cell division control protein Cdc6
plasmid_pNRC100	aTSS_1650	-	69795	0	VNG_RS12560	VNG7070||cell division control protein Cdc6
plasmid_pNRC100	aTSS_1651	-	69875	6.1e-05	VNG_RS12560	VNG7070||cell division control protein Cdc6
plasmid_pNRC100	aTSS_1652	-	72050	0.00046	VNG_RS13790	||hypothetical protein
plasmid_pNRC100	aTSS_1653	+	72411	0.0047	VNG_RS12570	VNG7072||SOS response-associated peptidase
plasmid_pNRC100	aTSS_1654	+	74020	0	VNG_RS12575	VNG7073||hypothetical protein
plasmid_pNRC100	aTSS_1655	+	74216	7.3e-10	VNG_RS12575	VNG7073||hypothetical protein
plasmid_pNRC100	aTSS_1656	+	74471	0.00015	VNG_RS12575	VNG7073||hypothetical protein
plasmid_pNRC100	aTSS_1657	+	74609	0	VNG_RS12575	VNG7073||hypothetical protein
plasmid_pNRC100	aTSS_1658	+	74642	0.00062	VNG_RS12575	VNG7073||hypothetical protein
plasmid_pNRC100	aTSS_1659	+	75192	5e-08	VNG_RS12580	partial VNG7074||hypothetical protein
plasmid_pNRC100	aTSS_1660	+	75945	0	VNG_RS13165	||hypothetical protein
plasmid_pNRC100	aTSS_1662	+	76534	0	VNG_RS13165	||hypothetical protein
plasmid_pNRC100	aTSS_1663	+	76551	0	VNG_RS13165	||hypothetical protein
plasmid_pNRC100	aTSS_1664	+	77215	0	VNG_RS12595	VNG7076||hypothetical protein
plasmid_pNRC100	aTSS_1665	+	78135	8.7e-13	VNG_RS12595	VNG7076||hypothetical protein
plasmid_pNRC100	aTSS_1666	+	78167	0.00069	VNG_RS12595	VNG7076||hypothetical protein
plasmid_pNRC100	aTSS_1667	+	78386	0.0013	VNG_RS12595	VNG7076||hypothetical protein
plasmid_pNRC100	aTSS_1668	+	81517	0	VNG_RS13795	||hypothetical protein
plasmid_pNRC100	aTSS_1669	-	81940	0	VNG_RS12620	VNG7079||hypothetical protein
plasmid_pNRC100	aTSS_1670	-	81994	0	VNG_RS12620	VNG7079||hypothetical protein
plasmid_pNRC100	aTSS_1671	-	82618	0	VNG_RS12625	||ISH3 family transposase ISH3B
plasmid_pNRC100	aTSS_1673	-	82988	2e-08	VNG_RS12625	||ISH3 family transposase ISH3B
plasmid_pNRC100	aTSS_1674	+	83831	0.00033	VNG_RS12630	VNG7080||recombinase
plasmid_pNRC100	aTSS_1675	+	84843	0.00051	VNG_RS12635	VNG7081||hypothetical protein
plasmid_pNRC100	aTSS_1676	+	84879	2	VNG_RS12635	VNG7081||hypothetical protein
plasmid_pNRC100	aTSS_1678	+	87769	0.0034	VNG_RS12650	VNG7085||ISNCY family transposase ISH7B
plasmid_pNRC100	aTSS_1679	+	88693	0.00033	VNG_RS12650	VNG7085||ISNCY family transposase ISH7B
plasmid_pNRC100	aTSS_1681	-	92578	4.4e-05	VNG_RS13805	||hypothetical protein
plasmid_pNRC100	aTSS_1682	-	93745	6.6e-05	VNG_RS12685	VNG7091||hypothetical protein
plasmid_pNRC100	aTSS_1683	-	93948	0.0024	VNG_RS12685	VNG7091||hypothetical protein
plasmid_pNRC100	aTSS_1684	+	94178	0	VNG_RS12690	VNG7092||DUF790 domain-containing protein
plasmid_pNRC100	aTSS_1685	+	94401	8.3e-08	VNG_RS12690	VNG7092||DUF790 domain-containing protein
plasmid_pNRC100	aTSS_1686	+	94606	3.1e-12	VNG_RS12690	VNG7092||DUF790 domain-containing protein
plasmid_pNRC100	aTSS_1687	+	94805	2e-09	VNG_RS12690	VNG7092||DUF790 domain-containing protein
plasmid_pNRC100	aTSS_1688	+	95286	0	VNG_RS12690	VNG7092||DUF790 domain-containing protein
plasmid_pNRC100	aTSS_1689	+	95683	0.00083	VNG_RS12695	VNG7093||ATP-dependent helicase
plasmid_pNRC100	aTSS_1692	-	98753	0.0041	VNG_RS12705	VNG7095||hypothetical protein
plasmid_pNRC100	aTSS_1693	-	98765	0.00078	VNG_RS12705	VNG7095||hypothetical protein
plasmid_pNRC100	aTSS_1694	-	99085	0.0021	VNG_RS12705	VNG7095||hypothetical protein
plasmid_pNRC100	aTSS_1695	-	99480	0	VNG_RS12705	VNG7095||hypothetical protein
plasmid_pNRC100	aTSS_1696	-	100942	0	VNG_RS12705	VNG7095||hypothetical protein
plasmid_pNRC100	aTSS_1697	-	101511	0	VNG_RS12710	||ISH3-like element ISH27-3 family transposase
plasmid_pNRC100	aTSS_1698	-	102011	0.0006	VNG_RS12710	||ISH3-like element ISH27-3 family transposase
plasmid_pNRC100	aTSS_1699	-	102078	0.0026	VNG_RS12710	||ISH3-like element ISH27-3 family transposase
plasmid_pNRC100	aTSS_1700	-	102448	0	VNG_RS12710	||ISH3-like element ISH27-3 family transposase
plasmid_pNRC100	aTSS_1701	-	102563	0	VNG_RS12710	||ISH3-like element ISH27-3 family transposase
plasmid_pNRC100	aTSS_1702	-	103465	2.5e-09	VNG_RS13810	||hypothetical protein
plasmid_pNRC100	aTSS_1703	-	104066	4.1e-09	VNG_RS12715	VNG7096||class I SAM-dependent DNA methyltransferase
plasmid_pNRC100	aTSS_1704	-	104453	2e-13	VNG_RS12715	VNG7096||class I SAM-dependent DNA methyltransferase
plasmid_pNRC100	aTSS_1705	-	105577	0	VNG_RS12715	VNG7096||class I SAM-dependent DNA methyltransferase
plasmid_pNRC100	aTSS_1707	-	106142	8.3e-05	VNG_RS12720	||ISH3 family transposase ISH27-2
plasmid_pNRC100	aTSS_1710	-	106207	3.3e-06	VNG_RS12720	||ISH3 family transposase ISH27-2
plasmid_pNRC100	aTSS_1711	-	106692	1.3e-11	VNG_RS12720	||ISH3 family transposase ISH27-2
plasmid_pNRC100	aTSS_1712	-	107111	0	VNG_RS12725	VNG7097||class I SAM-dependent DNA methyltransferase
plasmid_pNRC100	aTSS_1713	-	107234	1.6e-07	VNG_RS12725	VNG7097||class I SAM-dependent DNA methyltransferase
plasmid_pNRC100	aTSS_1714	-	107343	1	VNG_RS12725	VNG7097||class I SAM-dependent DNA methyltransferase
plasmid_pNRC100	aTSS_1715	-	107677	0.0024	VNG_RS12725	VNG7097||class I SAM-dependent DNA methyltransferase
plasmid_pNRC100	aTSS_1716	-	107932	0	VNG_RS12725	VNG7097||class I SAM-dependent DNA methyltransferase
plasmid_pNRC100	aTSS_1717	-	108118	0	VNG_RS12725	VNG7097||class I SAM-dependent DNA methyltransferase
plasmid_pNRC100	aTSS_1718	-	108145	0	VNG_RS12725	VNG7097||class I SAM-dependent DNA methyltransferase
plasmid_pNRC100	aTSS_1719	-	108686	0	VNG_RS12725	VNG7097||class I SAM-dependent DNA methyltransferase
plasmid_pNRC100	aTSS_1720	-	109003	1.1e-05	VNG_RS12725	VNG7097||class I SAM-dependent DNA methyltransferase
plasmid_pNRC100	aTSS_1721	-	109956	0	VNG_RS12730	VNG7099||helicase
plasmid_pNRC100	aTSS_1722	-	110592	0	VNG_RS12730	VNG7099||helicase
plasmid_pNRC100	aTSS_1723	-	111132	0	VNG_RS12730	VNG7099||helicase
plasmid_pNRC100	aTSS_1724	-	111566	0.0047	VNG_RS12730	VNG7099||helicase
plasmid_pNRC100	aTSS_1725	-	112145	0	VNG_RS12735	VNG7100||transcription factor
plasmid_pNRC100	aTSS_1728	-	113689	0	VNG_RS12740	VNG7101||hypothetical protein
plasmid_pNRC100	aTSS_1729	-	113863	0	VNG_RS12740	VNG7101||hypothetical protein
plasmid_pNRC100	aTSS_1730	+	115202	0	VNG_RS12750	VNG7103||hypothetical protein
plasmid_pNRC100	aTSS_1731	-	116119	0.0042	VNG_RS12755	VNG7104||hypothetical protein
plasmid_pNRC100	aTSS_1732	-	116336	0	VNG_RS12755	VNG7104||hypothetical protein
plasmid_pNRC100	aTSS_1733	-	119131	0	VNG_RS12760	VNG7105||hypothetical protein
plasmid_pNRC100	aTSS_1734	-	119106	0.00056	VNG_RS12760	VNG7105||hypothetical protein
plasmid_pNRC100	aTSS_1735	-	121488	0	VNG_RS12765	VNG7106||site-specific integrase
plasmid_pNRC100	aTSS_1736	-	121696	0	VNG_RS12765	VNG7106||site-specific integrase
plasmid_pNRC100	aTSS_1737	-	121783	0.00027	VNG_RS12765	VNG7106||site-specific integrase
plasmid_pNRC100	aTSS_1738	-	121859	0	VNG_RS12765	VNG7106||site-specific integrase
plasmid_pNRC100	aTSS_1739	-	121964	8.1e-05	VNG_RS12765	VNG7106||site-specific integrase
plasmid_pNRC100	aTSS_1740	-	122008	0	VNG_RS12765	VNG7106||site-specific integrase
plasmid_pNRC100	aTSS_1741	-	122117	5.6e-06	VNG_RS12765	VNG7106||site-specific integrase
plasmid_pNRC100	aTSS_1742	-	122305	1.1e-08	VNG_RS12765	VNG7106||site-specific integrase
plasmid_pNRC100	aTSS_1744	+	123555	0	VNG_RS12770	VNG7107||IS1595 family transposase ISH4
plasmid_pNRC100	aTSS_1745	-	124804	0.0035	VNG_RS12780	VNG7109||hypothetical protein
plasmid_pNRC100	aTSS_1746	-	124860	2.9e-05	VNG_RS12780	VNG7109||hypothetical protein
plasmid_pNRC100	aTSS_1747	-	125673	0	VNG_RS13815	||hypothetical protein
plasmid_pNRC100	aTSS_1748	-	125887	0.0013	VNG_RS13815	||hypothetical protein
plasmid_pNRC100	aTSS_1749	-	126060	7.5e-10	VNG_RS13815	||hypothetical protein
plasmid_pNRC100	aTSS_1750	-	126541	7.8e-05	VNG_RS12790	VNG7112||MarR family transcriptional regulator
plasmid_pNRC100	aTSS_1751	-	127514	1.2e-12	VNG_RS13820	||hypothetical protein
plasmid_pNRC100	aTSS_1752	-	127590	9.3e-12	VNG_RS13820	||hypothetical protein
plasmid_pNRC100	aTSS_1753	-	127720	1.7e-05	VNG_RS13820	||hypothetical protein
plasmid_pNRC100	aTSS_1755	-	128260	0	VNG_OE8044C1F	(OE8044C1F) small CPxCG-related zinc finger protein
plasmid_pNRC100	aTSS_1756	+	128418	3	VNG_RS12795	VNG7114||transcription factor
plasmid_pNRC100	aTSS_1757	-	129208	6.4e-05	VNG_RS12800	VNG7115||HD family hydrolase
plasmid_pNRC100	aTSS_1758	-	129736	9.5e-07	VNG_RS12800	VNG7115||HD family hydrolase
plasmid_pNRC100	aTSS_1759	-	129786	0	VNG_RS12800	VNG7115||HD family hydrolase
plasmid_pNRC100	aTSS_1760	+	131183	0.0034	VNG_RS12815	||pyridoxamine 5'-phosphate oxidase family protein
plasmid_pNRC100	aTSS_1761	+	131212	0	VNG_RS12815	||pyridoxamine 5'-phosphate oxidase family protein
plasmid_pNRC100	aTSS_1762	+	131430	5.4e-09	VNG_RS12815	||pyridoxamine 5'-phosphate oxidase family protein
plasmid_pNRC100	aTSS_1763	+	131481	2.1e-08	VNG_RS12815	||pyridoxamine 5'-phosphate oxidase family protein
plasmid_pNRC100	aTSS_1764	-	131892	0	VNG_RS12820	VNG7118||hypothetical protein
plasmid_pNRC100	aTSS_1765	+	132736	0.00015	VNG_RS12825	VNG7119||IS4 family transposase ISH8C
plasmid_pNRC100	aTSS_1766	+	132866	0	VNG_RS12825	VNG7119||IS4 family transposase ISH8C
plasmid_pNRC100	aTSS_1767	+	133138	0	VNG_RS12825	VNG7119||IS4 family transposase ISH8C
plasmid_pNRC100	aTSS_1768	-	134213	0	VNG_RS12830	VNG7120||hypothetical protein
plasmid_pNRC100	aTSS_1769	-	134534	3.3e-05	VNG_RS12830	VNG7120||hypothetical protein
plasmid_pNRC100	aTSS_1770	-	134788	0	VNG_RS12830	VNG7120||hypothetical protein
plasmid_pNRC100	aTSS_1771	-	135092	0.00015	VNG_RS12830	VNG7120||hypothetical protein
plasmid_pNRC100	aTSS_1772	-	135272	2.9e-12	VNG_RS12830	VNG7120||hypothetical protein
plasmid_pNRC100	aTSS_1773	+	136198	0	VNG_RS12835	VNG7121||methyltransferase domain-containing protein
plasmid_pNRC100	aTSS_1774	+	138139	0	VNG_RS12855	VNG7123||arsenic-transporting ATPase
plasmid_pNRC100	aTSS_1775	+	138359	2e-10	VNG_RS12855	VNG7123||arsenic-transporting ATPase
plasmid_pNRC100	aTSS_1776	+	139727	0	VNG_RS12860	VNG7124||arsenical resistance operon transcriptional repressor ArsD
plasmid_pNRC100	aTSS_1777	-	140586	5.2e-10	VNG_RS13830	||transcriptional regulator
plasmid_pNRC100	aTSS_1778	-	141891	0	VNG_RS12870	VNG7127||hypothetical protein
plasmid_pNRC100	aTSS_1779	+	142789	0	VNG_RS12875	||ISH3-like element ISH27-3 family transposase
plasmid_pNRC100	aTSS_1780	+	142904	0	VNG_RS12875	||ISH3-like element ISH27-3 family transposase
plasmid_pNRC100	aTSS_1781	+	143274	6.4e-05	VNG_RS12875	||ISH3-like element ISH27-3 family transposase
plasmid_pNRC100	aTSS_1782	+	143341	0.00049	VNG_RS12875	||ISH3-like element ISH27-3 family transposase
plasmid_pNRC100	aTSS_1784	-	144142	6.4e-06	VNG_RS12880	||hypothetical protein
plasmid_pNRC100	aTSS_1785	-	145468	4.7e-05	VNG_RS12895	VNG7130||hypothetical protein
plasmid_pNRC100	aTSS_1786	-	145794	6e-06	VNG_RS12900	VNG7131||hypothetical protein
plasmid_pNRC100	aTSS_1787	-	146357	0	VNG_RS12905	VNG7132||hypothetical protein
plasmid_pNRC100	aTSS_1788	-	147033	0	VNG_RS13835	partial pseudo||hypothetical protein
plasmid_pNRC100	aTSS_1789	-	147546	1.3e-05	VNG_RS12910	VNG7134||DNA-binding protein
plasmid_pNRC100	aTSS_1790	-	147699	0.00033	VNG_RS12910	VNG7134||DNA-binding protein
plasmid_pNRC100	aTSS_1791	-	148317	0.00021	VNG_RS13840	||hypothetical protein
plasmid_pNRC100	aTSS_1792	-	148484	2.2e-05	VNG_RS13840	||hypothetical protein
plasmid_pNRC100	aTSS_1793	-	148525	0.00018	VNG_RS13840	||hypothetical protein
plasmid_pNRC100	aTSS_1794	-	148451	0	VNG_RS13840	||hypothetical protein
plasmid_pNRC100	aTSS_1795	-	148555	2.6e-07	VNG_RS13840	||hypothetical protein
plasmid_pNRC100	aTSS_1796	-	149180	3.1e-06	VNG_RS12920	VNG7136||hypothetical protein
plasmid_pNRC100	aTSS_1797	-	149192	0.0023	VNG_RS12920	VNG7136||hypothetical protein
plasmid_pNRC100	aTSS_1798	-	149210	0.00091	VNG_RS12920	VNG7136||hypothetical protein
plasmid_pNRC100	aTSS_1799	-	149522	1.9e-05	VNG_RS12920	VNG7136||hypothetical protein
plasmid_pNRC100	aTSS_1800	-	149535	0	VNG_RS12920	VNG7136||hypothetical protein
plasmid_pNRC100	aTSS_1801	-	149573	0	VNG_RS12920	VNG7136||hypothetical protein
plasmid_pNRC100	aTSS_1802	-	149639	0	VNG_RS12920	VNG7136||hypothetical protein
plasmid_pNRC100	aTSS_1803	-	149890	0	VNG_RS12920	VNG7136||hypothetical protein
plasmid_pNRC100	aTSS_1804	-	150183	0	VNG_RS12920	VNG7136||hypothetical protein
plasmid_pNRC100	aTSS_1805	-	150169	9.2e-08	VNG_RS12920	VNG7136||hypothetical protein
plasmid_pNRC100	aTSS_1806	-	150946	0	VNG_RS12925	||ISH3 family transposase ISH27-2
plasmid_pNRC100	aTSS_1807	-	151513	0	VNG_RS12925	||ISH3 family transposase ISH27-2
plasmid_pNRC100	aTSS_1808	-	151998	0	VNG_RS12925	||ISH3 family transposase ISH27-2
plasmid_pNRC100	aTSS_1809	+	152983	2.5e-05	VNG_RS13850	partial pseudo||AAA family ATPase
plasmid_pNRC100	aTSS_1810	+	153063	0	VNG_RS13850	partial pseudo||AAA family ATPase
plasmid_pNRC100	aTSS_1811	+	154278	0	VNG_RS12935	partial pseudo VNG7139||AAA family ATPase
plasmid_pNRC100	aTSS_1812	-	154731	0	VNG_RS13855	||deoxyribonuclease
plasmid_pNRC100	aTSS_1813	-	154747	0	VNG_RS13855	||deoxyribonuclease
plasmid_pNRC100	aTSS_1814	-	154967	0	VNG_RS13855	||deoxyribonuclease
plasmid_pNRC100	aTSS_1815	-	155114	0	VNG_RS13855	||deoxyribonuclease
plasmid_pNRC100	aTSS_1816	-	155881	9.2e-05	VNG_RS12945	VNG7142||transcriptional regulator
plasmid_pNRC100	aTSS_1817	-	156487	0	VNG_RS12950	VNG7143||hypothetical protein
plasmid_pNRC100	aTSS_1818	-	156531	0	VNG_RS12950	VNG7143||hypothetical protein
plasmid_pNRC100	aTSS_1819	-	156609	8.4e-06	VNG_RS12950	VNG7143||hypothetical protein
plasmid_pNRC100	aTSS_1820	-	156627	0	VNG_RS12950	VNG7143||hypothetical protein
plasmid_pNRC100	aTSS_1821	-	156689	0.0047	VNG_RS12950	VNG7143||hypothetical protein
plasmid_pNRC100	aTSS_1822	-	157240	4.4e-05	VNG_RS12955	VNG7144||ParA family protein
plasmid_pNRC100	aTSS_1823	-	157381	0	VNG_RS12955	VNG7144||ParA family protein
plasmid_pNRC100	aTSS_1824	-	158221	0	VNG_RS12960	VNG7145||hypothetical protein
plasmid_pNRC100	aTSS_1825	-	158347	0.00083	VNG_RS12960	VNG7145||hypothetical protein
plasmid_pNRC100	aTSS_1826	-	158391	0.0027	VNG_RS12960	VNG7145||hypothetical protein
plasmid_pNRC100	aTSS_1827	-	158475	5.6e-06	VNG_RS12960	VNG7145||hypothetical protein
plasmid_pNRC100	aTSS_1828	+	158729	0.0025	VNG_RS12965	VNG7146||transposase
plasmid_pNRC100	aTSS_1829	+	160006	0.00016	VNG_RS12965	VNG7146||transposase
plasmid_pNRC100	aTSS_1830	+	160851	0	VNG_RS13860	||hypothetical protein
plasmid_pNRC100	aTSS_1831	+	161124	8.9e-08	VNG_RS12970	VNG7148||ArsR family transcriptional regulator
plasmid_pNRC100	aTSS_1832	+	161344	0	VNG_RS12970	VNG7148||ArsR family transcriptional regulator
plasmid_pNRC100	aTSS_1833	+	161437	0.0016	VNG_RS12970	VNG7148||ArsR family transcriptional regulator
plasmid_pNRC100	aTSS_1834	+	164010	0	VNG_RS12980	VNG7150||IS4 family transposase ISH8B
plasmid_pNRC100	aTSS_1835	+	164248	0	VNG_RS12980	VNG7150||IS4 family transposase ISH8B
plasmid_pNRC100	aTSS_1836	+	165211	0	VNG_RS13865	||hypothetical protein
plasmid_pNRC100	aTSS_1837	+	165219	0.0041	VNG_RS13865	||hypothetical protein
plasmid_pNRC100	aTSS_1838	+	165326	2.4e-08	VNG_RS13865	||hypothetical protein
plasmid_pNRC100	aTSS_1839	-	166757	6.4e-06	VNG_RS12990	VNG7153||hypothetical protein
plasmid_pNRC100	aTSS_1840	+	169094	1.6e-09	VNG_RS13010	VNG7156||transcriptional regulator
plasmid_pNRC100	aTSS_1841	+	171027	0.00019	VNG_RS13020	VNG7158||MFS transporter
plasmid_pNRC100	aTSS_1842	+	171675	0	VNG_RS13020	VNG7158||MFS transporter
plasmid_pNRC100	aTSS_1843	+	172883	0.0048	VNG_RS13025	VNG7160||hypothetical protein
plasmid_pNRC100	aTSS_1844	+	173274	7.1e-06	VNG_RS13025	VNG7160||hypothetical protein
plasmid_pNRC100	aTSS_1845	+	174527	0.0014	VNG_RS13035	VNG7162||inorganic phosphate transporter
plasmid_pNRC100	aTSS_1846	+	175722	6.8e-06	VNG_RS13040	VNG7164||hypothetical protein
plasmid_pNRC100	aTSS_1847	+	175770	2e-07	VNG_RS13040	VNG7164||hypothetical protein
plasmid_pNRC100	aTSS_1848	+	175795	0.0027	VNG_RS13040	VNG7164||hypothetical protein
plasmid_pNRC100	aTSS_1851	+	180349	0	VNG_RS13070	VNG7170||cytochrome ubiquinol oxidase subunit I
plasmid_pNRC100	aTSS_1853	+	180943	0.0046	VNG_RS13070	VNG7170||cytochrome ubiquinol oxidase subunit I
plasmid_pNRC100	aTSS_1854	+	181054	0	VNG_RS13070	VNG7170||cytochrome ubiquinol oxidase subunit I
plasmid_pNRC100	aTSS_1855	-	182413	1.8e-08	VNG_RS13075	||hypothetical protein
plasmid_pNRC100	aTSS_1856	-	182437	0	VNG_RS13075	||hypothetical protein
plasmid_pNRC100	aTSS_1857	+	183633	0	VNG_RS13085	||PadR family transcriptional regulator
plasmid_pNRC100	aTSS_1858	-	184892	0	VNG_RS13100	||hypothetical protein
plasmid_pNRC100	aTSS_1859	-	185090	1.4e-05	VNG_RS13100	||hypothetical protein
plasmid_pNRC100	aTSS_1860	+	186085	4e-07	VNG_RS13110	VNG7173||IS5 family transposase ISH11
plasmid_pNRC100	aTSS_1861	+	186552	0	VNG_RS13110	VNG7173||IS5 family transposase ISH11
plasmid_pNRC100	aTSS_1864	-	187788	pseudo||hypothetical protein	VNG_RS13120	partial
plasmid_pNRC100	aTSS_1865	+	188076	0.00074	VNG_RS13125	VNG7175||IS5 family transposase ISH28
plasmid_pNRC100	aTSS_1866	+	188835	0	VNG_RS13125	VNG7175||IS5 family transposase ISH28
plasmid_pNRC100	aTSS_1868	-	188950	0	VNG_RS13880	||hypothetical protein
plasmid_pNRC100	aTSS_1869	-	189493	1.7e-10	VNG_RS13880	||hypothetical protein
plasmid_pNRC100	aTSS_1870	-	189623	0.0025	VNG_RS13880	||hypothetical protein
plasmid_pNRC100	aTSS_1871	-	189966	0.00014	VNG_RS13880	||hypothetical protein
plasmid_pNRC100	aTSS_1872	+	190224	0	VNG_RS13145	||ISH3-like element ISH27-2 family transposase
plasmid_pNRC100	aTSS_1873	+	190709	2.2e-14	VNG_RS13145	||ISH3-like element ISH27-2 family transposase
plasmid_pNRC100	aTSS_1874	+	191068	0.0047	VNG_RS13145	||ISH3-like element ISH27-2 family transposase
plasmid_pNRC200	aTSS_1875	-	12611	0	VNG_OE7015F	(OE7015F) conserved hypothetical protein (nonfunctional)
plasmid_pNRC200	aTSS_1876	-	59960	9.8e-05	VNG_OE7092B1F	(OE7092B1F) hypothetical protein
plasmid_pNRC200	aTSS_1877	-	59997	0	VNG_OE7092B1F	(OE7092B1F) hypothetical protein
plasmid_pNRC200	aTSS_1878	-	81142	0.0039	VNG_OE7148F	(OE7148F) hypothetical protein (nonfunctional)
plasmid_pNRC200	aTSS_1879	-	81233	0.00069	VNG_OE7148F	(OE7148F) hypothetical protein (nonfunctional)
plasmid_pNRC200	aTSS_1880	+	114263	1.1e-06	VNG_RS11050	VNG6143H||ATP-binding protein
plasmid_pNRC200	aTSS_1882	+	116377	0.0007	VNG_RS11050	VNG6143H||ATP-binding protein
plasmid_pNRC200	aTSS_1883	+	118166	4.5e-05	VNG_RS11055	VNG6144G||transferase
plasmid_pNRC200	aTSS_1884	+	118690	0	VNG_RS11055	VNG6144G||transferase
plasmid_pNRC200	aTSS_1885	+	119609	0.0013	VNG_RS11055	VNG6144G||transferase
plasmid_pNRC200	aTSS_1886	-	122898	0	VNG_RS11070	VNG6147H||IS4 family transposase ISH8B
plasmid_pNRC200	aTSS_1887	-	123136	0	VNG_RS11070	VNG6147H||IS4 family transposase ISH8B
plasmid_pNRC200	aTSS_1888	+	124161	0	VNG_RS11075	VNG6148H||IS4 family transposase ISH32
plasmid_pNRC200	aTSS_1889	+	124490	2.8e-08	VNG_RS11075	VNG6148H||IS4 family transposase ISH32
plasmid_pNRC200	aTSS_1891	+	125062	0	VNG_RS11075	VNG6148H||IS4 family transposase ISH32
plasmid_pNRC200	aTSS_1892	+	125076	9.1e-09	VNG_RS11075	VNG6148H||IS4 family transposase ISH32
plasmid_pNRC200	aTSS_1893	+	125824	6.8e-10	VNG_RS11080	VNG6149H||hypothetical protein
plasmid_pNRC200	aTSS_1894	+	126552	4.4e-08	VNG_RS11080	VNG6149H||hypothetical protein
plasmid_pNRC200	aTSS_1895	+	126765	3.7e-12	VNG_RS11080	VNG6149H||hypothetical protein
plasmid_pNRC200	aTSS_1896	+	127196	1.4e-07	VNG_RS11080	VNG6149H||hypothetical protein
plasmid_pNRC200	aTSS_1897	+	127433	0	VNG_RS11080	VNG6149H||hypothetical protein
plasmid_pNRC200	aTSS_1898	+	127488	0	VNG_RS11080	VNG6149H||hypothetical protein
plasmid_pNRC200	aTSS_1899	+	127633	2.7e-06	VNG_RS11080	VNG6149H||hypothetical protein
plasmid_pNRC200	aTSS_1900	+	127678	0.0048	VNG_RS11080	VNG6149H||hypothetical protein
plasmid_pNRC200	aTSS_1901	+	127811	5.3e-06	VNG_RS11080	VNG6149H||hypothetical protein
plasmid_pNRC200	aTSS_1902	+	128073	3.7e-09	VNG_RS11085	||ISH3 family transposase ISH27-2
plasmid_pNRC200	aTSS_1903	+	128558	7.4e-09	VNG_RS11085	||ISH3 family transposase ISH27-2
plasmid_pNRC200	aTSS_1904	+	129125	0	VNG_RS11085	||ISH3 family transposase ISH27-2
plasmid_pNRC200	aTSS_1905	-	129467	2.1e-07	VNG_RS11090	VNG6150G||orc / cell division control protein 6
plasmid_pNRC200	aTSS_1906	-	130316	8.2e-05	VNG_RS13480	VNG6152H,VNG_6152H||hypothetical protein
plasmid_pNRC200	aTSS_1907	-	132088	1.6e-07	VNG_RS11100	VNG6155H||hypothetical protein
plasmid_pNRC200	aTSS_1908	+	133752	6.7e-12	VNG_RS11105	||ISH3 family transposase ISH3C
plasmid_pNRC200	aTSS_1909	+	134237	1.7e-06	VNG_RS11105	||ISH3 family transposase ISH3C
plasmid_pNRC200	aTSS_1910	+	134804	0	VNG_RS11105	||ISH3 family transposase ISH3C
plasmid_pNRC200	aTSS_1911	+	135442	2.2e-06	VNG_RS13490	||hypothetical protein
plasmid_pNRC200	aTSS_1912	+	135808	1.4e-09	VNG_RS13495	VNG6157H,VNG_6157H||hypothetical protein
plasmid_pNRC200	aTSS_1913	+	135844	0	VNG_RS13495	VNG6157H,VNG_6157H||hypothetical protein
plasmid_pNRC200	aTSS_1914	+	136646	0.00051	VNG_OE5032R	(OE5032R) hypothetical protein
plasmid_pNRC200	aTSS_1915	+	136945	0	VNG_RS11110	VNG6160H||hypothetical protein
plasmid_pNRC200	aTSS_1916	+	138843	0.00043	VNG_RS11120	VNG6162H||hypothetical protein
plasmid_pNRC200	aTSS_1917	-	139913	7e-10	VNG_OE5036F	(OE5036F) chimaeric protein (conserved hypothetical protein / DNA-directed DNA polymerase B2)
plasmid_pNRC200	aTSS_1918	+	141238	1.3e-05	VNG_RS11135	VNG6165H||hypothetical protein
plasmid_pNRC200	aTSS_1919	-	141831	3	VNG_OE5040B1F	(OE5040B1F) ArsR family transcription regulator (nonfunctional)
plasmid_pNRC200	aTSS_1920	+	142233	0.0046	VNG_RS11145	VNG6166H||PIN domain-containing protein
plasmid_pNRC200	aTSS_1921	+	142332	0	VNG_RS11150	VNG6168H||AbrB family transcriptional regulator
plasmid_pNRC200	aTSS_1922	-	145051	4.2e-08	VNG_RS11165	VNG6173C||chromosome segregation protein SMC
plasmid_pNRC200	aTSS_1923	-	146057	0	VNG_RS11165	VNG6173C||chromosome segregation protein SMC
plasmid_pNRC200	aTSS_1924	-	146258	0	VNG_RS11165	VNG6173C||chromosome segregation protein SMC
plasmid_pNRC200	aTSS_1925	+	146522	0.0005	VNG_RS11170	VNG6175G||TrkA family potassium uptake protein
plasmid_pNRC200	aTSS_1926	+	147093	6.3e-10	VNG_RS11170	VNG6175G||TrkA family potassium uptake protein
plasmid_pNRC200	aTSS_1927	-	147637	8.3e-08	VNG_RS11180	VNG6176G||potassium-transporting ATPase subunit KdpA
plasmid_pNRC200	aTSS_1928	-	147788	0.0032	VNG_RS11180	VNG6176G||potassium-transporting ATPase subunit KdpA
plasmid_pNRC200	aTSS_1929	-	148627	1.2e-11	VNG_RS11180	VNG6176G||potassium-transporting ATPase subunit KdpA
plasmid_pNRC200	aTSS_1930	-	149404	0.0023	VNG_RS11185	VNG6177G||potassium-transporting ATPase subunit B
plasmid_pNRC200	aTSS_1931	-	149543	7.9e-08	VNG_RS11185	VNG6177G||potassium-transporting ATPase subunit B
plasmid_pNRC200	aTSS_1932	-	150470	0	VNG_RS11185	VNG6177G||potassium-transporting ATPase subunit B
plasmid_pNRC200	aTSS_1933	-	151196	0	VNG_RS11185	VNG6177G||potassium-transporting ATPase subunit B
plasmid_pNRC200	aTSS_1934	-	151357	6.9e-06	VNG_RS11185	VNG6177G||potassium-transporting ATPase subunit B
plasmid_pNRC200	aTSS_1935	-	151505	7.2e-09	VNG_RS11190	VNG6178G||ATPase
plasmid_pNRC200	aTSS_1936	+	154397	0	VNG_RS11205	VNG6181H||transposase
plasmid_pNRC200	aTSS_1937	+	154801	1.7e-11	VNG_RS11205	VNG6181H||transposase
plasmid_pNRC200	aTSS_1938	+	156512	4.8e-08	VNG_RS11215	VNG6183C||bifunctional oligoribonuclease/PAP phosphatase NrnA
plasmid_pNRC200	aTSS_1939	+	156861	1e-08	VNG_RS11215	VNG6183C||bifunctional oligoribonuclease/PAP phosphatase NrnA
plasmid_pNRC200	aTSS_1940	+	156902	0	VNG_RS11215	VNG6183C||bifunctional oligoribonuclease/PAP phosphatase NrnA
plasmid_pNRC200	aTSS_1941	+	157057	0	VNG_RS11215	VNG6183C||bifunctional oligoribonuclease/PAP phosphatase NrnA
plasmid_pNRC200	aTSS_1942	+	157354	0	VNG_RS11215	VNG6183C||bifunctional oligoribonuclease/PAP phosphatase NrnA
plasmid_pNRC200	aTSS_1943	+	158054	0	VNG_RS11220	VNG6184G||universal stress protein
plasmid_pNRC200	aTSS_1944	+	158252	0	VNG_RS11220	VNG6184G||universal stress protein
plasmid_pNRC200	aTSS_1945	+	158291	1.7e-08	VNG_RS11220	VNG6184G||universal stress protein
plasmid_pNRC200	aTSS_1946	-	159346	5.2e-05	VNG_RS13520	VNG6187G,VNG_6187G||hypothetical protein
plasmid_pNRC200	aTSS_1947	-	159361	0.00071	VNG_RS13520	VNG6187G,VNG_6187G||hypothetical protein
plasmid_pNRC200	aTSS_1948	+	161745	0	VNG_RS11240	VNG6193H||type II toxin-antitoxin system Phd/YefM family antitoxin
plasmid_pNRC200	aTSS_1949	-	162183	0	VNG_OE5075F	(OE5075F) conserved hypothetical protein
plasmid_pNRC200	aTSS_1950	-	163118	0	VNG_RS11245	VNG6196G||inorganic phosphate transporter
plasmid_pNRC200	aTSS_1951	-	163897	0.00038	VNG_OE5080F	(OE5080F) conserved hypothetical protein (nonfunctional)
plasmid_pNRC200	aTSS_1952	+	164218	0.00043	VNG_RS11250	VNG6199G||ATPase AAA
plasmid_pNRC200	aTSS_1953	+	165615	0.0025	VNG_RS11250	VNG6199G||ATPase AAA
plasmid_pNRC200	aTSS_1956	-	177084	0.0022	VNG_RS11300	VNG6214G||lysine 6-monooxygenase
plasmid_pNRC200	aTSS_1957	+	180934	1.4e-07	VNG_RS11315	VNG6220G||amino acid permease
plasmid_pNRC200	aTSS_1958	+	182010	0	VNG_RS11320	VNG6221H||transposase
plasmid_pNRC200	aTSS_1960	+	183182	0	VNG_RS11325	pseudo||IS200/IS605 family transposase
plasmid_pNRC200	aTSS_1961	+	183320	0	VNG_RS11325	pseudo||IS200/IS605 family transposase
plasmid_pNRC200	aTSS_1962	-	184196	0	VNG_RS11330	VNG6223C||TrkA family potassium uptake protein
plasmid_pNRC200	aTSS_1963	+	184688	0.00012	VNG_RS13540	VNG6224H,VNG_6224H||hypothetical protein
plasmid_pNRC200	aTSS_1966	+	187660	0.0028	VNG_RS11360	VNG6232G||gas vesicle protein GvpJ
plasmid_pNRC200	aTSS_1967	+	191411	0.00055	VNG_RS11390	VNG6240G||protein gvpD
plasmid_pNRC200	aTSS_1968	-	192296	3.8e-06	VNG_RS11400	VNG6242G||gas vesicle protein GvpC
plasmid_pNRC200	aTSS_1969	-	192542	0.00064	VNG_RS11400	VNG6242G||gas vesicle protein GvpC
plasmid_pNRC200	aTSS_1970	-	194938	9.2e-11	VNG_RS11415	VNG6247G||TrkA family potassium uptake protein
plasmid_pNRC200	aTSS_1971	-	195741	0.00014	VNG_RS11420	VNG6250G||sodium-dependent phosphate transporter
plasmid_pNRC200	aTSS_1972	-	196139	1.8e-08	VNG_RS11420	VNG6250G||sodium-dependent phosphate transporter
plasmid_pNRC200	aTSS_1973	+	197092	0.0036	VNG_RS11430	VNG6254C||antibiotic biosynthesis monooxygenase
plasmid_pNRC200	aTSS_1974	+	197153	0.00012	VNG_RS11430	VNG6254C||antibiotic biosynthesis monooxygenase
plasmid_pNRC200	aTSS_1976	-	197829	0.0029	VNG_RS11440	VNG6256G||lipoate--protein ligase family protein
plasmid_pNRC200	aTSS_1977	+	198426	4e-06	VNG_RS11445	VNG6258C||nucleoside deaminase
plasmid_pNRC200	aTSS_1978	-	201042	0.00076	VNG_RS11455	VNG6261G||sodium-dependent transporter
plasmid_pNRC200	aTSS_1979	-	201127	2.4e-06	VNG_RS11455	VNG6261G||sodium-dependent transporter
plasmid_pNRC200	aTSS_1980	-	201073	0.00012	VNG_RS11455	VNG6261G||sodium-dependent transporter
plasmid_pNRC200	aTSS_1983	+	202364	2.8e-06	VNG_RS11460	VNG6262G||metal ABC transporter permease
plasmid_pNRC200	aTSS_1984	+	202859	0.00042	VNG_RS11460	VNG6262G||metal ABC transporter permease
plasmid_pNRC200	aTSS_1985	+	203261	0.0046	VNG_RS11465	VNG6264G||metal ABC transporter ATP-binding protein
plasmid_pNRC200	aTSS_1986	+	203645	0	VNG_RS11465	VNG6264G||metal ABC transporter ATP-binding protein
plasmid_pNRC200	aTSS_1987	+	204287	1.2e-09	VNG_RS11470	VNG6265G||adhesin
plasmid_pNRC200	aTSS_1989	+	205589	9.4e-05	VNG_RS13545	VNG6266H,VNG_6266H||hypothetical protein
plasmid_pNRC200	aTSS_1990	+	205644	0.00052	VNG_RS13545	VNG6266H,VNG_6266H||hypothetical protein
plasmid_pNRC200	aTSS_1992	-	207498	0.0031	VNG_RS11475	VNG6268C||oligopeptide transporter, OPT family
plasmid_pNRC200	aTSS_1993	-	209311	0.0022	VNG_RS11485	VNG6270G||glycerol dehydrogenase
plasmid_pNRC200	aTSS_1994	-	209755	0	VNG_RS11485	VNG6270G||glycerol dehydrogenase
plasmid_pNRC200	aTSS_1995	+	210783	2.3e-11	VNG_RS11490	VNG6272G||DUF815 domain-containing protein
plasmid_pNRC200	aTSS_1996	+	211260	0	VNG_RS11490	VNG6272G||DUF815 domain-containing protein
plasmid_pNRC200	aTSS_1997	+	211464	1.1e-12	VNG_RS11490	VNG6272G||DUF815 domain-containing protein
plasmid_pNRC200	aTSS_1998	-	215750	0	VNG_RS11510	VNG6280G||carbohydrate ABC transporter permease
plasmid_pNRC200	aTSS_1999	-	216428	0	VNG_RS11515	VNG6281G||ABC transporter ATP-binding protein
plasmid_pNRC200	aTSS_2000	-	216657	0	VNG_RS11515	VNG6281G||ABC transporter ATP-binding protein
plasmid_pNRC200	aTSS_2001	-	216637	0.0024	VNG_RS11515	VNG6281G||ABC transporter ATP-binding protein
plasmid_pNRC200	aTSS_2002	+	218544	3.5e-05	VNG_RS11520	VNG6283H||hypothetical protein
plasmid_pNRC200	aTSS_2003	+	218925	0.00032	VNG_RS11525	VNG6284H||hypothetical protein
plasmid_pNRC200	aTSS_2004	+	219577	0.00086	VNG_RS11530	VNG6286H||hypothetical protein
plasmid_pNRC200	aTSS_2005	-	220082	0.00087	VNG_RS13550	VNG6287H,VNG_6287H||ArsR family transcriptional regulator
plasmid_pNRC200	aTSS_2006	-	220617	6.1e-05	VNG_RS11540	||hypothetical protein
plasmid_pNRC200	aTSS_2007	-	221542	0.00068	VNG_RS11545	pseudo||transposase
plasmid_pNRC200	aTSS_2008	-	222416	0	VNG_RS11545	pseudo||transposase
plasmid_pNRC200	aTSS_2009	-	224608	3.8e-07	VNG_RS11550	VNG6293C||EamA/RhaT family transporter
plasmid_pNRC200	aTSS_2010	-	224626	0	VNG_RS11550	VNG6293C||EamA/RhaT family transporter
plasmid_pNRC200	aTSS_2011	+	226231	1.5e-07	VNG_RS11555	VNG6294G||catalase-peroxidase
plasmid_pNRC200	aTSS_2012	+	228292	3.5e-07	VNG_RS11560	VNG6296C||alpha/beta hydrolase
plasmid_pNRC200	aTSS_2013	-	228767	0	VNG_RS13565	VNG6297C,VNG_6297C||hypothetical protein
plasmid_pNRC200	aTSS_2014	-	228901	0	VNG_RS13565	VNG6297C,VNG_6297C||hypothetical protein
plasmid_pNRC200	aTSS_2015	-	229285	6.2e-09	VNG_RS13565	VNG6297C,VNG_6297C||hypothetical protein
plasmid_pNRC200	aTSS_2016	-	229313	0.0026	VNG_RS13565	VNG6297C,VNG_6297C||hypothetical protein
plasmid_pNRC200	aTSS_2017	-	230305	0.0017	VNG_RS11565	VNG6298C||acyl CoA:acetate/3-ketoacid CoA transferase
plasmid_pNRC200	aTSS_2019	+	233361	0.00059	VNG_RS11575	VNG6301G||alkaline phosphatase
plasmid_pNRC200	aTSS_2022	-	240458	0.00034	VNG_RS11610	VNG6311G||aspartate carbamoyltransferase regulatory subunit
plasmid_pNRC200	aTSS_2023	-	242155	0	VNG_RS11615	VNG6312G||arginine--tRNA ligase
plasmid_pNRC200	aTSS_2024	+	243076	0	VNG_RS11620	VNG6313G||arginine:ornithine antiporter
plasmid_pNRC200	aTSS_2025	+	243102	2.7e-05	VNG_RS11620	VNG6313G||arginine:ornithine antiporter
plasmid_pNRC200	aTSS_2026	+	243375	0	VNG_RS11620	VNG6313G||arginine:ornithine antiporter
plasmid_pNRC200	aTSS_2027	+	243864	1.2e-08	VNG_RS11620	VNG6313G||arginine:ornithine antiporter
plasmid_pNRC200	aTSS_2028	+	244181	1.6e-05	VNG_RS11620	VNG6313G||arginine:ornithine antiporter
plasmid_pNRC200	aTSS_2029	+	244307	0	VNG_RS11620	VNG6313G||arginine:ornithine antiporter
plasmid_pNRC200	aTSS_2030	+	244331	1.4e-07	VNG_RS11620	VNG6313G||arginine:ornithine antiporter
plasmid_pNRC200	aTSS_2031	+	244830	1.8e-06	VNG_RS11625	VNG6315G||ornithine carbamoyltransferase
plasmid_pNRC200	aTSS_2032	+	245313	0.0001	VNG_RS11625	VNG6315G||ornithine carbamoyltransferase
plasmid_pNRC200	aTSS_2033	+	247064	0.0011	VNG_RS11635	VNG6317G||arginine deiminase
plasmid_pNRC200	aTSS_2034	+	247197	5.7e-11	VNG_RS11635	VNG6317G||arginine deiminase
plasmid_pNRC200	aTSS_2035	+	247413	0.0011	VNG_RS11635	VNG6317G||arginine deiminase
plasmid_pNRC200	aTSS_2036	+	248144	0.00017	VNG_RS11635	VNG6317G||arginine deiminase
plasmid_pNRC200	aTSS_2037	+	248176	0.00017	VNG_RS11635	VNG6317G||arginine deiminase
plasmid_pNRC200	aTSS_2038	+	249024	1.1e-06	VNG_RS11640	VNG6318G||transcriptional regulator
plasmid_pNRC200	aTSS_2039	-	250772	4.2e-05	VNG_RS11650	VNG6320C||chromosome segregation protein SMC
plasmid_pNRC200	aTSS_2040	-	251431	0.00022	VNG_RS11650	VNG6320C||chromosome segregation protein SMC
plasmid_pNRC200	aTSS_2041	+	253189	0	VNG_RS11655	||recombinase
plasmid_pNRC200	aTSS_2042	+	253419	0.0026	VNG_RS11655	||recombinase
plasmid_pNRC200	aTSS_2043	+	253439	0	VNG_RS11655	||recombinase
plasmid_pNRC200	aTSS_2044	-	255699	1.3e-05	VNG_RS11660	VNG6323H||hypothetical protein
plasmid_pNRC200	aTSS_2045	+	256270	0.0015	VNG_RS13580	pseudo||transposase
plasmid_pNRC200	aTSS_2046	-	256823	5e-14	VNG_RS11670	pseudo||hypothetical protein
plasmid_pNRC200	aTSS_2047	+	259477	0	VNG_RS11680	VNG6327H||hypothetical protein
plasmid_pNRC200	aTSS_2048	+	260064	0	VNG_RS11680	VNG6327H||hypothetical protein
plasmid_pNRC200	aTSS_2049	-	260470	0	VNG_RS13585	pseudo||plasmid stabilization protein
plasmid_pNRC200	aTSS_2050	+	260890	0	VNG_RS13590	||hypothetical protein
plasmid_pNRC200	aTSS_2052	-	261295	0	VNG_RS11685	||ISH3 family transposase ISH3C
plasmid_pNRC200	aTSS_2053	-	261862	3.3e-08	VNG_RS11685	||ISH3 family transposase ISH3C
plasmid_pNRC200	aTSS_2054	-	262347	1.7e-07	VNG_RS11685	||ISH3 family transposase ISH3C
plasmid_pNRC200	aTSS_2056	-	263246	0	VNG_RS11690	||IS4 family transposase ISH30
plasmid_pNRC200	aTSS_2057	+	264284	0	VNG_RS13595	VNG6329H,VNG_6329H||hypothetical protein
plasmid_pNRC200	aTSS_2058	+	264599	0	VNG_RS13595	VNG6329H,VNG_6329H||hypothetical protein
plasmid_pNRC200	aTSS_2059	+	264613	0	VNG_RS13595	VNG6329H,VNG_6329H||hypothetical protein
plasmid_pNRC200	aTSS_2060	-	265128	1.2e-11	VNG_RS11695	VNG6330H||hypothetical protein
plasmid_pNRC200	aTSS_2061	-	265227	7.4e-06	VNG_RS11695	VNG6330H||hypothetical protein
plasmid_pNRC200	aTSS_2062	+	265764	0.0032	VNG_RS11700	VNG6331H||IS4 family transposase ISH8C
plasmid_pNRC200	aTSS_2063	+	265836	0.0009	VNG_RS11700	VNG6331H||IS4 family transposase ISH8C
plasmid_pNRC200	aTSS_2064	+	265963	1.7e-05	VNG_RS11700	VNG6331H||IS4 family transposase ISH8C
plasmid_pNRC200	aTSS_2065	+	266235	0	VNG_RS11700	VNG6331H||IS4 family transposase ISH8C
plasmid_pNRC200	aTSS_2066	-	267594	8.3e-09	VNG_RS13600	VNG6334H,VNG_6334H||hypothetical protein
plasmid_pNRC200	aTSS_2067	-	270100	0	VNG_RS11720	VNG6339H||hypothetical protein
plasmid_pNRC200	aTSS_2068	+	270153	0	VNG_RS11725	VNG6340H||hypothetical protein
plasmid_pNRC200	aTSS_2069	+	270400	0	VNG_RS11725	VNG6340H||hypothetical protein
plasmid_pNRC200	aTSS_2070	-	272196	4e-06	VNG_RS13610	pseudo||hypothetical protein
plasmid_pNRC200	aTSS_2071	-	272311	0	VNG_RS13610	pseudo||hypothetical protein
plasmid_pNRC200	aTSS_2072	+	273225	5.4e-06	VNG_RS11735	||ISH3 family transposase ISH3C
plasmid_pNRC200	aTSS_2073	+	273710	1.1e-07	VNG_RS11735	||ISH3 family transposase ISH3C
plasmid_pNRC200	aTSS_2074	+	274277	0	VNG_RS11735	||ISH3 family transposase ISH3C
plasmid_pNRC200	aTSS_2075	+	275321	0	VNG_RS11740	VNG6343H||hypothetical protein
plasmid_pNRC200	aTSS_2076	+	275554	0	VNG_RS11740	VNG6343H||hypothetical protein
plasmid_pNRC200	aTSS_2077	+	275571	0.00011	VNG_RS11740	VNG6343H||hypothetical protein
plasmid_pNRC200	aTSS_2078	+	276159	5.3e-05	VNG_RS13620	||hypothetical protein
plasmid_pNRC200	aTSS_2079	-	278731	0.00017	VNG_RS13630	VNG6347H,VNG_6347H||hypothetical protein
plasmid_pNRC200	aTSS_2080	+	279336	0	VNG_RS11755	VNG6348H||hypothetical protein
plasmid_pNRC200	aTSS_2081	+	279408	0	VNG_RS11755	VNG6348H||hypothetical protein
plasmid_pNRC200	aTSS_2082	+	279432	0.00015	VNG_RS11755	VNG6348H||hypothetical protein
plasmid_pNRC200	aTSS_2083	+	280221	2.1e-10	VNG_OE6022A1R	(OE6022A1R) small CPxCG-related zinc finger protein
plasmid_pNRC200	aTSS_2084	+	280281	0.0015	VNG_OE6022A1R	(OE6022A1R) small CPxCG-related zinc finger protein
plasmid_pNRC200	aTSS_2085	+	281594	0	VNG_RS11760	VNG6349C||Fic family protein
plasmid_pNRC200	aTSS_2086	+	282155	2.5e-09	VNG_RS11765	VNG6351G||transcription initiation factor IIB 2
plasmid_pNRC200	aTSS_2087	+	282186	0.0035	VNG_RS11765	VNG6351G||transcription initiation factor IIB 2
plasmid_pNRC200	aTSS_2088	+	282546	0	VNG_RS11765	VNG6351G||transcription initiation factor IIB 2
plasmid_pNRC200	aTSS_2089	+	283271	0.0032	VNG_RS11770	VNG6353H||DUF3006 domain-containing protein
plasmid_pNRC200	aTSS_2090	+	283799	0.0047	VNG_RS11775	VNG6354G||competence protein
plasmid_pNRC200	aTSS_2091	+	284313	0.00088	VNG_RS11775	VNG6354G||competence protein
plasmid_pNRC200	aTSS_2092	+	285417	0.0001	VNG_RS13635	VNG6355H,VNG_6355H||hypothetical protein
plasmid_pNRC200	aTSS_2093	-	287101	3.9e-10	VNG_RS11795	||hypothetical protein
plasmid_pNRC200	aTSS_2094	-	287620	3.5e-07	VNG_RS11800	VNG6361G||IS200/IS605 family transposase
plasmid_pNRC200	aTSS_2095	-	288030	0.00097	VNG_RS11800	VNG6361G||IS200/IS605 family transposase
plasmid_pNRC200	aTSS_2096	-	288580	0.0035	VNG_RS11800	VNG6361G||IS200/IS605 family transposase
plasmid_pNRC200	aTSS_2097	-	288663	1e-13	VNG_RS11800	VNG6361G||IS200/IS605 family transposase
plasmid_pNRC200	aTSS_2099	-	290784	0.00017	VNG_RS11805	VNG6362G||DNA polymerase I
plasmid_pNRC200	aTSS_2100	-	291240	0	VNG_RS11805	VNG6362G||DNA polymerase I
plasmid_pNRC200	aTSS_2101	+	291618	0	VNG_RS11810	VNG6363G||cell division control protein Cdc6
plasmid_pNRC200	aTSS_2102	+	292510	0.0035	VNG_RS11810	VNG6363G||cell division control protein Cdc6
plasmid_pNRC200	aTSS_2103	+	293399	2.4e-05	VNG_RS13645	VNG6364H,VNG_6364H||HNH endonuclease
plasmid_pNRC200	aTSS_2104	+	293809	3.6e-11	VNG_RS13645	VNG6364H,VNG_6364H||HNH endonuclease
plasmid_pNRC200	aTSS_2105	+	295403	0	VNG_RS11820	pseudo||ISH3 family transposase
plasmid_pNRC200	aTSS_2106	+	295462	0	VNG_RS11820	pseudo||ISH3 family transposase
plasmid_pNRC200	aTSS_2107	-	296616	5.6e-12	VNG_RS11830	||MarR family transcriptional regulator
plasmid_pNRC200	aTSS_2108	+	297587	0.00095	VNG_RS11840	VNG6370H||AbrB family transcriptional regulator
plasmid_pNRC200	aTSS_2109	-	298035	0.0033	VNG_RS11845	VNG6371G||restriction endonuclease
plasmid_pNRC200	aTSS_2110	-	298580	0.0028	VNG_RS11845	VNG6371G||restriction endonuclease
plasmid_pNRC200	aTSS_2111	+	299221	3.1e-05	VNG_RS11850	VNG6372H||hypothetical protein
plasmid_pNRC200	aTSS_2112	-	299827	0.00054	VNG_RS11855	VNG6373G||winged helix-turn-helix domain-containing protein
plasmid_pNRC200	aTSS_2113	+	300289	0	VNG_RS11860	VNG6375H||hypothetical protein
plasmid_pNRC200	aTSS_2114	+	301914	5e-05	VNG_RS11875	VNG6379C||hypothetical protein
plasmid_pNRC200	aTSS_2115	+	304221	0.0047	VNG_RS11880	VNG6381H||lactate utilization protein C
plasmid_pNRC200	aTSS_2116	-	305500	0.0017	VNG_RS11885	VNG6383G||L-lactate permease
plasmid_pNRC200	aTSS_2117	-	305517	0	VNG_RS11885	VNG6383G||L-lactate permease
plasmid_pNRC200	aTSS_2118	+	307244	0	VNG_RS11895	VNG6387H||AbrB/MazE/SpoVT family DNA-binding domain-containing protein
plasmid_pNRC200	aTSS_2119	+	310338	0	VNG_RS11910	VNG6395H||IS4 family transposase ISH8
plasmid_pNRC200	aTSS_2120	-	311412	5.3e-05	VNG_RS11915	VNG6396H||hypothetical protein
plasmid_pNRC200	aTSS_2121	-	311962	0.0014	VNG_RS11920	VNG6397H||hypothetical protein
plasmid_pNRC200	aTSS_2122	+	312828	0	VNG_RS11925	VNG6400H||SWIM zinc finger domain-containing protein
plasmid_pNRC200	aTSS_2123	+	313322	0.0014	VNG_RS11930	VNG6401H||hypothetical protein
plasmid_pNRC200	aTSS_2124	+	315638	0	VNG_RS13665	VNG6404H,VNG_6404H||hypothetical protein
plasmid_pNRC200	aTSS_2125	-	320719	0.0017	VNG_RS11975	||hypothetical protein
plasmid_pNRC200	aTSS_2126	-	320932	4.6e-09	VNG_RS11975	||hypothetical protein
plasmid_pNRC200	aTSS_2127	+	322499	0.0018	VNG_RS11990	VNG6420H||hypothetical protein
plasmid_pNRC200	aTSS_2128	+	322684	1.8e-09	VNG_RS11990	VNG6420H||hypothetical protein
plasmid_pNRC200	aTSS_2129	+	322918	0.00058	VNG_RS11990	VNG6420H||hypothetical protein
plasmid_pNRC200	aTSS_2130	+	323345	0.0002	VNG_RS11995	VNG6421H||IS5 family transposase ISH11
plasmid_pNRC200	aTSS_2131	+	323848	1.9e-06	VNG_RS11995	VNG6421H||IS5 family transposase ISH11
plasmid_pNRC200	aTSS_2132	+	324320	0.00021	VNG_RS11995	VNG6421H||IS5 family transposase ISH11
plasmid_pNRC200	aTSS_2133	-	324711	0	VNG_OE6108B1F	(OE6108B1F) conserved hypothetical protein (nonfunctional)
plasmid_pNRC200	aTSS_2134	-	324938	0.0021	VNG_RS12000	||hypothetical protein
plasmid_pNRC200	aTSS_2135	+	326528	4.7e-09	VNG_RS13675	VNG6429H,VNG_6429H||hypothetical protein
plasmid_pNRC200	aTSS_2136	+	326755	0.0036	VNG_RS13675	VNG6429H,VNG_6429H||hypothetical protein
plasmid_pNRC200	aTSS_2137	-	326974	0.0027	VNG_RS13680	VNG6430C,VNG_6430C||IS6 family transposase ISH29
plasmid_pNRC200	aTSS_2139	-	327596	0	VNG_RS13680	VNG6430C,VNG_6430C||IS6 family transposase ISH29
plasmid_pNRC200	aTSS_2140	+	327772	0	VNG_RS13685	VNG6431H,VNG_6431H||hypothetical protein
plasmid_pNRC200	aTSS_2141	-	328345	0	VNG_RS13690	VNG6432H,VNG_6432H||hypothetical protein
plasmid_pNRC200	aTSS_2142	-	330340	0.00051	VNG_RS12015	VNG6438G||transcription factor
plasmid_pNRC200	aTSS_2143	+	331076	0.0016	VNG_RS13700	VNG6439H,VNG_6439H||hypothetical protein
plasmid_pNRC200	aTSS_2144	+	331514	0.0025	VNG_RS13700	VNG6439H,VNG_6439H||hypothetical protein
plasmid_pNRC200	aTSS_2145	-	332032	0	VNG_RS12020	VNG6441H||type IV pilin
plasmid_pNRC200	aTSS_2146	+	332808	0.00023	VNG_RS12025	VNG6442H||transposase
