# Supplementary material for: The Primary Antisense Transcriptome of Halobacterium salinarum NRC-1
Source: Genes (Basel). 2019 Apr 5;10(4):280. doi: 10.3390/genes10040280 (PMC6523106; doi:10.3390/genes10040280)
Supplement: Supplementary file 1 [file genes-10-00280-s001.zip › Table S4_846_asRNAS_loci.xls]

## Sheet: S4_846_asRNAS_with_asIDS
Replicon	aTSS_ID	Strand	Start	End	Size-nt	Locus	Annotation	asRNA_locus_ID
chr	aTSS_1	-	315	525	210	VNG_RS00010	VNG0001H||hypothetical protein	VNG_as00010_1
chr	aTSS_5	+	7407	7582	175	VNG_RS00030	VNG0006G||glutamine--fructose-6-phosphate aminotransferase	VNG_as00030_5
chr	aTSS_10	+	11587	11660	73	VNG_RS00050	VNG0013C||transposase	VNG_as00050_10
chr	aTSS_17	+	20791	20878	87	VNG_RS00105	VNG0026C||transposase	VNG_as00105_17
chr	aTSS_18	+	20982	21084	102	VNG_RS00105	VNG0026C||transposase	VNG_as00105_18
chr	aTSS_20	+	21380	21673	293	VNG_RS00105	VNG0026C||transposase	VNG_as00105_20
chr	aTSS_23	-	23440	23522	82	VNG_RS00110	VNG0028C||transposase	VNG_as00110_23
chr	aTSS_24	-	23653	23697	44	VNG_RS00110	VNG0028C||transposase	VNG_as00110_24
chr	aTSS_25	+	24137	24393	256	VNG_RS13180	VNG0029H,VNG_0029H||hypothetical protein	VNG_as13180_25
chr	aTSS_28	+	24507	24560	53	VNG_RS13180	VNG0029H,VNG_0029H||hypothetical protein	VNG_as13180_28
chr	aTSS_29	-	26828	26920	92	VNG_RS00115	VNG0031H||hypothetical protein	VNG_as00115_29
chr	aTSS_30	-	26958	27021	63	VNG_RS00115	VNG0031H||hypothetical protein	VNG_as00115_30
chr	aTSS_32	-	27744	27832	88	VNG_RS00115	VNG0031H||hypothetical protein	VNG_as00115_32
chr	aTSS_33	-	28009	28060	51	VNG_RS00115	VNG0031H||hypothetical protein	VNG_as00115_33
chr	aTSS_34	-	28727	28774	47	VNG_RS00115	VNG0031H||hypothetical protein	VNG_as00115_34
chr	aTSS_36	-	29220	29293	73	VNG_RS13190	VNG0032H,VNG_0032H||hypothetical protein	VNG_as13190_36
chr	aTSS_38	+	29677	29725	48	VNG_RS13195	VNG0033H,VNG_0033H||hypothetical protein	VNG_as13195_38
chr	aTSS_39	+	31432	31603	171	VNG_RS00130	partial;pseudo||sugar-specific transcriptional regulator TrmB	VNG_as00130_39
chr	aTSS_41	-	32063	32107	44	VNG_RS00140	VNG0038H||type II toxin-antitoxin system HicA family toxin	VNG_as00140_41
chr	aTSS_42	-	32986	33006	20	VNG_RS13200	partial;pseudo||hypothetical protein	VNG_as13200_42
chr	aTSS_47	+	35764	35805	41	VNG_RS00160	VNG0042G||transposase	VNG_as00160_47
chr	aTSS_48	-	36469	36538	69	VNG_RS00165	VNG0043H||IS200/IS605 family transposase ISH1-8	VNG_as00165_48
chr	aTSS_49	-	39221	39315	94	VNG_RS00175	VNG0045C||cell division control protein Cdc6	VNG_as00175_49
chr	aTSS_51	+	40418	40532	114	VNG_RS00180	VNG0046G||UDP-glucose/GDP-mannose dehydrogenase family protein	VNG_as00180_51
chr	aTSS_52	-	41428	41560	132	VNG_RS00185	VNG0047G,VNG0047Gm||UTP--glucose-1-phosphate uridylyltransferase	VNG_as00185_52
chr	aTSS_53	-	42188	42354	166	VNG_RS13205	VNG0049H,VNG_0049H||FkbM family methyltransferase	VNG_as13205_53
chr	aTSS_55	-	42549	42568	19	VNG_RS13205	VNG0049H,VNG_0049H||FkbM family methyltransferase	VNG_as13205_55
chr	aTSS_61	-	43137	43253	116	VNG_RS13210	VNG0050C,VNG_0050C||hypothetical protein	VNG_as13210_61
chr	aTSS_62	-	43541	43563	22	VNG_RS13210	VNG0050C,VNG_0050C||hypothetical protein	VNG_as13210_62
chr	aTSS_64	-	43856	43921	65	VNG_RS13210	VNG0050C,VNG_0050C||hypothetical protein	VNG_as13210_64
chr	aTSS_65	-	43983	44061	78	VNG_RS13210	VNG0050C,VNG_0050C||hypothetical protein	VNG_as13210_65
chr	aTSS_66	+	44497	44640	143	VNG_RS00195	VNG0051G||glycosyltransferase family 1 protein	VNG_as00195_66
chr	aTSS_67	+	44794	44821	27	VNG_RS00195	VNG0051G||glycosyltransferase family 1 protein	VNG_as00195_67
chr	aTSS_68	+	44871	44966	95	VNG_RS00195	VNG0051G||glycosyltransferase family 1 protein	VNG_as00195_68
chr	aTSS_69	+	44969	44993	24	VNG_RS00195	VNG0051G||glycosyltransferase family 1 protein	VNG_as00195_69
chr	aTSS_70	+	45946	46013	67	VNG_RS00200	||ISH3 family transposase ISH3C	VNG_as00200_70
chr	aTSS_71	+	46431	46575	144	VNG_RS00200	||ISH3 family transposase ISH3C	VNG_as00200_71
chr	aTSS_73	+	47711	47740	29	VNG_RS00205	VNG0052H||IS4 family transposase ISH8	VNG_as00205_73
chr	aTSS_75	+	49400	49525	125	VNG_RS00215	VNG0054H||hypothetical protein	VNG_as00215_75
chr	aTSS_76	+	49549	49673	124	VNG_RS00215	VNG0054H||hypothetical protein	VNG_as00215_76
chr	aTSS_78	+	49952	49973	21	VNG_RS00215	VNG0054H||hypothetical protein	VNG_as00215_78
chr	aTSS_79	-	50160	50206	46	VNG_RS13215	VNG0055H,VNG_0055H||hypothetical protein	VNG_as13215_79
chr	aTSS_80	+	51076	51185	109	VNG_RS00220	VNG0056H||IS66 family transposase ISH10B	VNG_as00220_80
chr	aTSS_81	-	52391	52446	55	VNG_RS00225	||hypothetical protein	VNG_as00225_81
chr	aTSS_82	-	52521	52639	118	VNG_RS00225	||hypothetical protein	VNG_as00225_82
chr	aTSS_83	-	52911	52982	71	VNG_RS00230	||hypothetical protein	VNG_as00230_83
chr	aTSS_84	-	53416	53524	108	VNG_RS00235	VNG0057H||hypothetical protein	VNG_as00235_84
chr	aTSS_85	-	54069	54152	83	VNG_RS00235	VNG0057H||hypothetical protein	VNG_as00235_85
chr	aTSS_86	+	54892	55000	108	VNG_RS00240	VNG0058H||hypothetical protein	VNG_as00240_86
chr	aTSS_88	-	56759	56811	52	VNG_RS00245	VNG0059H||IS4 family transposase ISH8B	VNG_as00245_88
chr	aTSS_89	-	56918	57049	131	VNG_RS00245	VNG0059H||IS4 family transposase ISH8B	VNG_as00245_89
chr	aTSS_91	+	58246	58300	54	VNG_RS13220	VNG0060G,VNG_0060G||glycosyltransferase family 1 protein	VNG_as13220_91
chr	aTSS_94	-	59612	59770	158	VNG_RS00250	VNG0061C||hypothetical protein	VNG_as00250_94
chr	aTSS_95	-	60067	60171	104	VNG_RS00250	VNG0061C||hypothetical protein	VNG_as00250_95
chr	aTSS_97	+	62136	62420	284	VNG_RS00260	VNG0063G||KR domain-containing protein	VNG_as00260_97
chr	aTSS_102	-	69218	69354	136	VNG_RS13240	pseudo||hypothetical protein	VNG_as13240_102
chr	aTSS_111	+	84173	84248	75	VNG_RS00390	VNG0099G||50S ribosomal protein L16	VNG_as00390_111
chr	aTSS_113	+	84804	84895	91	VNG_RS00395	VNG0101G||cold-shock protein	VNG_as00395_113
chr	aTSS_115	-	89212	89245	33	VNG_RS00420	VNG0107G||restriction endonuclease subunit S	VNG_as00420_115
chr	aTSS_116	-	89450	89575	125	VNG_RS00420	VNG0107G||restriction endonuclease subunit S	VNG_as00420_116
chr	aTSS_121	-	90008	90027	19	VNG_RS00420	VNG0107G||restriction endonuclease subunit S	VNG_as00420_121
chr	aTSS_122	-	90302	90331	29	VNG_RS00420	VNG0107G||restriction endonuclease subunit S	VNG_as00420_122
chr	aTSS_134	-	100386	100450	64	VNG_RS00465	||ISH3 family transposase ISH3C	VNG_as00465_134
chr	aTSS_136	+	101314	101361	47	VNG_RS00470	VNG0116H||hypothetical protein	VNG_as00470_136
chr	aTSS_139	-	105394	105639	245	VNG_RS00500	VNG0123G||ABC transporter ATP-binding protein	VNG_as00500_139
chr	aTSS_142	-	108292	108326	34	VNG_RS00520	VNG0128C||NAD(P)-dependent oxidoreductase	VNG_as00520_142
chr	aTSS_143	-	108691	108749	58	VNG_RS00525	VNG0129G||protease	VNG_as00525_143
chr	aTSS_149	+	114689	114905	216	VNG_RS00560	VNG0137G||tRNA CCA-pyrophosphorylase	VNG_as00560_149
chr	aTSS_152	-	116222	116520	298	VNG_RS13245	VNG0139H,VNG_0139H||hypothetical protein	VNG_as13245_152
chr	aTSS_153	-	116546	116574	28	VNG_RS13245	VNG0139H,VNG_0139H||hypothetical protein	VNG_as13245_153
chr	aTSS_154	+	117559	117715	156	VNG_RS00585	VNG0141H||hypothetical protein	VNG_as00585_154
chr	aTSS_163	+	127340	127418	78	VNG_RS00635	VNG0154G||NAD(P)/FAD-dependent oxidoreductase	VNG_as00635_163
chr	aTSS_164	-	132607	132734	127	VNG_RS00660	VNG0160G||PAS domain S-box protein	VNG_as00660_164
chr	aTSS_165	-	133200	133301	101	VNG_RS00660	VNG0160G||PAS domain S-box protein	VNG_as00660_165
chr	aTSS_167	-	135786	135808	22	VNG_RS00665	VNG0161G||glutamate dehydrogenase	VNG_as00665_167
chr	aTSS_172	+	146436	146457	21	VNG_RS00710	VNG0172G||DNA mismatch repair protein MutS	VNG_as00710_172
chr	aTSS_173	-	149998	150054	56	VNG_RS00715	VNG0174G||amino acid permease	VNG_as00715_173
chr	aTSS_174	-	151347	151449	102	VNG_RS00720	VNG0175G||TrkA family potassium uptake protein	VNG_as00720_174
chr	aTSS_175	+	155806	155906	100	VNG_RS00745	VNG0180G||halorhodopsin	VNG_as00745_175
chr	aTSS_178	-	162658	162694	36	VNG_RS00780	VNG0189C||HD domain-containing protein	VNG_as00780_178
chr	aTSS_179	+	166683	166961	278	VNG_RS00800	VNG0195H||hypothetical protein	VNG_as00800_179
chr	aTSS_181	-	175268	175301	33	VNG_RS00860	VNG0207H||hypothetical protein	VNG_as00860_181
chr	aTSS_183	-	175616	175736	120	VNG_RS13260	VNG0208H,VNG_0208H||hypothetical protein	VNG_as13260_183
chr	aTSS_184	-	176459	176574	115	VNG_RS00870	VNG0209H||integrase	VNG_as00870_184
chr	aTSS_185	-	176725	176809	84	VNG_RS00870	VNG0209H||integrase	VNG_as00870_185
chr	aTSS_186	+	177255	177282	27	VNG_OE7224R	OE7224R (OE7224R) insertion element protein (ISH2)	VNG_as7224R_186
chr	aTSS_187	-	177719	177819	100	VNG_RS13265	VNG0212H,VNG_0212H||DUF4352 domain-containing protein	VNG_as13265_187
chr	aTSS_188	-	177924	177962	38	VNG_RS13265	VNG0212H,VNG_0212H||DUF4352 domain-containing protein	VNG_as13265_188
chr	aTSS_196	+	182124	182166	42	VNG_RS00880	VNG0215C||hypothetical protein	VNG_as00880_196
chr	aTSS_197	+	182271	182291	20	VNG_RS00880	VNG0215C||hypothetical protein	VNG_as00880_197
chr	aTSS_200	+	182935	183067	132	VNG_RS00880	VNG0215C||hypothetical protein	VNG_as00880_200
chr	aTSS_203	-	184534	184560	26	VNG_RS00885	VNG0217H||hypothetical protein	VNG_as00885_203
chr	aTSS_207	+	197207	197257	50	VNG_RS00970	VNG0239C||50S ribosomal protein L37Ae	VNG_as00970_207
chr	aTSS_208	-	197624	197644	20	VNG_RS00975	VNG0238H||hypothetical protein	VNG_as00975_208
chr	aTSS_211	+	203327	203462	135	VNG_RS01015	VNG0249G||DUF5059 domain-containing protein	VNG_as01015_211
chr	aTSS_212	+	207945	208004	59	VNG_RS01030	VNG0252C||geranylgeranylglyceryl/heptaprenylglyceryl phosphate synthase	VNG_as01030_212
chr	aTSS_214	-	211537	211623	86	VNG_RS01055	VNG0259G||inorganic pyrophosphatase	VNG_as01055_214
chr	aTSS_215	-	213582	213699	117	VNG_RS01065	VNG0264H||nucleotide pyrophosphatase	VNG_as01065_215
chr	aTSS_224	-	229047	229078	31	VNG_RS01140	VNG0285C||IS200/IS605 family transposase ISH22	VNG_as01140_224
chr	aTSS_231	-	238323	238370	47	VNG_RS01200	VNG0303G||ATP-dependent protease LonB	VNG_as01200_231
chr	aTSS_233	-	239700	239784	84	VNG_RS01200	VNG0303G||ATP-dependent protease LonB	VNG_as01200_233
chr	aTSS_234	-	241027	241128	101	VNG_RS01210	VNG0305G||indole-3-glycerol-phosphate synthase	VNG_as01210_234
chr	aTSS_239	+	246182	246222	40	VNG_RS01240	VNG0312H||zinc ribbon domain-containing protein	VNG_as01240_239
chr	aTSS_241	+	250288	250410	122	VNG_RS01260	VNG0318G||glycosyl transferase	VNG_as01260_241
chr	aTSS_243	+	252428	252521	93	VNG_RS01275	VNG0321G||SPFH/Band 7/PHB domain protein	VNG_as01275_243
chr	aTSS_245	+	253797	253834	37	VNG_OE1494R	(OE1494R) conserved hypothetical protein	VNG_as1494R_245
chr	aTSS_246	+	254916	255094	178	VNG_RS01285	VNG0324G||pyruvate kinase	VNG_as01285_246
chr	aTSS_250	+	266107	266237	130	VNG_RS01330	VNG0337H||IS4 family transposase ISH8B	VNG_as01330_250
chr	aTSS_251	+	266345	266397	52	VNG_RS01330	VNG0337H||IS4 family transposase ISH8B	VNG_as01330_251
chr	aTSS_256	-	277690	277803	113	VNG_RS01375	VNG0349G,VNG0349Gm||DNA topoisomerase I	VNG_as01375_256
chr	aTSS_264	-	284267	284287	20	VNG_RS01415	VNG0361C||rhomboid family intramembrane serine protease	VNG_as01415_264
chr	aTSS_267	-	291658	291717	59	VNG_RS01460	VNG0373H||hypothetical protein	VNG_as01460_267
chr	aTSS_269	+	293729	293844	115	VNG_RS01475	VNG0376G||cell division protein FtsZ	VNG_as01475_269
chr	aTSS_270	+	295337	295612	275	VNG_RS01485	VNG0380G||cation transporter	VNG_as01485_270
chr	aTSS_283	-	313644	313760	116	VNG_RS01580	VNG0406C||glycerol-1-phosphate dehydrogenase	VNG_as01580_283
chr	aTSS_285	-	314041	314088	47	VNG_RS01580	VNG0406C||glycerol-1-phosphate dehydrogenase	VNG_as01580_285
chr	aTSS_287	+	316337	316620	283	VNG_RS01595	VNG0409C||S9 family peptidase	VNG_as01595_287
chr	aTSS_291	-	325054	325149	95	VNG_RS01620	VNG0417H||metallophosphoesterase	VNG_as01620_291
chr	aTSS_293	+	326999	327074	75	VNG_RS01640	VNG0422G||cytochrome P450	VNG_as01640_293
chr	aTSS_294	+	329918	329995	77	VNG_RS01655	VNG0426G||transcription factor S	VNG_as01655_294
chr	aTSS_296	+	335327	335413	86	VNG_RS01695	VNG0436G||sodium:proton antiporter	VNG_as01695_296
chr	aTSS_297	+	336589	336636	47	VNG_RS01695	VNG0436G||sodium:proton antiporter	VNG_as01695_297
chr	aTSS_312	+	357487	357520	33	VNG_RS01800	VNG0463C||hypothetical protein	VNG_as01800_312
chr	aTSS_319	+	374046	374124	78	VNG_RS01885	VNG0483C||outer membrane lipoprotein carrier protein LolA	VNG_as01885_319
chr	aTSS_322	+	380299	380392	93	VNG_RS01915	VNG0489G||molecular chaperone DnaJ	VNG_as01915_322
chr	aTSS_323	+	383738	383778	40	VNG_RS01930	VNG0494G||nucleotide exchange factor GrpE	VNG_as01930_323
chr	aTSS_324	+	384622	384851	229	VNG_RS01940	VNG0498C||hypothetical protein	VNG_as01940_324
chr	aTSS_333	-	405436	405477	41	VNG_RS02045	VNG0524G||ABC transporter ATP-binding protein	VNG_as02045_333
chr	aTSS_340	+	426576	426646	70	VNG_RS02175	VNG0555C||hypothetical protein	VNG_as02175_340
chr	aTSS_346	+	435625	435672	47	VNG_RS02210	VNG0563G||monovalent cation/H+ antiporter subunit D family protein	VNG_as02210_346
chr	aTSS_360	+	447007	447119	112	VNG_RS02295	VNG0583G||cytochrome bc complex cytochrome b subunit	VNG_as02295_360
chr	aTSS_361	+	447123	447301	178	VNG_RS02295	VNG0583G||cytochrome bc complex cytochrome b subunit	VNG_as02295_361
chr	aTSS_362	+	447545	447576	31	VNG_RS02300	VNG0584H||cytochrome b	VNG_as02300_362
chr	aTSS_363	+	447598	447699	101	VNG_RS02300	VNG0584H||cytochrome b	VNG_as02300_363
chr	aTSS_364	+	448372	448432	60	VNG_RS02305	VNG0585H||hypothetical protein	VNG_as02305_364
chr	aTSS_373	-	464519	464574	55	VNG_RS02420	VNG0611H||hypothetical protein	VNG_as02420_373
chr	aTSS_374	+	469658	469783	125	VNG_RS02440	VNG0614G||methyl-accepting chemotaxis protein	VNG_as02440_374
chr	aTSS_377	+	471769	471865	96	VNG_RS02450	VNG0617H||hypothetical protein	VNG_as02450_377
chr	aTSS_381	-	487367	487446	79	VNG_RS02525	VNG0637G||NADH-quinone oxidoreductase subunit NuoD	VNG_as02525_381
chr	aTSS_382	-	488839	489032	193	VNG_RS02530	VNG0639G||NADH dehydrogenase	VNG_as02530_382
chr	aTSS_385	-	491432	491465	33	VNG_RS02555	VNG0646G||NADH-quinone oxidoreductase subunit L	VNG_as02555_385
chr	aTSS_388	-	493387	493484	97	VNG_RS02560	VNG0647G||oxidoreductase	VNG_as02560_388
chr	aTSS_390	-	494411	494481	70	VNG_RS02565	VNG0648G||oxidoreductase	VNG_as02565_390
chr	aTSS_394	+	500789	500879	90	VNG_RS02590	VNG0656H||hypothetical protein	VNG_as02590_394
chr	aTSS_395	+	501791	501918	127	VNG_RS02595	VNG0657G||cytochrome-c oxidase	VNG_as02595_395
chr	aTSS_396	+	502052	502159	107	VNG_RS02595	VNG0657G||cytochrome-c oxidase	VNG_as02595_396
chr	aTSS_398	+	503040	503192	152	VNG_RS02595	VNG0657G||cytochrome-c oxidase	VNG_as02595_398
chr	aTSS_401	-	505190	505237	47	VNG_RS02615	VNG0664G||biotin--[acetyl-CoA-carboxylase] ligase	VNG_as02615_401
chr	aTSS_412	-	522712	522842	130	VNG_RS02720	VNG0688H||ArsR family transcriptional regulator	VNG_as02720_412
chr	aTSS_416	+	528483	528537	54	VNG_RS02745	VNG0698H||hypothetical protein	VNG_as02745_416
chr	aTSS_419	-	535490	535531	41	VNG_RS02785	VNG0709C||MBL fold hydrolase	VNG_as02785_419
chr	aTSS_434	+	552716	552746	30	VNG_RS02870	VNG0732G||RNA 3'-phosphate cyclase	VNG_as02870_434
chr	aTSS_441	+	560889	560951	62	VNG_RS02925	VNG0745G||AbrB family transcriptional regulator	VNG_as02925_441
chr	aTSS_446	-	575153	575200	47	VNG_RS02990	VNG0761G||competence/damage-inducible protein A	VNG_as02990_446
chr	aTSS_453	+	589367	589446	79	VNG_RS03065	VNG0782H||hypothetical protein	VNG_as03065_453
chr	aTSS_455	+	590240	590364	124	VNG_RS03070	VNG0784G||phosphatidylcholine/phosphatidylserine synthase	VNG_as03070_455
chr	aTSS_461	-	608556	608829	273	VNG_RS03165	VNG0810H||hypothetical protein	VNG_as03165_461
chr	aTSS_467	+	624844	624869	25	VNG_RS03225	VNG0823G||type II secretion system protein	VNG_as03225_467
chr	aTSS_469	-	628076	628134	58	VNG_RS03250	VNG0829G||dimethylsulfoxide reductase	VNG_as03250_469
chr	aTSS_470	-	632930	633098	168	VNG_RS03270	VNG0834C||DUF106 domain-containing protein	VNG_as03270_470
chr	aTSS_473	-	635755	635794	39	VNG_RS13290	VNG0836H,VNG_0836H||hypothetical protein	VNG_as13290_473
chr	aTSS_474	-	635845	635924	79	VNG_RS13290	VNG0836H,VNG_0836H||hypothetical protein	VNG_as13290_474
chr	aTSS_478	+	638832	638882	50	VNG_RS03300	pseudo||hypothetical protein	VNG_as03300_478
chr	aTSS_481	+	644256	644388	132	VNG_RS03325	VNG0849C||hypothetical protein	VNG_as03325_481
chr	aTSS_489	-	661828	661920	92	VNG_RS03420	VNG0875Cm||Zn-dependent protease	VNG_as03420_489
chr	aTSS_500	-	675391	675425	34	VNG_RS03475	VNG0889G||DNA gyrase subunit A	VNG_as03475_500
chr	aTSS_501	-	678428	678490	62	VNG_OE2309F	(OE2309F) conserved hypothetical protein	VNG_as2309F_501
chr	aTSS_505	-	689229	689307	78	VNG_RS03535	VNG0908G||sodium/proline symporter	VNG_as03535_505
chr	aTSS_512	+	699748	699784	36	VNG_RS03585	VNG0920H||hypothetical protein	VNG_as03585_512
chr	aTSS_524	-	718619	718717	98	VNG_RS03660	VNG0940G,VNG0940Gm||CoA-binding protein	VNG_as03660_524
chr	aTSS_527	-	720502	720582	80	VNG_RS03675	VNG0943C||ArsR family transcriptional regulator	VNG_as03675_527
chr	aTSS_529	-	720645	720809	164	VNG_RS03680	VNG0945H||hypothetical protein	VNG_as03680_529
chr	aTSS_536	+	726913	726966	53	VNG_RS03705	VNG0950a||flagellar protein G	VNG_as03705_536
chr	aTSS_537	+	728048	728089	41	VNG_RS03715	VNG0954C||hypothetical protein	VNG_as03715_537
chr	aTSS_538	+	728621	728710	89	VNG_RS03715	VNG0954C||hypothetical protein	VNG_as03715_538
chr	aTSS_539	+	728729	728849	120	VNG_RS03715	VNG0954C||hypothetical protein	VNG_as03715_539
chr	aTSS_540	+	731397	731464	67	VNG_RS03730	VNG0959H||hypothetical protein	VNG_as03730_540
chr	aTSS_541	-	731820	731900	80	VNG_RS03735	VNG0960G||flagellin	VNG_as03735_541
chr	aTSS_542	-	732413	732493	80	VNG_RS03740	VNG0961G||flagellin	VNG_as03740_542
chr	aTSS_544	-	732962	733095	133	VNG_RS03745	VNG0962G||flagellin	VNG_as03745_544
chr	aTSS_545	-	733213	733241	28	VNG_RS03745	VNG0962G||flagellin	VNG_as03745_545
chr	aTSS_547	-	735025	735057	32	VNG_RS03755	VNG0964C||hypothetical protein	VNG_as03755_547
chr	aTSS_549	+	737020	737153	133	VNG_RS03765	VNG0966G||chemotaxis protein CheR	VNG_as03765_549
chr	aTSS_551	+	739274	739376	102	VNG_RS03780	VNG0970G||chemotaxis protein	VNG_as03780_551
chr	aTSS_552	+	740489	740574	85	VNG_RS03785	VNG0971G||chemotaxis protein CheA	VNG_as03785_552
chr	aTSS_554	+	743301	743326	25	VNG_RS03800	VNG0976G||chemotaxis protein CheW	VNG_as03800_554
chr	aTSS_564	-	750402	750449	47	VNG_RS03835	VNG0985H||hypothetical protein	VNG_as03835_564
chr	aTSS_566	-	752428	752505	77	VNG_RS03845	VNG0986H||hypothetical protein	VNG_as03845_566
chr	aTSS_567	-	753121	753166	45	VNG_RS13295	VNG0987H,VNG_0987H||hypothetical protein	VNG_as13295_567
chr	aTSS_568	-	753793	753847	54	VNG_OE2436B1F	(OE2436B1F) small CPxCG-related zinc finger protein	VNG_as2436B1F_568
chr	aTSS_569	-	754013	754043	30	VNG_RS13300	||DUF2085 domain-containing protein	VNG_as13300_569
chr	aTSS_570	-	754287	754356	69	VNG_RS13300	||DUF2085 domain-containing protein	VNG_as13300_570
chr	aTSS_571	+	754854	754918	64	VNG_RS03850	VNG0989C||integrase	VNG_as03850_571
chr	aTSS_572	+	757975	757993	18	VNG_RS03860	VNG0992H||hypothetical protein	VNG_as03860_572
chr	aTSS_573	-	759086	759211	125	VNG_RS03865	VNG0993H||hypothetical protein	VNG_as03865_573
chr	aTSS_587	-	774831	774883	52	VNG_RS03945	VNG1011C,VNG1011Cm||GTP cyclohydrolase IIa	VNG_as03945_587
chr	aTSS_601	+	799542	799657	115	VNG_RS04095	VNG1053G||TIGR04182 family glycosyltransferase	VNG_as04095_601
chr	aTSS_602	+	799675	799778	103	VNG_RS04095	VNG1053G||TIGR04182 family glycosyltransferase	VNG_as04095_602
chr	aTSS_605	-	801051	801296	245	VNG_RS04100	VNG1054G||polysaccharide biosynthesis protein	VNG_as04100_605
chr	aTSS_607	-	801551	801581	30	VNG_RS04100	VNG1054G||polysaccharide biosynthesis protein	VNG_as04100_607
chr	aTSS_609	-	802748	802814	66	VNG_RS04110	VNG1056C||hypothetical protein	VNG_as04110_609
chr	aTSS_610	-	803031	803056	25	VNG_RS04110	VNG1056C||hypothetical protein	VNG_as04110_610
chr	aTSS_616	+	804277	804432	155	VNG_RS04115	VNG1057C||hypothetical protein	VNG_as04115_616
chr	aTSS_617	+	804697	804797	100	VNG_RS04115	VNG1057C||hypothetical protein	VNG_as04115_617
chr	aTSS_618	+	805056	805107	51	VNG_RS04115	VNG1057C||hypothetical protein	VNG_as04115_618
chr	aTSS_620	-	805808	806000	192	VNG_RS04120	VNG1058H||hypothetical protein	VNG_as04120_620
chr	aTSS_623	-	807864	807971	107	VNG_RS04130	VNG1060H||hypothetical protein	VNG_as04130_623
chr	aTSS_624	-	808025	808079	54	VNG_RS04130	VNG1060H||hypothetical protein	VNG_as04130_624
chr	aTSS_629	-	812608	812646	38	VNG_RS04150	VNG1065C||FkbM family methyltransferase	VNG_as04150_629
chr	aTSS_631	-	812997	813166	169	VNG_RS04150	VNG1065C||FkbM family methyltransferase	VNG_as04150_631
chr	aTSS_632	-	813231	813421	190	VNG_RS04155	VNG1066C||glycosyl transferase	VNG_as04155_632
chr	aTSS_635	-	813459	813551	92	VNG_RS04155	VNG1066C||glycosyl transferase	VNG_as04155_635
chr	aTSS_637	-	815330	815438	108	VNG_RS04165	VNG1068G||oligosaccharyl transferase, archaeosortase A system-associated	VNG_as04165_637
chr	aTSS_638	-	815986	816164	178	VNG_RS04165	VNG1068G||oligosaccharyl transferase, archaeosortase A system-associated	VNG_as04165_638
chr	aTSS_645	-	831699	831739	40	VNG_RS04230	VNG1086C||hypothetical protein	VNG_as04230_645
chr	aTSS_653	+	845383	845406	23	VNG_RS04305	VNG1103G||50S ribosomal protein P1	VNG_as04305_653
chr	aTSS_654	+	847089	847176	87	VNG_RS04315	VNG1105G||50S ribosomal protein L1	VNG_as04315_654
chr	aTSS_660	-	860587	860616	29	VNG_RS04410	VNG1132G||30S ribosomal protein S13	VNG_as04410_660
chr	aTSS_661	-	860768	860876	108	VNG_RS04415	VNG1133G||30S ribosomal protein S4	VNG_as04415_661
chr	aTSS_662	-	863354	863476	122	VNG_RS04445	VNG1139G,VNG1139Gm||30S ribosomal protein S9	VNG_as04445_662
chr	aTSS_663	-	863972	864057	85	VNG_RS04450	VNG1140G||DNA-directed RNA polymerase subunit N	VNG_as04450_663
chr	aTSS_664	-	864120	864214	94	VNG_RS04455	VNG1141G|rpoK|DNA-directed RNA polymerase subunit K	VNG_as04455_664
chr	aTSS_666	-	867125	867211	86	VNG_RS04475	VNG1145G||mevalonate kinase	VNG_as04475_666
chr	aTSS_667	-	869157	869237	80	VNG_RS04485	VNG1149C,VNG1149Cm||ribonuclease J	VNG_as04485_667
chr	aTSS_668	-	872269	872436	167	VNG_RS04500	VNG1153G||glutamate--tRNA ligase	VNG_as04500_668
chr	aTSS_669	-	872953	872994	41	VNG_RS04500	VNG1153G||glutamate--tRNA ligase	VNG_as04500_669
chr	aTSS_674	+	881004	881024	20	VNG_RS04550	VNG1165G|ksgA|dimethyladenosine transferase	VNG_as04550_674
chr	aTSS_675	+	882157	882333	176	VNG_RS04560	VNG1169C||DNA-directed RNA polymerase subunit F	VNG_as04560_675
chr	aTSS_693	+	900620	900754	134	VNG_RS04680	VNG1197G||peroxiredoxin	VNG_as04680_693
chr	aTSS_701	-	920898	920983	85	VNG_RS04790	VNG1224G||cell division control protein Cdc6	VNG_as04790_701
chr	aTSS_705	+	922519	922636	117	VNG_RS04795	VNG1227H||DUF2064 domain-containing protein	VNG_as04795_705
chr	aTSS_709	+	929413	929508	95	VNG_RS04830	VNG1234C||PAS domain S-box protein	VNG_as04830_709
chr	aTSS_713	+	938769	938814	45	VNG_RS04895	VNG1249C||ABC transporter	VNG_as04895_713
chr	aTSS_714	+	938873	938953	80	VNG_RS04895	VNG1249C||ABC transporter	VNG_as04895_714
chr	aTSS_722	-	950681	950742	61	VNG_RS04955	VNG1263C||hypothetical protein	VNG_as04955_722
chr	aTSS_723	+	951285	951330	45	VNG_RS04960	VNG1264C||DUF555 domain-containing protein	VNG_as04960_723
chr	aTSS_729	-	954749	954784	35	VNG_RS04975	VNG1271H||hypothetical protein	VNG_as04975_729
chr	aTSS_731	-	954934	954980	46	VNG_RS04975	VNG1271H||hypothetical protein	VNG_as04975_731
chr	aTSS_734	+	958849	958886	37	VNG_RS04995	VNG1276C||ribosome assembly factor SBDS	VNG_as04995_734
chr	aTSS_735	+	959429	959465	36	VNG_RS04995	VNG1276C||ribosome assembly factor SBDS	VNG_as04995_735
chr	aTSS_737	+	963063	963215	152	VNG_RS05025	VNG1284G||TrkH family potassium uptake protein	VNG_as05025_737
chr	aTSS_738	+	963893	963915	22	VNG_RS05025	VNG1284G||TrkH family potassium uptake protein	VNG_as05025_738
chr	aTSS_740	+	965431	965464	33	VNG_RS05040	VNG1289H||hypothetical protein	VNG_as05040_740
chr	aTSS_741	+	967447	967529	82	VNG_RS05050	VNG1294G||peptidylprolyl isomerase	VNG_as05050_741
chr	aTSS_742	-	967910	967977	67	VNG_RS05060	VNG1296C||class IV adenylate cyclase	VNG_as05060_742
chr	aTSS_751	+	978669	978776	107	VNG_RS05105	VNG1308G||succinate dehydrogenase/fumarate reductase iron-sulfur subunit	VNG_as05105_751
chr	aTSS_753	+	979989	980061	72	VNG_RS05115	VNG1310G||succinate dehydrogenase	VNG_as05115_753
chr	aTSS_762	+	992981	993016	35	VNG_RS05190	VNG1329H||hypothetical protein	VNG_as05190_762
chr	aTSS_768	+	1003354	1003411	57	VNG_RS05245	VNG1344G||dihydropteroate synthase	VNG_as05245_768
chr	aTSS_775	+	1026736	1026763	27	VNG_OE2967R	(OE2967R) conserved hypothetical protein	VNG_as2967R_775
chr	aTSS_780	+	1035323	1035584	261	VNG_RS05420	VNG1389C||hypothetical protein	VNG_as05420_780
chr	aTSS_781	+	1035598	1035617	19	VNG_RS05420	VNG1389C||hypothetical protein	VNG_as05420_781
chr	aTSS_790	+	1050100	1050153	53	VNG_RS05505	||bacteriocin biosynthesis protein SagD	VNG_as05505_790
chr	aTSS_791	+	1051912	1052022	110	VNG_RS05510	VNG1412H||hypothetical protein	VNG_as05510_791
chr	aTSS_805	-	1066376	1066479	103	VNG_RS05590	VNG1435G||aspartate-semialdehyde dehydrogenase	VNG_as05590_805
chr	aTSS_808	+	1067511	1067604	93	VNG_RS05595	VNG1437G||D-2-hydroxyacid dehydrogenase	VNG_as05595_808
chr	aTSS_810	+	1068925	1069083	158	VNG_RS05605	VNG1440H||hypothetical protein	VNG_as05605_810
chr	aTSS_824	-	1089545	1089615	70	VNG_RS05715	VNG1467G||rhodopsin	VNG_as05715_824
chr	aTSS_825	-	1091399	1091515	116	VNG_RS05725	VNG1470G||DNA primase catalytic subunit PriS	VNG_as05725_825
chr	aTSS_826	-	1096135	1096298	163	VNG_RS05750	VNG1475C||hypothetical protein	VNG_as05750_826
chr	aTSS_828	-	1099811	1099916	105	VNG_RS05755	VNG1476C||RND transporter	VNG_as05755_828
chr	aTSS_830	-	1106537	1106633	96	VNG_RS05800	VNG1488G||DNA-binding protein	VNG_as05800_830
chr	aTSS_834	+	1113568	1113617	49	VNG_RS05845	VNG1500H||hypothetical protein	VNG_as05845_834
chr	aTSS_835	-	1114080	1114246	166	VNG_RS05850	VNG1501G||Dna2/Cas4 domain-containing protein	VNG_as05850_835
chr	aTSS_837	+	1121782	1121870	88	VNG_RS05870	VNG1508C||DUF814 domain-containing protein	VNG_as05870_837
chr	aTSS_838	+	1122703	1122803	100	VNG_RS05875	VNG1510C||tRNA uridine(34) 5-carboxymethylaminomethyl modification radical SAM/GNAT enzyme Elp3	VNG_as05875_838
chr	aTSS_839	+	1125759	1125816	57	VNG_RS05885	VNG1513H||hypothetical protein	VNG_as05885_839
chr	aTSS_840	+	1126818	1126845	27	VNG_RS05895	VNG1515G||thymidine kinase	VNG_as05895_840
chr	aTSS_841	-	1129224	1129324	100	VNG_RS05915	||hypothetical protein	VNG_as05915_841
chr	aTSS_847	+	1132725	1132785	60	VNG_RS05925	VNG1524C||aspartate aminotransferase family protein	VNG_as05925_847
chr	aTSS_848	-	1135403	1135503	100	VNG_RS05935	VNG1526G||sodium-dependent transporter	VNG_as05935_848
chr	aTSS_853	-	1143042	1143242	200	VNG_RS05960	VNG1533H||hypothetical protein	VNG_as05960_853
chr	aTSS_854	-	1143424	1143483	59	VNG_RS05960	VNG1533H||hypothetical protein	VNG_as05960_854
chr	aTSS_867	+	1183402	1183496	94	VNG_RS06165	VNG1585C,VNG1585Cm||DUF262 domain-containing protein	VNG_as06165_867
chr	aTSS_869	+	1183904	1183937	33	VNG_RS06165	VNG1585C,VNG1585Cm||DUF262 domain-containing protein	VNG_as06165_869
chr	aTSS_870	+	1184506	1184527	21	VNG_RS06165	VNG1585C,VNG1585Cm||DUF262 domain-containing protein	VNG_as06165_870
chr	aTSS_872	-	1185210	1185252	42	VNG_RS06170	VNG1587H||IS5 family transposase ISH11	VNG_as06170_872
chr	aTSS_873	+	1186738	1186804	66	VNG_RS06175	||ISH3 family transposase ISH3C	VNG_as06175_873
chr	aTSS_874	+	1187223	1187366	143	VNG_RS06175	||ISH3 family transposase ISH3C	VNG_as06175_874
chr	aTSS_878	-	1188539	1188663	124	VNG_RS06185	VNG1589C||hypothetical protein	VNG_as06185_878
chr	aTSS_880	-	1188760	1188848	88	VNG_RS06185	VNG1589C||hypothetical protein	VNG_as06185_880
chr	aTSS_882	+	1189582	1189687	105	VNG_RS06190	partial;pseudo;VNG1590H||transposase	VNG_as06190_882
chr	aTSS_883	+	1189718	1189773	55	VNG_RS06190	partial;pseudo;VNG1590H||transposase	VNG_as06190_883
chr	aTSS_888	+	1194808	1195175	367	VNG_RS06215	VNG1603G||glycine dehydrogenase	VNG_as06215_888
chr	aTSS_892	-	1200606	1200661	55	VNG_RS06255	||hypothetical protein	VNG_as06255_892
chr	aTSS_899	+	1209136	1209382	246	VNG_RS06295	VNG1623G||heme A synthase	VNG_as06295_899
chr	aTSS_906	+	1217295	1217364	69	VNG_RS06340	VNG1635G||cobalt transporter CbiM	VNG_as06340_906
chr	aTSS_908	-	1218168	1218214	46	VNG_RS06345	VNG1637G||halocyanin	VNG_as06345_908
chr	aTSS_912	+	1223525	1223641	116	VNG_RS06370	VNG1644G||ribonucleoside-diphosphate reductase, adenosylcobalamin-dependent	VNG_as06370_912
chr	aTSS_913	+	1223963	1224117	154	VNG_RS06370	VNG1644G||ribonucleoside-diphosphate reductase, adenosylcobalamin-dependent	VNG_as06370_913
chr	aTSS_919	+	1229758	1229779	21	VNG_RS06405	VNG1650H||hypothetical protein	VNG_as06405_919
chr	aTSS_920	+	1232858	1232880	22	VNG_RS13355	VNG1654G,VNG_1654G||ATP-binding protein	VNG_as13355_920
chr	aTSS_921	+	1233360	1233454	94	VNG_RS13355	VNG1654G,VNG_1654G||ATP-binding protein	VNG_as13355_921
chr	aTSS_922	+	1233545	1233683	138	VNG_RS13355	VNG1654G,VNG_1654G||ATP-binding protein	VNG_as13355_922
chr	aTSS_925	-	1242592	1242670	78	VNG_RS06465	VNG1667G||ATPase	VNG_as06465_925
chr	aTSS_926	-	1242680	1242750	70	VNG_RS06465	VNG1667G||ATPase	VNG_as06465_926
chr	aTSS_927	-	1244713	1244801	88	VNG_RS06465	VNG1667G||ATPase	VNG_as06465_927
chr	aTSS_928	-	1248604	1248823	219	VNG_RS06500	VNG1676G||GTP-binding protein	VNG_as06500_928
chr	aTSS_931	+	1253766	1253829	63	VNG_RS06525	VNG1682C||prenyltransferase	VNG_as06525_931
chr	aTSS_933	-	1260898	1260951	53	VNG_RS06565	VNG1691G||50S ribosomal protein L23	VNG_as06565_933
chr	aTSS_937	-	1267447	1267527	80	VNG_RS06635	VNG1709G||50S ribosomal protein L6	VNG_as06635_937
chr	aTSS_939	-	1268699	1268722	23	VNG_RS06645	VNG1713G||50S ribosomal protein L19e	VNG_as06645_939
chr	aTSS_946	-	1277689	1277762	73	VNG_RS06705	VNG1727G||cytidylate kinase	VNG_as06705_946
chr	aTSS_948	+	1280722	1281067	345	VNG_RS06720	VNG1732C||hypothetical protein	VNG_as06720_948
chr	aTSS_950	-	1284251	1284370	119	VNG_RS06735	VNG1735C||MOSC domain-containing protein	VNG_as06735_950
chr	aTSS_962	+	1292440	1292502	62	VNG_RS06785	VNG1751H||PAS domain S-box protein	VNG_as06785_962
chr	aTSS_965	-	1296499	1296526	27	VNG_RS06805	VNG1756G||translation initiation factor 1A 2	VNG_as06805_965
chr	aTSS_967	+	1303618	1303664	46	VNG_OE3479R	(OE3479R) hypothetical protein	VNG_as3479R_967
chr	aTSS_969	+	1311911	1311967	56	VNG_RS06860	VNG1770C||AarF/ABC1/UbiB kinase family protein	VNG_as06860_969
chr	aTSS_971	+	1315458	1315500	42	VNG_RS06890	VNG1776G||Lrp/AsnC family transcriptional regulator	VNG_as06890_971
chr	aTSS_974	-	1319499	1319563	64	VNG_RS06910	VNG1782C||DUF92 domain-containing protein	VNG_as06910_974
chr	aTSS_987	+	1329440	1329534	94	VNG_RS06960	VNG1794C||nuclease	VNG_as06960_987
chr	aTSS_990	+	1333096	1333149	53	VNG_RS06985	VNG1798H||hypothetical protein	VNG_as06985_990
chr	aTSS_999	+	1351120	1351139	19	VNG_RS07090	VNG1830G||CTP synthetase	VNG_as07090_999
chr	aTSS_1003	-	1353362	1353444	82	VNG_RS07105	VNG1834G||HyrA	VNG_as07105_1003
chr	aTSS_1007	+	1355915	1356041	126	VNG_RS07110	VNG1835G||threonine--tRNA ligase	VNG_as07110_1007
chr	aTSS_1008	-	1356236	1356275	39	VNG_RS07115	VNG1836G||cold-shock protein	VNG_as07115_1008
chr	aTSS_1015	+	1380198	1380288	90	VNG_RS07245	VNG1868G||ABC transporter permease	VNG_as07245_1015
chr	aTSS_1022	+	1386869	1386983	114	VNG_RS07275	VNG1875G||3-hydroxy-3-methylglutaryl-CoA reductase	VNG_as07275_1022
chr	aTSS_1023	-	1387964	1388083	119	VNG_RS07285	VNG1879G||thiamine ABC transporter substrate-binding protein	VNG_as07285_1023
chr	aTSS_1024	-	1388671	1388768	97	VNG_RS07285	VNG1879G||thiamine ABC transporter substrate-binding protein	VNG_as07285_1024
chr	aTSS_1027	+	1397562	1397616	54	VNG_RS13360	VNG1890H,VNG_1890H||hypothetical protein	VNG_as13360_1027
chr	aTSS_1028	+	1397768	1397834	66	VNG_RS13360	VNG1890H,VNG_1890H||hypothetical protein	VNG_as13360_1028
chr	aTSS_1061	-	1453510	1453655	145	VNG_RS07635	VNG1969G||anaerobic glycerol-3-phosphate dehydrogenase subunit A	VNG_as07635_1061
chr	aTSS_1062	-	1456611	1456861	250	VNG_RS07645	VNG1972G||anaerobic glycerol-3-phosphate dehydrogenase subunit C	VNG_as07645_1062
chr	aTSS_1067	-	1458857	1459031	174	VNG_RS13370	VNG1977H,VNG_1977H||ATP-binding protein	VNG_as13370_1067
chr	aTSS_1071	+	1462233	1462315	82	VNG_RS07675	VNG1983H||hypothetical protein	VNG_as07675_1071
chr	aTSS_1074	+	1465933	1465953	20	VNG_RS07690	VNG1985C||sodium:proton antiporter	VNG_as07690_1074
chr	aTSS_1075	+	1466647	1466717	70	VNG_RS07690	VNG1985C||sodium:proton antiporter	VNG_as07690_1075
chr	aTSS_1076	-	1467324	1467348	24	VNG_RS07695	VNG1986C||endonuclease NucS	VNG_as07695_1076
chr	aTSS_1080	+	1471283	1471341	58	VNG_RS07715	VNG1991H||hypothetical protein	VNG_as07715_1080
chr	aTSS_1096	-	1494216	1494270	54	VNG_RS07830	VNG2021C||hypothetical protein	VNG_as07830_1096
chr	aTSS_1097	+	1495464	1495551	87	VNG_RS07835	VNG2023G||aldo/keto reductase	VNG_as07835_1097
chr	aTSS_1102	+	1506405	1506427	22	VNG_RS07910	VNG2043G||non-canonical purine NTP pyrophosphatase, RdgB/HAM1 family	VNG_as07910_1102
chr	aTSS_1106	+	1516471	1516582	111	VNG_RS07975	VNG2064H||TIGR03663 family protein	VNG_as07975_1106
chr	aTSS_1115	-	1525471	1525501	30	VNG_RS08010	VNG2072G||serine--tRNA ligase	VNG_as08010_1115
chr	aTSS_1121	+	1530856	1531056	200	VNG_RS08060	VNG2084G||phosphonate ABC transporter, permease protein PhnE	VNG_as08060_1121
chr	aTSS_1123	-	1535292	1535479	187	VNG_RS08085	VNG2088G||tRNA (guanine(10)-N(2))-dimethyltransferase	VNG_as08085_1123
chr	aTSS_1124	-	1535596	1535742	146	VNG_RS08090	VNG2089H||hypothetical protein	VNG_as08090_1124
chr	aTSS_1130	+	1540651	1540726	75	VNG_RS08110	VNG2096G||thermosome subunit	VNG_as08110_1130
chr	aTSS_1133	+	1544954	1544981	27	VNG_RS08145	VNG2102G||citrate (Si)-synthase	VNG_as08145_1133
chr	aTSS_1143	+	1555263	1555364	101	VNG_RS08195	VNG2116C||NCS2 family permease	VNG_as08195_1143
chr	aTSS_1147	+	1562691	1562912	221	VNG_RS08235	VNG2124C||hypothetical protein	VNG_as08235_1147
chr	aTSS_1149	-	1567136	1567177	41	VNG_RS08260	VNG2131G||peptide chain release factor 1	VNG_as08260_1149
chr	aTSS_1150	-	1567871	1568044	173	VNG_RS08260	VNG2131G||peptide chain release factor 1	VNG_as08260_1150
chr	aTSS_1151	+	1569916	1569988	72	VNG_RS08275	VNG2135G||V-type ATP synthase subunit D	VNG_as08275_1151
chr	aTSS_1154	+	1577882	1577975	93	VNG_RS08320	VNG2144G||ATP synthase subunit I	VNG_as08320_1154
chr	aTSS_1156	+	1578655	1578824	169	VNG_RS08320	VNG2144G||ATP synthase subunit I	VNG_as08320_1156
chr	aTSS_1158	-	1580321	1580384	63	VNG_RS08330	VNG2147G||SAM-dependent methyltransferase	VNG_as08330_1158
chr	aTSS_1169	-	1594774	1594995	221	VNG_RS08400	VNG2160C||replication protein A	VNG_as08400_1169
chr	aTSS_1176	-	1608661	1608717	56	VNG_RS08470	VNG2175H||IS4 family transposase ISH8B	VNG_as08470_1176
chr	aTSS_1177	-	1608824	1608955	131	VNG_RS08470	VNG2175H||IS4 family transposase ISH8B	VNG_as08470_1177
chr	aTSS_1180	+	1610283	1610345	62	VNG_RS13385	VNG2177H,VNG_2177H||hypothetical protein	VNG_as13385_1180
chr	aTSS_1181	+	1610539	1610559	20	VNG_OE4045R	(OE4045R) hypothetical protein	VNG_as4045R_1181
chr	aTSS_1182	+	1610797	1610976	179	VNG_RS08475	VNG2178H||hypothetical protein	VNG_as08475_1182
chr	aTSS_1183	-	1611323	1611555	232	VNG_RS08485	VNG2179H||hypothetical protein	VNG_as08485_1183
chr	aTSS_1190	+	1620457	1620671	214	VNG_RS08530	VNG2187H||hypothetical protein	VNG_as08530_1190
chr	aTSS_1191	-	1621346	1621451	105	VNG_RS08540	VNG2190G||isoleucine--tRNA ligase	VNG_as08540_1191
chr	aTSS_1197	+	1627093	1627376	283	VNG_RS08560	VNG2196G||halocyanin domain-containing protein	VNG_as08560_1197
chr	aTSS_1198	+	1627520	1627541	21	VNG_RS08560	VNG2196G||halocyanin domain-containing protein	VNG_as08560_1198
chr	aTSS_1199	-	1629200	1629275	75	VNG_RS08575	VNG2201G||heavy metal translocating P-type ATPase	VNG_as08575_1199
chr	aTSS_1201	-	1635170	1635237	67	VNG_RS08595	VNG2205H||hypothetical protein	VNG_as08595_1201
chr	aTSS_1205	+	1638843	1638886	43	VNG_RS08610	VNG2208G||tryptophan--tRNA ligase	VNG_as08610_1205
chr	aTSS_1206	+	1638888	1639052	164	VNG_RS08610	VNG2208G||tryptophan--tRNA ligase	VNG_as08610_1206
chr	aTSS_1210	+	1643905	1643973	68	VNG_RS08630	VNG2214G||MATE family efflux transporter	VNG_as08630_1210
chr	aTSS_1214	-	1646127	1646210	83	VNG_RS08640	VNG2217G||pyruvate dehydrogenase (acetyl-transferring) E1 component subunit alpha	VNG_as08640_1214
chr	aTSS_1217	+	1654026	1654062	36	VNG_RS08665	VNG2223G||leucine--tRNA ligase	VNG_as08665_1217
chr	aTSS_1220	+	1657956	1657979	23	VNG_RS08680	VNG2227C||RNA-processing protein	VNG_as08680_1220
chr	aTSS_1223	+	1661793	1661856	63	VNG_RS08695	VNG2232G||tryptophan--tRNA ligase	VNG_as08695_1223
chr	aTSS_1225	-	1668260	1668282	22	VNG_RS08730	VNG2240G||ATPase AAA	VNG_as08730_1225
chr	aTSS_1228	-	1669198	1669292	94	VNG_RS08735	VNG2241H||hypothetical protein	VNG_as08735_1228
chr	aTSS_1231	+	1672372	1672498	126	VNG_RS08760	VNG2247G||ATP phosphoribosyltransferase	VNG_as08760_1231
chr	aTSS_1234	-	1675859	1675916	57	VNG_RS08775	VNG2251G||S-adenosyl-L-homocysteine hydrolase	VNG_as08775_1234
chr	aTSS_1237	+	1678625	1678693	68	VNG_RS08800	VNG2256G||DNA polymerase III sliding clamp	VNG_as08800_1237
chr	aTSS_1238	+	1678735	1678816	81	VNG_RS08800	VNG2256G||DNA polymerase III sliding clamp	VNG_as08800_1238
chr	aTSS_1243	-	1688513	1688843	330	VNG_RS08850	VNG2269G||preprotein translocase subunit TatC	VNG_as08850_1243
chr	aTSS_1247	-	1691486	1691559	73	VNG_RS08860	VNG2271G|cdc6|ATPase AAA	VNG_as08860_1247
chr	aTSS_1254	+	1698097	1698136	39	VNG_RS08900	VNG2281C||glutathione S-transferase family protein	VNG_as08900_1254
chr	aTSS_1255	-	1699116	1699230	114	VNG_RS08910	VNG2283G||alanine--tRNA ligase	VNG_as08910_1255
chr	aTSS_1257	-	1699801	1699846	45	VNG_RS08910	VNG2283G||alanine--tRNA ligase	VNG_as08910_1257
chr	aTSS_1260	-	1706865	1706999	134	VNG_RS08940	VNG2290G||MaoC family dehydratase	VNG_as08940_1260
chr	aTSS_1261	+	1710126	1710221	95	VNG_RS08950	VNG2292H||DUF2029 domain-containing protein	VNG_as08950_1261
chr	aTSS_1265	+	1713838	1713863	25	VNG_RS08980	||hypothetical protein	VNG_as08980_1265
chr	aTSS_1275	+	1724967	1725021	54	VNG_RS09050	VNG2313H||hypothetical protein	VNG_as09050_1275
chr	aTSS_1292	+	1749619	1749687	68	VNG_RS09160	VNG2338G||intein-containing DNA polymerase II large subunit	VNG_as09160_1292
chr	aTSS_1294	+	1752134	1752224	90	VNG_RS09180	VNG2342H||hypothetical protein	VNG_as09180_1294
chr	aTSS_1297	+	1755120	1755252	132	VNG_RS09195	VNG2346G||ABC transporter permease	VNG_as09195_1297
chr	aTSS_1298	+	1758298	1758377	79	VNG_RS09205	VNG2349G||peptide ABC transporter substrate-binding protein	VNG_as09205_1298
chr	aTSS_1300	-	1763425	1763444	19	VNG_RS09225	VNG2356G||Hef nuclease	VNG_as09225_1300
chr	aTSS_1301	-	1766501	1766534	33	VNG_RS09230	VNG2358G||peptide-binding protein	VNG_as09230_1301
chr	aTSS_1302	-	1769192	1769287	95	VNG_RS09240	VNG2361G||ABC transporter permease	VNG_as09240_1302
chr	aTSS_1304	-	1769374	1769511	137	VNG_RS09240	VNG2361G||ABC transporter permease	VNG_as09240_1304
chr	aTSS_1306	-	1772647	1772731	84	VNG_RS09260	VNG2367G||malate dehydrogenase	VNG_as09260_1306
chr	aTSS_1314	+	1781793	1782014	221	VNG_RS09310	VNG2377G||copper ABC transporter permease	VNG_as09310_1314
chr	aTSS_1321	+	1787101	1787259	158	VNG_RS09335	VNG2383G||ribonucleotide-diphosphate reductase subunit beta	VNG_as09335_1321
chr	aTSS_1322	+	1788778	1788868	90	VNG_RS09340	VNG2384G||ribonucleoside-diphosphate reductase subunit alpha	VNG_as09340_1322
chr	aTSS_1324	+	1790781	1790826	45	VNG_RS09350	||sulfite exporter TauE/SafE family protein	VNG_as09350_1324
chr	aTSS_1325	+	1791160	1791209	49	VNG_RS09350	||sulfite exporter TauE/SafE family protein	VNG_as09350_1325
chr	aTSS_1327	+	1793458	1793542	84	VNG_RS09355	VNG2390G||excinuclease ABC subunit B	VNG_as09355_1327
chr	aTSS_1328	+	1794709	1794755	46	VNG_RS09365	VNG2393G||sulfurtransferase	VNG_as09365_1328
chr	aTSS_1331	-	1795886	1796147	261	VNG_RS09370	VNG2394G||sulfurtransferase	VNG_as09370_1331
chr	aTSS_1332	-	1797030	1797097	67	VNG_RS09375	VNG2395C||thiamine ABC transporter substrate-binding protein	VNG_as09375_1332
chr	aTSS_1335	-	1801802	1801917	115	VNG_RS09400	VNG2400H||hypothetical protein	VNG_as09400_1335
chr	aTSS_1344	-	1812017	1812109	92	VNG_RS09460	VNG2417G||DNA polymerase II	VNG_as09460_1344
chr	aTSS_1347	+	1828255	1828415	160	VNG_RS09530	VNG2436G||argininosuccinate lyase	VNG_as09530_1347
chr	aTSS_1353	-	1838336	1838390	54	VNG_OE4440F	(OE4440F) small CPxCG-related zinc finger protein	VNG_as4440F_1353
chr	aTSS_1355	-	1839610	1839697	87	VNG_RS09590	VNG2454C||hypothetical protein	VNG_as09590_1355
chr	aTSS_1370	+	1857204	1857382	178	VNG_RS09700	VNG2482G||phosphate ABC transporter ATP-binding protein	VNG_as09700_1370
chr	aTSS_1371	+	1857815	1857902	87	VNG_RS09705	VNG2483G||phosphate ABC transporter, permease protein PstA	VNG_as09705_1371
chr	aTSS_1378	-	1865641	1865669	28	VNG_RS09745	VNG2497H||cupin domain-containing protein	VNG_as09745_1378
chr	aTSS_1380	-	1870901	1871009	108	VNG_RS09770	VNG2504G||phenylalanine--tRNA ligase subunit alpha	VNG_as09770_1380
chr	aTSS_1384	-	1876307	1876331	24	VNG_RS09790	VNGr02||16S ribosomal RNA	VNG_as09790_1384
chr	aTSS_1409	-	1899090	1899189	99	VNG_RS09915	VNG2532H||hypothetical protein	VNG_as09915_1409
chr	aTSS_1414	+	1909933	1910090	157	VNG_RS09965	VNG2547G||valine--tRNA ligase	VNG_as09965_1414
chr	aTSS_1417	-	1915563	1915654	91	VNG_RS09985	VNG2553G||NADP-dependent phosphogluconate dehydrogenase	VNG_as09985_1417
chr	aTSS_1420	-	1916922	1916979	57	VNG_RS09995	VNG2555C||(2Fe-2S)-binding protein	VNG_as09995_1420
chr	aTSS_1426	-	1923892	1924043	151	VNG_OE4600F	(OE4600F) hypothetical protein	VNG_as4600F_1426
chr	aTSS_1434	-	1926207	1926248	41	VNG_RS10035	VNG2566H||hypothetical protein	VNG_as10035_1434
chr	aTSS_1437	-	1930457	1930516	59	VNG_RS10065	VNG2574G||aconitate hydratase	VNG_as10065_1437
chr	aTSS_1438	+	1940799	1940880	81	VNG_RS10140	VNG2595G||GTP-binding protein	VNG_as10140_1438
chr	aTSS_1439	-	1944527	1944627	100	VNG_RS10175	VNG2602G||SLC13 family permease	VNG_as10175_1439
chr	aTSS_1462	-	1961419	1961440	21	VNG_RS10250	VNG2620G||ATP-dependent helicase	VNG_as10250_1462
chr	aTSS_1463	-	1962278	1962402	124	VNG_RS10250	VNG2620G||ATP-dependent helicase	VNG_as10250_1463
chr	aTSS_1469	+	1965570	1965638	68	VNG_RS10270	VNG2625C||PrsW family intramembrane metalloprotease	VNG_as10270_1469
chr	aTSS_1474	-	1973386	1973430	44	VNG_RS10310	VNG2636G||excinuclease ABC subunit UvrA	VNG_as10310_1474
chr	aTSS_1478	+	1977642	1977758	116	VNG_RS10325	VNG2639G||UDP-N-acetyl glucosamine 2-epimerase	VNG_as10325_1478
chr	aTSS_1482	+	1985799	1985864	65	VNG_RS10385	VNG2649G||elongation factor 1-alpha	VNG_as10385_1482
chr	aTSS_1483	+	1986141	1986188	47	VNG_RS10390	VNG2650G||homoserine dehydrogenase	VNG_as10390_1483
chr	aTSS_1484	+	1988182	1988206	24	VNG_RS10400	VNG2652H||transposase	VNG_as10400_1484
chr	aTSS_1485	+	1988304	1988452	148	VNG_RS10400	VNG2652H||transposase	VNG_as10400_1485
chr	aTSS_1486	+	1988511	1988558	47	VNG_RS10400	VNG2652H||transposase	VNG_as10400_1486
chr	aTSS_1488	+	1989174	1989204	30	VNG_RS10400	VNG2652H||transposase	VNG_as10400_1488
chr	aTSS_1490	+	1991283	1991338	55	VNG_RS10410	VNG2654G,VNG2654Gm||elongation factor EF-2	VNG_as10410_1490
chr	aTSS_1494	+	1995311	1995394	83	VNG_RS10435	VNG2662G||DNA-directed RNA polymerase subunit A''	VNG_as10435_1494
chr	aTSS_1495	+	1996668	1996688	20	VNG_RS10440	VNG2664G,VNG2664Gm||DNA-directed RNA polymerase subunit A'	VNG_as10440_1495
chr	aTSS_1497	+	1998685	1998730	45	VNG_RS10445	VNG2665G||DNA-directed RNA polymerase subunit B'	VNG_as10445_1497
chr	aTSS_1498	+	1998732	1998765	33	VNG_RS10445	VNG2665G||DNA-directed RNA polymerase subunit B'	VNG_as10445_1498
chr	aTSS_1499	+	2000489	2000563	74	VNG_RS10450	pseudo;VNG2666G||DNA-directed RNA polymerase subunit B''	VNG_as10450_1499
chr	aTSS_1500	+	2002022	2002043	21	VNG_RS10450	pseudo;VNG2666G||DNA-directed RNA polymerase subunit B''	VNG_as10450_1500
chr	aTSS_1502	-	2004162	2004224	62	VNG_RS10470	||hypothetical protein	VNG_as10470_1502
chr	aTSS_1503	+	2004482	2004549	67	VNG_RS10475	||ISH3 family transposase ISH3C	VNG_as10475_1503
chr	aTSS_1510	-	2005837	2005883	46	VNG_RS10480	||hypothetical protein	VNG_as10480_1510
chr	aTSS_1512	+	2006552	2006664	112	VNG_RS10485	VNG2674H||hypothetical protein	VNG_as10485_1512
chr	aTSS_1513	+	2007535	2007556	21	VNG_RS10490	VNG2675C||TetR/AcrR family transcriptional regulator	VNG_as10490_1513
chr	aTSS_1514	-	2007959	2008085	126	VNG_RS10495	VNG2677H||hypothetical protein	VNG_as10495_1514
chr	aTSS_1522	+	2010559	2010741	182	VNG_RS10500	VNG2678H||hypothetical protein	VNG_as10500_1522
chr	aTSS_1523	+	2010790	2010819	29	VNG_RS10500	VNG2678H||hypothetical protein	VNG_as10500_1523
chr	aTSS_1524	+	2010879	2010955	76	VNG_RS10500	VNG2678H||hypothetical protein	VNG_as10500_1524
chr	aTSS_1525	-	2011811	2011836	25	VNG_RS10505	VNG2679G||major cell surface glycoprotein	VNG_as10505_1525
chr	aTSS_1526	-	2011939	2012052	113	VNG_RS10505	VNG2679G||major cell surface glycoprotein	VNG_as10505_1526
chr	aTSS_1527	-	2012225	2012277	52	VNG_RS10505	VNG2679G||major cell surface glycoprotein	VNG_as10505_1527
chr	aTSS_1528	-	2012563	2012667	104	VNG_RS10505	VNG2679G||major cell surface glycoprotein	VNG_as10505_1528
chr	aTSS_1530	-	2013356	2013579	223	VNG_RS10505	VNG2679G||major cell surface glycoprotein	VNG_as10505_1530
plasmid_pNRC100	aTSS_1531	+	2048	2152	104	VNG_RS12220	VNG7005||ISNCY family transposase ISH7A	VNG_as12220_1531
plasmid_pNRC100	aTSS_1532	+	2549	2655	106	VNG_RS12220	VNG7005||ISNCY family transposase ISH7A	VNG_as12220_1532
plasmid_pNRC100	aTSS_1533	+	3715	3762	47	VNG_RS12220	VNG7005||ISNCY family transposase ISH7A	VNG_as12220_1533
plasmid_pNRC100	aTSS_1534	+	6189	6325	136	VNG_RS13745	||hypothetical protein	VNG_as13745_1534
plasmid_pNRC100	aTSS_1535	+	6549	6603	54	VNG_RS13745	||hypothetical protein	VNG_as13745_1535
plasmid_pNRC100	aTSS_1536	+	6661	6690	29	VNG_RS13745	||hypothetical protein	VNG_as13745_1536
plasmid_pNRC100	aTSS_1537	+	7004	7040	36	VNG_RS13745	||hypothetical protein	VNG_as13745_1537
plasmid_pNRC100	aTSS_1538	+	7602	7699	97	VNG_RS13745	||hypothetical protein	VNG_as13745_1538
plasmid_pNRC100	aTSS_1539	-	9222	9312	90	VNG_RS13755	||hypothetical protein	VNG_as13755_1539
plasmid_pNRC100	aTSS_1540	-	9687	9739	52	VNG_RS13755	||hypothetical protein	VNG_as13755_1540
plasmid_pNRC100	aTSS_1541	-	9912	9971	59	VNG_RS13755	||hypothetical protein	VNG_as13755_1541
plasmid_pNRC100	aTSS_1542	-	10507	10595	88	VNG_RS13755	||hypothetical protein	VNG_as13755_1542
plasmid_pNRC100	aTSS_1544	-	11017	11043	26	VNG_RS13755	||hypothetical protein	VNG_as13755_1544
plasmid_pNRC100	aTSS_1550	-	15040	15070	30	VNG_RS12265	VNG7012||IS4 family transposase ISH8	VNG_as12265_1550
plasmid_pNRC100	aTSS_1555	+	16743	16863	120	VNG_RS12280	VNG7016||protein gvpL	VNG_as12280_1555
plasmid_pNRC100	aTSS_1556	+	17055	17138	83	VNG_RS12280	VNG7016||protein gvpL	VNG_as12280_1556
plasmid_pNRC100	aTSS_1557	+	18092	18168	76	VNG_RS12290	VNG7018||gas vesicle protein GvpJ	VNG_as12290_1557
plasmid_pNRC100	aTSS_1558	+	18390	18428	38	VNG_RS13760	||protein gvpI	VNG_as13760_1558
plasmid_pNRC100	aTSS_1559	+	18615	18643	28	VNG_RS13760	||protein gvpI	VNG_as13760_1559
plasmid_pNRC100	aTSS_1560	+	18698	18722	24	VNG_RS12295	VNG7020||protein gvpH 1	VNG_as12295_1560
plasmid_pNRC100	aTSS_1564	+	20495	20596	101	VNG_RS12310	VNG7023||transcriptional regulator	VNG_as12310_1564
plasmid_pNRC100	aTSS_1565	+	21000	21165	165	VNG_RS12315	VNG7024||protein gvpD	VNG_as12315_1565
plasmid_pNRC100	aTSS_1567	+	22084	22106	22	VNG_RS12315	VNG7024||protein gvpD	VNG_as12315_1567
plasmid_pNRC100	aTSS_1568	+	22128	22292	164	VNG_RS12315	VNG7024||protein gvpD	VNG_as12315_1568
plasmid_pNRC100	aTSS_1569	-	22865	22964	99	VNG_RS12325	VNG7026||gas vesicle protein GvpC	VNG_as12325_1569
plasmid_pNRC100	aTSS_1570	-	23888	23940	52	VNG_RS12325	VNG7026||gas vesicle protein GvpC	VNG_as12325_1570
plasmid_pNRC100	aTSS_1573	-	25528	25593	65	VNG_RS12340	VNG7029||ParA family protein	VNG_as12340_1573
plasmid_pNRC100	aTSS_1575	-	25931	25997	66	VNG_RS12340	VNG7029||ParA family protein	VNG_as12340_1575
plasmid_pNRC100	aTSS_1577	+	29264	29351	87	VNG_RS12345	VNG7030||PAS domain S-box protein	VNG_as12345_1577
plasmid_pNRC100	aTSS_1579	+	30624	30673	49	VNG_RS12355	VNG7032||IS4 family transposase ISH8A	VNG_as12355_1579
plasmid_pNRC100	aTSS_1581	+	31134	31179	45	VNG_RS12355	VNG7032||IS4 family transposase ISH8A	VNG_as12355_1581
plasmid_pNRC100	aTSS_1583	-	32084	32113	29	VNG_RS12360	||ISH3 family transposase ISH3C	VNG_as12360_1583
plasmid_pNRC100	aTSS_1584	-	32540	32680	140	VNG_RS12360	||ISH3 family transposase ISH3C	VNG_as12360_1584
plasmid_pNRC100	aTSS_1585	-	33101	33165	64	VNG_RS12360	||ISH3 family transposase ISH3C	VNG_as12360_1585
plasmid_pNRC100	aTSS_1586	+	33423	33534	111	VNG_RS12365	VNG7033||hypothetical protein	VNG_as12365_1586
plasmid_pNRC100	aTSS_1587	+	33671	33709	38	VNG_RS12365	VNG7033||hypothetical protein	VNG_as12365_1587
plasmid_pNRC100	aTSS_1589	+	33896	33958	62	VNG_RS12365	VNG7033||hypothetical protein	VNG_as12365_1589
plasmid_pNRC100	aTSS_1590	+	34439	34503	64	VNG_RS12365	VNG7033||hypothetical protein	VNG_as12365_1590
plasmid_pNRC100	aTSS_1591	-	34515	34554	39	VNG_RS12370	VNG7034||IS5 family transposase ISH28	VNG_as12370_1591
plasmid_pNRC100	aTSS_1592	-	34804	34924	120	VNG_RS12370	VNG7034||IS5 family transposase ISH28	VNG_as12370_1592
plasmid_pNRC100	aTSS_1594	+	35601	35676	75	VNG_RS12375	partial;pseudo||hypothetical protein	VNG_as12375_1594
plasmid_pNRC100	aTSS_1598	-	36810	36837	27	VNG_RS12385	VNG7036||IS5 family transposase ISH11	VNG_as12385_1598
plasmid_pNRC100	aTSS_1599	-	37262	37304	42	VNG_RS12385	VNG7036||IS5 family transposase ISH11	VNG_as12385_1599
plasmid_pNRC100	aTSS_1601	+	38299	38360	61	VNG_RS12395	||hypothetical protein	VNG_as12395_1601
plasmid_pNRC100	aTSS_1602	+	38497	38521	24	VNG_RS12395	||hypothetical protein	VNG_as12395_1602
plasmid_pNRC100	aTSS_1604	+	40952	40971	19	VNG_RS12420	||hypothetical protein	VNG_as12420_1604
plasmid_pNRC100	aTSS_1605	+	40976	41100	124	VNG_RS12420	||hypothetical protein	VNG_as12420_1605
plasmid_pNRC100	aTSS_1606	-	42265	42335	70	VNG_RS12425	VNG7039||cytochrome ubiquinol oxidase subunit I	VNG_as12425_1606
plasmid_pNRC100	aTSS_1607	-	42417	42446	29	VNG_RS12425	VNG7039||cytochrome ubiquinol oxidase subunit I	VNG_as12425_1607
plasmid_pNRC100	aTSS_1609	-	42934	43040	106	VNG_RS12425	VNG7039||cytochrome ubiquinol oxidase subunit I	VNG_as12425_1609
plasmid_pNRC100	aTSS_1613	-	47441	47619	178	VNG_RS12455	VNG7046||hypothetical protein	VNG_as12455_1613
plasmid_pNRC100	aTSS_1615	-	48736	48862	126	VNG_RS12460	VNG7047||inorganic phosphate transporter	VNG_as12460_1615
plasmid_pNRC100	aTSS_1616	-	49130	49167	37	VNG_RS12460	VNG7047||inorganic phosphate transporter	VNG_as12460_1616
plasmid_pNRC100	aTSS_1618	-	50085	50115	30	VNG_RS12470	VNG7049||hypothetical protein	VNG_as12470_1618
plasmid_pNRC100	aTSS_1619	-	51627	51714	87	VNG_RS12475	VNG7051||MFS transporter	VNG_as12475_1619
plasmid_pNRC100	aTSS_1620	-	51840	51904	64	VNG_RS12475	VNG7051||MFS transporter	VNG_as12475_1620
plasmid_pNRC100	aTSS_1621	-	54264	54295	31	VNG_RS12485	VNG7053||transcriptional regulator	VNG_as12485_1621
plasmid_pNRC100	aTSS_1624	-	58011	58178	167	VNG_RS13770	||hypothetical protein	VNG_as13770_1624
plasmid_pNRC100	aTSS_1626	-	59248	59379	131	VNG_RS12515	VNG7059||IS4 family transposase ISH8B	VNG_as12515_1626
plasmid_pNRC100	aTSS_1629	-	61999	62045	46	VNG_RS12525	VNG7061||ArsR family transcriptional regulator	VNG_as12525_1629
plasmid_pNRC100	aTSS_1632	-	62486	62538	52	VNG_RS13775	||hypothetical protein	VNG_as13775_1632
plasmid_pNRC100	aTSS_1633	-	63361	63383	22	VNG_RS12530	VNG7063||transposase	VNG_as12530_1633
plasmid_pNRC100	aTSS_1635	+	64914	64941	27	VNG_RS12535	VNG7064||hypothetical protein	VNG_as12535_1635
plasmid_pNRC100	aTSS_1637	+	65168	65246	78	VNG_RS12535	VNG7064||hypothetical protein	VNG_as12535_1637
plasmid_pNRC100	aTSS_1638	+	66008	66212	204	VNG_RS12540	VNG7065||ParA family protein	VNG_as12540_1638
plasmid_pNRC100	aTSS_1639	+	66762	66823	61	VNG_RS12545	VNG7066||hypothetical protein	VNG_as12545_1639
plasmid_pNRC100	aTSS_1641	+	66858	66968	110	VNG_RS12545	VNG7066||hypothetical protein	VNG_as12545_1641
plasmid_pNRC100	aTSS_1644	+	67508	67595	87	VNG_RS12550	VNG7067||transcriptional regulator	VNG_as12550_1644
plasmid_pNRC100	aTSS_1646	+	68422	68534	112	VNG_RS13780	||deoxyribonuclease	VNG_as13780_1646
plasmid_pNRC100	aTSS_1647	+	68642	68701	59	VNG_RS13780	||deoxyribonuclease	VNG_as13780_1647
plasmid_pNRC100	aTSS_1649	-	69071	69111	40	VNG_RS12560	VNG7070||cell division control protein Cdc6	VNG_as12560_1649
plasmid_pNRC100	aTSS_1650	-	69694	69795	101	VNG_RS12560	VNG7070||cell division control protein Cdc6	VNG_as12560_1650
plasmid_pNRC100	aTSS_1654	+	74020	74045	25	VNG_RS12575	VNG7073||hypothetical protein	VNG_as12575_1654
plasmid_pNRC100	aTSS_1655	+	74216	74309	93	VNG_RS12575	VNG7073||hypothetical protein	VNG_as12575_1655
plasmid_pNRC100	aTSS_1660	+	75945	75992	47	VNG_RS13165	||hypothetical protein	VNG_as13165_1660
plasmid_pNRC100	aTSS_1663	+	76551	76640	89	VNG_RS13165	||hypothetical protein	VNG_as13165_1663
plasmid_pNRC100	aTSS_1664	+	77215	77281	66	VNG_RS12595	VNG7076||hypothetical protein	VNG_as12595_1664
plasmid_pNRC100	aTSS_1665	+	78135	78199	64	VNG_RS12595	VNG7076||hypothetical protein	VNG_as12595_1665
plasmid_pNRC100	aTSS_1667	+	78386	78405	19	VNG_RS12595	VNG7076||hypothetical protein	VNG_as12595_1667
plasmid_pNRC100	aTSS_1668	+	81517	81545	28	VNG_RS13795	||hypothetical protein	VNG_as13795_1668
plasmid_pNRC100	aTSS_1671	-	82481	82618	137	VNG_RS12625	||ISH3 family transposase ISH3B	VNG_as12625_1671
plasmid_pNRC100	aTSS_1681	-	92507	92578	71	VNG_RS13805	||hypothetical protein	VNG_as13805_1681
plasmid_pNRC100	aTSS_1682	-	93696	93745	49	VNG_RS12685	VNG7091||hypothetical protein	VNG_as12685_1682
plasmid_pNRC100	aTSS_1683	-	93850	93948	98	VNG_RS12685	VNG7091||hypothetical protein	VNG_as12685_1683
plasmid_pNRC100	aTSS_1686	+	94606	94780	174	VNG_RS12690	VNG7092||DUF790 domain-containing protein	VNG_as12690_1686
plasmid_pNRC100	aTSS_1687	+	94805	94868	63	VNG_RS12690	VNG7092||DUF790 domain-containing protein	VNG_as12690_1687
plasmid_pNRC100	aTSS_1688	+	95286	95312	26	VNG_RS12690	VNG7092||DUF790 domain-containing protein	VNG_as12690_1688
plasmid_pNRC100	aTSS_1689	+	95683	95709	26	VNG_RS12695	VNG7093||ATP-dependent helicase	VNG_as12695_1689
plasmid_pNRC100	aTSS_1694	-	98947	99085	138	VNG_RS12705	VNG7095||hypothetical protein	VNG_as12705_1694
plasmid_pNRC100	aTSS_1695	-	99296	99480	184	VNG_RS12705	VNG7095||hypothetical protein	VNG_as12705_1695
plasmid_pNRC100	aTSS_1697	-	101483	101511	28	VNG_RS12710	||ISH3-like element ISH27-3 family transposase	VNG_as12710_1697
plasmid_pNRC100	aTSS_1700	-	102402	102448	46	VNG_RS12710	||ISH3-like element ISH27-3 family transposase	VNG_as12710_1700
plasmid_pNRC100	aTSS_1701	-	102499	102563	64	VNG_RS12710	||ISH3-like element ISH27-3 family transposase	VNG_as12710_1701
plasmid_pNRC100	aTSS_1702	-	103434	103465	31	VNG_RS13810	||hypothetical protein	VNG_as13810_1702
plasmid_pNRC100	aTSS_1703	-	103972	104066	94	VNG_RS12715	VNG7096||class I SAM-dependent DNA methyltransferase	VNG_as12715_1703
plasmid_pNRC100	aTSS_1711	-	106637	106692	55	VNG_RS12720	||ISH3 family transposase ISH27-2	VNG_as12720_1711
plasmid_pNRC100	aTSS_1712	-	107036	107111	75	VNG_RS12725	VNG7097||class I SAM-dependent DNA methyltransferase	VNG_as12725_1712
plasmid_pNRC100	aTSS_1714	-	107314	107343	29	VNG_RS12725	VNG7097||class I SAM-dependent DNA methyltransferase	VNG_as12725_1714
plasmid_pNRC100	aTSS_1716	-	107907	107932	25	VNG_RS12725	VNG7097||class I SAM-dependent DNA methyltransferase	VNG_as12725_1716
plasmid_pNRC100	aTSS_1721	-	109883	109956	73	VNG_RS12730	VNG7099||helicase	VNG_as12730_1721
plasmid_pNRC100	aTSS_1722	-	110566	110592	26	VNG_RS12730	VNG7099||helicase	VNG_as12730_1722
plasmid_pNRC100	aTSS_1725	-	112125	112145	20	VNG_RS12735	VNG7100||transcription factor	VNG_as12735_1725
plasmid_pNRC100	aTSS_1729	-	113836	113863	27	VNG_RS12740	VNG7101||hypothetical protein	VNG_as12740_1729
plasmid_pNRC100	aTSS_1730	+	115202	115294	92	VNG_RS12750	VNG7103||hypothetical protein	VNG_as12750_1730
plasmid_pNRC100	aTSS_1731	-	116080	116119	39	VNG_RS12755	VNG7104||hypothetical protein	VNG_as12755_1731
plasmid_pNRC100	aTSS_1732	-	116186	116336	150	VNG_RS12755	VNG7104||hypothetical protein	VNG_as12755_1732
plasmid_pNRC100	aTSS_1733	-	118968	119131	163	VNG_RS12760	VNG7105||hypothetical protein	VNG_as12760_1733
plasmid_pNRC100	aTSS_1735	-	121406	121488	82	VNG_RS12765	VNG7106||site-specific integrase	VNG_as12765_1735
plasmid_pNRC100	aTSS_1736	-	121637	121696	59	VNG_RS12765	VNG7106||site-specific integrase	VNG_as12765_1736
plasmid_pNRC100	aTSS_1740	-	121933	122008	75	VNG_RS12765	VNG7106||site-specific integrase	VNG_as12765_1740
plasmid_pNRC100	aTSS_1741	-	122034	122117	83	VNG_RS12765	VNG7106||site-specific integrase	VNG_as12765_1741
plasmid_pNRC100	aTSS_1747	-	125653	125673	20	VNG_RS13815	||hypothetical protein	VNG_as13815_1747
plasmid_pNRC100	aTSS_1748	-	125730	125887	157	VNG_RS13815	||hypothetical protein	VNG_as13815_1748
plasmid_pNRC100	aTSS_1749	-	126029	126060	31	VNG_RS13815	||hypothetical protein	VNG_as13815_1749
plasmid_pNRC100	aTSS_1750	-	126400	126541	141	VNG_RS12790	VNG7112||MarR family transcriptional regulator	VNG_as12790_1750
plasmid_pNRC100	aTSS_1757	-	129179	129208	29	VNG_RS12800	VNG7115||HD family hydrolase	VNG_as12800_1757
plasmid_pNRC100	aTSS_1759	-	129745	129786	41	VNG_RS12800	VNG7115||HD family hydrolase	VNG_as12800_1759
plasmid_pNRC100	aTSS_1761	+	131212	131244	32	VNG_RS12815	||pyridoxamine 5'-phosphate oxidase family protein	VNG_as12815_1761
plasmid_pNRC100	aTSS_1762	+	131430	131454	24	VNG_RS12815	||pyridoxamine 5'-phosphate oxidase family protein	VNG_as12815_1762
plasmid_pNRC100	aTSS_1763	+	131481	131543	62	VNG_RS12815	||pyridoxamine 5'-phosphate oxidase family protein	VNG_as12815_1763
plasmid_pNRC100	aTSS_1764	-	131785	131892	107	VNG_RS12820	VNG7118||hypothetical protein	VNG_as12820_1764
plasmid_pNRC100	aTSS_1766	+	132866	132914	48	VNG_RS12825	VNG7119||IS4 family transposase ISH8C	VNG_as12825_1766
plasmid_pNRC100	aTSS_1767	+	133138	133253	115	VNG_RS12825	VNG7119||IS4 family transposase ISH8C	VNG_as12825_1767
plasmid_pNRC100	aTSS_1768	-	134184	134213	29	VNG_RS12830	VNG7120||hypothetical protein	VNG_as12830_1768
plasmid_pNRC100	aTSS_1770	-	134724	134788	64	VNG_RS12830	VNG7120||hypothetical protein	VNG_as12830_1770
plasmid_pNRC100	aTSS_1771	-	134944	135092	148	VNG_RS12830	VNG7120||hypothetical protein	VNG_as12830_1771
plasmid_pNRC100	aTSS_1773	+	136198	136291	93	VNG_RS12835	VNG7121||methyltransferase domain-containing protein	VNG_as12835_1773
plasmid_pNRC100	aTSS_1774	+	138139	138221	82	VNG_RS12855	VNG7123||arsenic-transporting ATPase	VNG_as12855_1774
plasmid_pNRC100	aTSS_1775	+	138359	138394	35	VNG_RS12855	VNG7123||arsenic-transporting ATPase	VNG_as12855_1775
plasmid_pNRC100	aTSS_1776	+	139727	139820	93	VNG_RS12860	VNG7124||arsenical resistance operon transcriptional repressor ArsD	VNG_as12860_1776
plasmid_pNRC100	aTSS_1777	-	140535	140586	51	VNG_RS13830	||transcriptional regulator	VNG_as13830_1777
plasmid_pNRC100	aTSS_1778	-	141824	141891	67	VNG_RS12870	VNG7127||hypothetical protein	VNG_as12870_1778
plasmid_pNRC100	aTSS_1779	+	142789	142853	64	VNG_RS12875	||ISH3-like element ISH27-3 family transposase	VNG_as12875_1779
plasmid_pNRC100	aTSS_1780	+	142904	142976	72	VNG_RS12875	||ISH3-like element ISH27-3 family transposase	VNG_as12875_1780
plasmid_pNRC100	aTSS_1785	-	145449	145468	19	VNG_RS12895	VNG7130||hypothetical protein	VNG_as12895_1785
plasmid_pNRC100	aTSS_1786	-	145706	145794	88	VNG_RS12900	VNG7131||hypothetical protein	VNG_as12900_1786
plasmid_pNRC100	aTSS_1790	-	147572	147699	127	VNG_RS12910	VNG7134||DNA-binding protein	VNG_as12910_1790
plasmid_pNRC100	aTSS_1794	-	148425	148451	26	VNG_RS13840	||hypothetical protein	VNG_as13840_1794
plasmid_pNRC100	aTSS_1798	-	149108	149210	102	VNG_RS12920	VNG7136||hypothetical protein	VNG_as12920_1798
plasmid_pNRC100	aTSS_1801	-	149532	149573	41	VNG_RS12920	VNG7136||hypothetical protein	VNG_as12920_1801
plasmid_pNRC100	aTSS_1803	-	149745	149890	145	VNG_RS12920	VNG7136||hypothetical protein	VNG_as12920_1803
plasmid_pNRC100	aTSS_1804	-	150004	150183	179	VNG_RS12920	VNG7136||hypothetical protein	VNG_as12920_1804
plasmid_pNRC100	aTSS_1806	-	150918	150946	28	VNG_RS12925	||ISH3 family transposase ISH27-2	VNG_as12925_1806
plasmid_pNRC100	aTSS_1807	-	151373	151513	140	VNG_RS12925	||ISH3 family transposase ISH27-2	VNG_as12925_1807
plasmid_pNRC100	aTSS_1808	-	151934	151998	64	VNG_RS12925	||ISH3 family transposase ISH27-2	VNG_as12925_1808
plasmid_pNRC100	aTSS_1810	+	153063	153135	72	VNG_RS13850	partial;pseudo||AAA family ATPase	VNG_as13850_1810
plasmid_pNRC100	aTSS_1811	+	154278	154317	39	VNG_RS12935	partial;pseudo;VNG7139||AAA family ATPase	VNG_as12935_1811
plasmid_pNRC100	aTSS_1813	-	154688	154747	59	VNG_RS13855	||deoxyribonuclease	VNG_as13855_1813
plasmid_pNRC100	aTSS_1814	-	154871	154967	96	VNG_RS13855	||deoxyribonuclease	VNG_as13855_1814
plasmid_pNRC100	aTSS_1816	-	155794	155881	87	VNG_RS12945	VNG7142||transcriptional regulator	VNG_as12945_1816
plasmid_pNRC100	aTSS_1818	-	156421	156531	110	VNG_RS12950	VNG7143||hypothetical protein	VNG_as12950_1818
plasmid_pNRC100	aTSS_1820	-	156565	156627	62	VNG_RS12950	VNG7143||hypothetical protein	VNG_as12950_1820
plasmid_pNRC100	aTSS_1821	-	156645	156689	44	VNG_RS12950	VNG7143||hypothetical protein	VNG_as12950_1821
plasmid_pNRC100	aTSS_1823	-	157194	157381	187	VNG_RS12955	VNG7144||ParA family protein	VNG_as12955_1823
plasmid_pNRC100	aTSS_1824	-	158143	158221	78	VNG_RS12960	VNG7145||hypothetical protein	VNG_as12960_1824
plasmid_pNRC100	aTSS_1827	-	158448	158475	27	VNG_RS12960	VNG7145||hypothetical protein	VNG_as12960_1827
plasmid_pNRC100	aTSS_1828	+	158729	158855	126	VNG_RS12965	VNG7146||transposase	VNG_as12965_1828
plasmid_pNRC100	aTSS_1829	+	160006	160028	22	VNG_RS12965	VNG7146||transposase	VNG_as12965_1829
plasmid_pNRC100	aTSS_1830	+	160851	160903	52	VNG_RS13860	||hypothetical protein	VNG_as13860_1830
plasmid_pNRC100	aTSS_1832	+	161344	161388	44	VNG_RS12970	VNG7148||ArsR family transcriptional regulator	VNG_as12970_1832
plasmid_pNRC100	aTSS_1834	+	164010	164140	130	VNG_RS12980	VNG7150||IS4 family transposase ISH8B	VNG_as12980_1834
plasmid_pNRC100	aTSS_1835	+	164248	164323	75	VNG_RS12980	VNG7150||IS4 family transposase ISH8B	VNG_as12980_1835
plasmid_pNRC100	aTSS_1836	+	165211	165305	94	VNG_RS13865	||hypothetical protein	VNG_as13865_1836
plasmid_pNRC100	aTSS_1840	+	169094	169123	29	VNG_RS13010	VNG7156||transcriptional regulator	VNG_as13010_1840
plasmid_pNRC100	aTSS_1842	+	171675	171760	85	VNG_RS13020	VNG7158||MFS transporter	VNG_as13020_1842
plasmid_pNRC100	aTSS_1844	+	173274	173323	49	VNG_RS13025	VNG7160||hypothetical protein	VNG_as13025_1844
plasmid_pNRC100	aTSS_1845	+	174527	174652	125	VNG_RS13035	VNG7162||inorganic phosphate transporter	VNG_as13035_1845
plasmid_pNRC100	aTSS_1847	+	175770	175948	178	VNG_RS13040	VNG7164||hypothetical protein	VNG_as13040_1847
plasmid_pNRC100	aTSS_1851	+	180349	180454	105	VNG_RS13070	VNG7170||cytochrome ubiquinol oxidase subunit I	VNG_as13070_1851
plasmid_pNRC100	aTSS_1854	+	181054	181125	71	VNG_RS13070	VNG7170||cytochrome ubiquinol oxidase subunit I	VNG_as13070_1854
plasmid_pNRC100	aTSS_1856	-	182418	182437	19	VNG_RS13075	||hypothetical protein	VNG_as13075_1856
plasmid_pNRC100	aTSS_1857	+	183633	183659	26	VNG_RS13085	||PadR family transcriptional regulator	VNG_as13085_1857
plasmid_pNRC100	aTSS_1858	-	184868	184892	24	VNG_RS13100	||hypothetical protein	VNG_as13100_1858
plasmid_pNRC100	aTSS_1860	+	186085	186127	42	VNG_RS13110	VNG7173||IS5 family transposase ISH11	VNG_as13110_1860
plasmid_pNRC100	aTSS_1861	+	186552	186576	24	VNG_RS13110	VNG7173||IS5 family transposase ISH11	VNG_as13110_1861
plasmid_pNRC100	aTSS_1864	-	187749	187788	39	VNG_RS13120	partial;pseudo||hypothetical protein	VNG_as13120_1864
plasmid_pNRC100	aTSS_1868	-	188886	188950	64	VNG_RS13880	||hypothetical protein	VNG_as13880_1868
plasmid_pNRC100	aTSS_1869	-	189428	189493	65	VNG_RS13880	||hypothetical protein	VNG_as13880_1869
plasmid_pNRC100	aTSS_1871	-	189855	189966	111	VNG_RS13880	||hypothetical protein	VNG_as13880_1871
plasmid_pNRC100	aTSS_1872	+	190224	190288	64	VNG_RS13145	||ISH3-like element ISH27-2 family transposase	VNG_as13145_1872
plasmid_pNRC200	aTSS_1875	-	12583	12611	28	VNG_OE7015F	(OE7015F) conserved hypothetical protein (nonfunctional)	VNG_as7015F_1875
plasmid_pNRC200	aTSS_1877	-	59924	59997	73	VNG_OE7092B1F	(OE7092B1F) hypothetical protein	VNG_as7092B1F_1877
plasmid_pNRC200	aTSS_1882	+	116377	116400	23	VNG_RS11050	VNG6143H||ATP-binding protein	VNG_as11050_1882
plasmid_pNRC200	aTSS_1883	+	118166	118240	74	VNG_RS11055	VNG6144G||transferase	VNG_as11055_1883
plasmid_pNRC200	aTSS_1884	+	118690	118715	25	VNG_RS11055	VNG6144G||transferase	VNG_as11055_1884
plasmid_pNRC200	aTSS_1886	-	122816	122898	82	VNG_RS11070	VNG6147H||IS4 family transposase ISH8B	VNG_as11070_1886
plasmid_pNRC200	aTSS_1887	-	123005	123136	131	VNG_RS11070	VNG6147H||IS4 family transposase ISH8B	VNG_as11070_1887
plasmid_pNRC200	aTSS_1888	+	124161	124232	71	VNG_RS11075	VNG6148H||IS4 family transposase ISH32	VNG_as11075_1888
plasmid_pNRC200	aTSS_1891	+	125062	125096	34	VNG_RS11075	VNG6148H||IS4 family transposase ISH32	VNG_as11075_1891
plasmid_pNRC200	aTSS_1893	+	125824	126053	229	VNG_RS11080	VNG6149H||hypothetical protein	VNG_as11080_1893
plasmid_pNRC200	aTSS_1894	+	126552	126579	27	VNG_RS11080	VNG6149H||hypothetical protein	VNG_as11080_1894
plasmid_pNRC200	aTSS_1895	+	126765	126847	82	VNG_RS11080	VNG6149H||hypothetical protein	VNG_as11080_1895
plasmid_pNRC200	aTSS_1896	+	127196	127215	19	VNG_RS11080	VNG6149H||hypothetical protein	VNG_as11080_1896
plasmid_pNRC200	aTSS_1897	+	127433	127477	44	VNG_RS11080	VNG6149H||hypothetical protein	VNG_as11080_1897
plasmid_pNRC200	aTSS_1898	+	127488	127523	35	VNG_RS11080	VNG6149H||hypothetical protein	VNG_as11080_1898
plasmid_pNRC200	aTSS_1899	+	127633	127654	21	VNG_RS11080	VNG6149H||hypothetical protein	VNG_as11080_1899
plasmid_pNRC200	aTSS_1901	+	127811	127859	48	VNG_RS11080	VNG6149H||hypothetical protein	VNG_as11080_1901
plasmid_pNRC200	aTSS_1902	+	128073	128137	64	VNG_RS11085	||ISH3 family transposase ISH27-2	VNG_as11085_1902
plasmid_pNRC200	aTSS_1904	+	129125	129151	26	VNG_RS11085	||ISH3 family transposase ISH27-2	VNG_as11085_1904
plasmid_pNRC200	aTSS_1905	-	129370	129467	97	VNG_RS11090	VNG6150G||orc / cell division control protein 6	VNG_as11090_1905
plasmid_pNRC200	aTSS_1908	+	133752	133816	64	VNG_RS11105	||ISH3 family transposase ISH3C	VNG_as11105_1908
plasmid_pNRC200	aTSS_1910	+	134804	134831	27	VNG_RS11105	||ISH3 family transposase ISH3C	VNG_as11105_1910
plasmid_pNRC200	aTSS_1913	+	135844	135920	76	VNG_RS13495	VNG6157H,VNG_6157H||hypothetical protein	VNG_as13495_1913
plasmid_pNRC200	aTSS_1914	+	136646	136718	72	VNG_OE5032R	(OE5032R) hypothetical protein	VNG_as5032R_1914
plasmid_pNRC200	aTSS_1915	+	136945	136974	29	VNG_RS11110	VNG6160H||hypothetical protein	VNG_as11110_1915
plasmid_pNRC200	aTSS_1916	+	138843	138932	89	VNG_RS11120	VNG6162H||hypothetical protein	VNG_as11120_1916
plasmid_pNRC200	aTSS_1918	+	141238	141257	19	VNG_RS11135	VNG6165H||hypothetical protein	VNG_as11135_1918
plasmid_pNRC200	aTSS_1921	+	142332	142358	26	VNG_RS11150	VNG6168H||AbrB family transcriptional regulator	VNG_as11150_1921
plasmid_pNRC200	aTSS_1922	-	145025	145051	26	VNG_RS11165	VNG6173C||chromosome segregation protein SMC	VNG_as11165_1922
plasmid_pNRC200	aTSS_1923	-	146035	146057	22	VNG_RS11165	VNG6173C||chromosome segregation protein SMC	VNG_as11165_1923
plasmid_pNRC200	aTSS_1927	-	147583	147637	54	VNG_RS11180	VNG6176G||potassium-transporting ATPase subunit KdpA	VNG_as11180_1927
plasmid_pNRC200	aTSS_1932	-	150451	150470	19	VNG_RS11185	VNG6177G||potassium-transporting ATPase subunit B	VNG_as11185_1932
plasmid_pNRC200	aTSS_1933	-	151177	151196	19	VNG_RS11185	VNG6177G||potassium-transporting ATPase subunit B	VNG_as11185_1933
plasmid_pNRC200	aTSS_1934	-	151334	151357	23	VNG_RS11185	VNG6177G||potassium-transporting ATPase subunit B	VNG_as11185_1934
plasmid_pNRC200	aTSS_1936	+	154397	154490	93	VNG_RS11205	VNG6181H||transposase	VNG_as11205_1936
plasmid_pNRC200	aTSS_1937	+	154801	154875	74	VNG_RS11205	VNG6181H||transposase	VNG_as11205_1937
plasmid_pNRC200	aTSS_1942	+	157354	157381	27	VNG_RS11215	VNG6183C||bifunctional oligoribonuclease/PAP phosphatase NrnA	VNG_as11215_1942
plasmid_pNRC200	aTSS_1943	+	158054	158126	72	VNG_RS11220	VNG6184G||universal stress protein	VNG_as11220_1943
plasmid_pNRC200	aTSS_1944	+	158252	158272	20	VNG_RS11220	VNG6184G||universal stress protein	VNG_as11220_1944
plasmid_pNRC200	aTSS_1948	+	161745	161807	62	VNG_RS11240	VNG6193H||type II toxin-antitoxin system Phd/YefM family antitoxin	VNG_as11240_1948
plasmid_pNRC200	aTSS_1949	-	162139	162183	44	VNG_OE5075F	(OE5075F) conserved hypothetical protein	VNG_as5075F_1949
plasmid_pNRC200	aTSS_1950	-	163061	163118	57	VNG_RS11245	VNG6196G||inorganic phosphate transporter	VNG_as11245_1950
plasmid_pNRC200	aTSS_1957	+	180934	181061	127	VNG_RS11315	VNG6220G||amino acid permease	VNG_as11315_1957
plasmid_pNRC200	aTSS_1958	+	182010	182043	33	VNG_RS11320	VNG6221H||transposase	VNG_as11320_1958
plasmid_pNRC200	aTSS_1960	+	183182	183318	136	VNG_RS11325	pseudo||IS200/IS605 family transposase	VNG_as11325_1960
plasmid_pNRC200	aTSS_1962	-	184127	184196	69	VNG_RS11330	VNG6223C||TrkA family potassium uptake protein	VNG_as11330_1962
plasmid_pNRC200	aTSS_1968	-	192229	192296	67	VNG_RS11400	VNG6242G||gas vesicle protein GvpC	VNG_as11400_1968
plasmid_pNRC200	aTSS_1979	-	200961	201127	166	VNG_RS11455	VNG6261G||sodium-dependent transporter	VNG_as11455_1979
plasmid_pNRC200	aTSS_1986	+	203645	203955	310	VNG_RS11465	VNG6264G||metal ABC transporter ATP-binding protein	VNG_as11465_1986
plasmid_pNRC200	aTSS_1987	+	204287	204376	89	VNG_RS11470	VNG6265G||adhesin	VNG_as11470_1987
plasmid_pNRC200	aTSS_1989	+	205589	205704	115	VNG_RS13545	VNG6266H,VNG_6266H||hypothetical protein	VNG_as13545_1989
plasmid_pNRC200	aTSS_1994	-	209720	209755	35	VNG_RS11485	VNG6270G||glycerol dehydrogenase	VNG_as11485_1994
plasmid_pNRC200	aTSS_1996	+	211260	211290	30	VNG_RS11490	VNG6272G||DUF815 domain-containing protein	VNG_as11490_1996
plasmid_pNRC200	aTSS_1997	+	211464	211503	39	VNG_RS11490	VNG6272G||DUF815 domain-containing protein	VNG_as11490_1997
plasmid_pNRC200	aTSS_1998	-	215683	215750	67	VNG_RS11510	VNG6280G||carbohydrate ABC transporter permease	VNG_as11510_1998
plasmid_pNRC200	aTSS_1999	-	216354	216428	74	VNG_RS11515	VNG6281G||ABC transporter ATP-binding protein	VNG_as11515_1999
plasmid_pNRC200	aTSS_2000	-	216480	216657	177	VNG_RS11515	VNG6281G||ABC transporter ATP-binding protein	VNG_as11515_2000
plasmid_pNRC200	aTSS_2002	+	218544	218605	61	VNG_RS11520	VNG6283H||hypothetical protein	VNG_as11520_2002
plasmid_pNRC200	aTSS_2005	-	220018	220082	64	VNG_RS13550	VNG6287H,VNG_6287H||ArsR family transcriptional regulator	VNG_as13550_2005
plasmid_pNRC200	aTSS_2008	-	222277	222416	139	VNG_RS11545	pseudo||transposase	VNG_as11545_2008
plasmid_pNRC200	aTSS_2011	+	226231	226318	87	VNG_RS11555	VNG6294G||catalase-peroxidase	VNG_as11555_2011
plasmid_pNRC200	aTSS_2012	+	228292	228316	24	VNG_RS11560	VNG6296C||alpha/beta hydrolase	VNG_as11560_2012
plasmid_pNRC200	aTSS_2013	-	228654	228767	113	VNG_RS13565	VNG6297C,VNG_6297C||hypothetical protein	VNG_as13565_2013
plasmid_pNRC200	aTSS_2014	-	228802	228901	99	VNG_RS13565	VNG6297C,VNG_6297C||hypothetical protein	VNG_as13565_2014
plasmid_pNRC200	aTSS_2016	-	229272	229313	41	VNG_RS13565	VNG6297C,VNG_6297C||hypothetical protein	VNG_as13565_2016
plasmid_pNRC200	aTSS_2019	+	233361	233409	48	VNG_RS11575	VNG6301G||alkaline phosphatase	VNG_as11575_2019
plasmid_pNRC200	aTSS_2023	-	241885	242155	270	VNG_RS11615	VNG6312G||arginine--tRNA ligase	VNG_as11615_2023
plasmid_pNRC200	aTSS_2026	+	243375	243502	127	VNG_RS11620	VNG6313G||arginine:ornithine antiporter	VNG_as11620_2026
plasmid_pNRC200	aTSS_2027	+	243864	243966	102	VNG_RS11620	VNG6313G||arginine:ornithine antiporter	VNG_as11620_2027
plasmid_pNRC200	aTSS_2028	+	244181	244213	32	VNG_RS11620	VNG6313G||arginine:ornithine antiporter	VNG_as11620_2028
plasmid_pNRC200	aTSS_2029	+	244307	244389	82	VNG_RS11620	VNG6313G||arginine:ornithine antiporter	VNG_as11620_2029
plasmid_pNRC200	aTSS_2031	+	244830	244854	24	VNG_RS11625	VNG6315G||ornithine carbamoyltransferase	VNG_as11625_2031
plasmid_pNRC200	aTSS_2032	+	245313	245365	52	VNG_RS11625	VNG6315G||ornithine carbamoyltransferase	VNG_as11625_2032
plasmid_pNRC200	aTSS_2033	+	247064	247087	23	VNG_RS11635	VNG6317G||arginine deiminase	VNG_as11635_2033
plasmid_pNRC200	aTSS_2034	+	247197	247218	21	VNG_RS11635	VNG6317G||arginine deiminase	VNG_as11635_2034
plasmid_pNRC200	aTSS_2038	+	249024	249046	22	VNG_RS11640	VNG6318G||transcriptional regulator	VNG_as11640_2038
plasmid_pNRC200	aTSS_2041	+	253189	253242	53	VNG_RS11655	||recombinase	VNG_as11655_2041
plasmid_pNRC200	aTSS_2043	+	253439	253529	90	VNG_RS11655	||recombinase	VNG_as11655_2043
plasmid_pNRC200	aTSS_2046	-	256764	256823	59	VNG_RS11670	partial;pseudo||hypothetical protein	VNG_as11670_2046
plasmid_pNRC200	aTSS_2047	+	259477	259595	118	VNG_RS11680	VNG6327H||hypothetical protein	VNG_as11680_2047
plasmid_pNRC200	aTSS_2048	+	260064	260085	21	VNG_RS11680	VNG6327H||hypothetical protein	VNG_as11680_2048
plasmid_pNRC200	aTSS_2049	-	260438	260470	32	VNG_RS13585	pseudo||plasmid stabilization protein	VNG_as13585_2049
plasmid_pNRC200	aTSS_2050	+	260890	260991	101	VNG_RS13590	||hypothetical protein	VNG_as13590_2050
plasmid_pNRC200	aTSS_2052	-	261266	261295	29	VNG_RS11685	||ISH3 family transposase ISH3C	VNG_as11685_2052
plasmid_pNRC200	aTSS_2053	-	261725	261862	137	VNG_RS11685	||ISH3 family transposase ISH3C	VNG_as11685_2053
plasmid_pNRC200	aTSS_2054	-	262283	262347	64	VNG_RS11685	||ISH3 family transposase ISH3C	VNG_as11685_2054
plasmid_pNRC200	aTSS_2056	-	263165	263246	81	VNG_RS11690	||IS4 family transposase ISH30	VNG_as11690_2056
plasmid_pNRC200	aTSS_2057	+	264284	264305	21	VNG_RS13595	VNG6329H,VNG_6329H||hypothetical protein	VNG_as13595_2057
plasmid_pNRC200	aTSS_2059	+	264613	264708	95	VNG_RS13595	VNG6329H,VNG_6329H||hypothetical protein	VNG_as13595_2059
plasmid_pNRC200	aTSS_2060	-	265062	265128	66	VNG_RS11695	VNG6330H||hypothetical protein	VNG_as11695_2060
plasmid_pNRC200	aTSS_2064	+	265963	265987	24	VNG_RS11700	VNG6331H||IS4 family transposase ISH8C	VNG_as11700_2064
plasmid_pNRC200	aTSS_2065	+	266235	266407	172	VNG_RS11700	VNG6331H||IS4 family transposase ISH8C	VNG_as11700_2065
plasmid_pNRC200	aTSS_2066	-	267515	267594	79	VNG_RS13600	VNG6334H,VNG_6334H||hypothetical protein	VNG_as13600_2066
plasmid_pNRC200	aTSS_2068	+	270153	270358	205	VNG_RS11725	VNG6340H||hypothetical protein	VNG_as11725_2068
plasmid_pNRC200	aTSS_2069	+	270400	270426	26	VNG_RS11725	VNG6340H||hypothetical protein	VNG_as11725_2069
plasmid_pNRC200	aTSS_2072	+	273225	273289	64	VNG_RS11735	||ISH3 family transposase ISH3C	VNG_as11735_2072
plasmid_pNRC200	aTSS_2074	+	274277	274304	27	VNG_RS11735	||ISH3 family transposase ISH3C	VNG_as11735_2074
plasmid_pNRC200	aTSS_2076	+	275554	275617	63	VNG_RS11740	VNG6343H||hypothetical protein	VNG_as11740_2076
plasmid_pNRC200	aTSS_2078	+	276159	276193	34	VNG_RS13620	||hypothetical protein	VNG_as13620_2078
plasmid_pNRC200	aTSS_2080	+	279336	279359	23	VNG_RS11755	VNG6348H||hypothetical protein	VNG_as11755_2080
plasmid_pNRC200	aTSS_2081	+	279408	279456	48	VNG_RS11755	VNG6348H||hypothetical protein	VNG_as11755_2081
plasmid_pNRC200	aTSS_2083	+	280221	280255	34	VNG_OE6022A1R	(OE6022A1R) small CPxCG-related zinc finger protein	VNG_as6022A1R_2083
plasmid_pNRC200	aTSS_2085	+	281594	281620	26	VNG_RS11760	VNG6349C||Fic family protein	VNG_as11760_2085
plasmid_pNRC200	aTSS_2086	+	282155	282224	69	VNG_RS11765	VNG6351G||transcription initiation factor IIB 2	VNG_as11765_2086
plasmid_pNRC200	aTSS_2088	+	282546	282590	44	VNG_RS11765	VNG6351G||transcription initiation factor IIB 2	VNG_as11765_2088
plasmid_pNRC200	aTSS_2090	+	283799	283819	20	VNG_RS11775	VNG6354G||competence protein	VNG_as11775_2090
plasmid_pNRC200	aTSS_2092	+	285417	285443	26	VNG_RS13635	VNG6355H,VNG_6355H||hypothetical protein	VNG_as13635_2092
plasmid_pNRC200	aTSS_2093	-	287028	287101	73	VNG_RS11795	||hypothetical protein	VNG_as11795_2093
plasmid_pNRC200	aTSS_2096	-	288558	288580	22	VNG_RS11800	VNG6361G||IS200/IS605 family transposase	VNG_as11800_2096
plasmid_pNRC200	aTSS_2097	-	288631	288663	32	VNG_RS11800	VNG6361G||IS200/IS605 family transposase	VNG_as11800_2097
plasmid_pNRC200	aTSS_2100	-	291046	291240	194	VNG_RS11805	VNG6362G||DNA polymerase I	VNG_as11805_2100
plasmid_pNRC200	aTSS_2101	+	291618	291662	44	VNG_RS11810	VNG6363G||cell division control protein Cdc6	VNG_as11810_2101
plasmid_pNRC200	aTSS_2103	+	293399	293420	21	VNG_RS13645	VNG6364H,VNG_6364H||HNH endonuclease	VNG_as13645_2103
plasmid_pNRC200	aTSS_2104	+	293809	293864	55	VNG_RS13645	VNG6364H,VNG_6364H||HNH endonuclease	VNG_as13645_2104
plasmid_pNRC200	aTSS_2106	+	295462	295510	48	VNG_RS11820	partial;pseudo||ISH3 family transposase	VNG_as11820_2106
plasmid_pNRC200	aTSS_2109	-	297929	298035	106	VNG_RS11845	VNG6371G||restriction endonuclease	VNG_as11845_2109
plasmid_pNRC200	aTSS_2113	+	300289	300371	82	VNG_RS11860	VNG6375H||hypothetical protein	VNG_as11860_2113
plasmid_pNRC200	aTSS_2114	+	301914	301971	57	VNG_RS11875	VNG6379C||hypothetical protein	VNG_as11875_2114
plasmid_pNRC200	aTSS_2117	-	305407	305517	110	VNG_RS11885	VNG6383G||L-lactate permease	VNG_as11885_2117
plasmid_pNRC200	aTSS_2118	+	307244	307277	33	VNG_RS11895	VNG6387H||AbrB/MazE/SpoVT family DNA-binding domain-containing protein	VNG_as11895_2118
plasmid_pNRC200	aTSS_2119	+	310338	310368	30	VNG_RS11910	VNG6395H||IS4 family transposase ISH8	VNG_as11910_2119
plasmid_pNRC200	aTSS_2120	-	311348	311412	64	VNG_RS11915	VNG6396H||hypothetical protein	VNG_as11915_2120
plasmid_pNRC200	aTSS_2122	+	312828	312880	52	VNG_RS11925	VNG6400H||SWIM zinc finger domain-containing protein	VNG_as11925_2122
plasmid_pNRC200	aTSS_2126	-	320629	320932	303	VNG_RS11975	||hypothetical protein	VNG_as11975_2126
plasmid_pNRC200	aTSS_2129	+	322918	322976	58	VNG_RS11990	VNG6420H||hypothetical protein	VNG_as11990_2129
plasmid_pNRC200	aTSS_2131	+	323848	323890	42	VNG_RS11995	VNG6421H||IS5 family transposase ISH11	VNG_as11995_2131
plasmid_pNRC200	aTSS_2133	-	324542	324711	169	VNG_OE6108B1F	(OE6108B1F) conserved hypothetical protein (nonfunctional)	VNG_as6108B1F_2133
plasmid_pNRC200	aTSS_2135	+	326528	326664	136	VNG_RS13675	VNG6429H,VNG_6429H||hypothetical protein	VNG_as13675_2135
plasmid_pNRC200	aTSS_2139	-	327531	327596	65	VNG_RS13680	VNG6430C,VNG_6430C||IS6 family transposase ISH29	VNG_as13680_2139
plasmid_pNRC200	aTSS_2140	+	327772	327810	38	VNG_RS13685	VNG6431H,VNG_6431H||hypothetical protein	VNG_as13685_2140
plasmid_pNRC200	aTSS_2141	-	328251	328345	94	VNG_RS13690	VNG6432H,VNG_6432H||hypothetical protein	VNG_as13690_2141
plasmid_pNRC200	aTSS_2145	-	331986	332032	46	VNG_RS12020	VNG6441H||type IV pilin	VNG_as12020_2145
plasmid_pNRC200	aTSS_2146	+	332808	332934	126	VNG_RS12025	VNG6442H||transposase	VNG_as12025_2146
chr	daTSS_2	-	17572	17723	151	VNG_RS00080	VNG0021H||transposase	VNG_da00080_2
chr	daTSS_3	-	32283	32400	117	VNG_RS00140	VNG0038H||type II toxin-antitoxin system HicA family toxin	VNG_da00140_3
chr	daTSS_4	+	32416	32592	176	VNG_RS00145	VNG0039H||MarR family transcriptional regulator	VNG_da00145_4
chr	daTSS_5	+	47153	47271	118	VNG_RS00205	VNG0052H||IS4 family transposase ISH8	VNG_da00205_5
chr	daTSS_6	-	49189	49326	137	VNG_RS00210	VNG0053H||hypothetical protein	VNG_da00210_6
chr	daTSS_7	+	54653	54731	78	VNG_RS00240	VNG0058H||hypothetical protein	VNG_da00240_7
chr	daTSS_8	+	57659	57697	38	VNG_RS13220	VNG0060G,VNG_0060G||glycosyltransferase family 1 protein	VNG_da13220_8
chr	daTSS_9	-	64740	64870	130	VNG_RS00270	VNG0065G||GDP-mannose 4,6-dehydratase	VNG_da00270_9
chr	daTSS_10	-	68470	68570	100	VNG_RS00310	VNG0075H||ArsR family transcriptional regulator	VNG_da00310_10
chr	daTSS_11	+	102730	102914	184	VNG_OE1197R	(OE1197R) hypothetical protein	VNG_da1197R_11
chr	daTSS_12	-	115158	115258	100	VNG_RS00565	VNGt04||tRNA-Asn	VNG_da00565_12
chr	daTSS_13	-	115950	116187	237	VNG_RS00580	partial;pseudo;VNG0138H||MarR family transcriptional regulator	VNG_da00580_13
chr	daTSS_14	+	151791	151903	112	VNG_RS00725	VNG0176H||N-acetyltransferase	VNG_da00725_14
chr	daTSS_15	-	179171	179322	151	VNG_RS00875	VNG0213H||IS5 family transposase ISH11	VNG_da00875_15
chr	daTSS_16	+	196697	196810	113	VNG_RS00960	||hypothetical protein	VNG_da00960_16
chr	daTSS_17	+	257868	257915	47	VNG_RS01295	VNG0327G||tyrosine decarboxylase MfnA	VNG_da01295_17
chr	daTSS_18	-	311134	311319	185	VNG_RS01565	VNG0403G||proline--tRNA ligase	VNG_da01565_18
chr	daTSS_19	+	384482	384528	46	VNG_RS01940	VNG0498C||hypothetical protein	VNG_da01940_19
chr	daTSS_21	+	449394	449612	218	VNG_RS02315	VNG0587H||hypothetical protein	VNG_da02315_21
chr	daTSS_22	-	579679	579785	106	VNG_RS03020	VNG0768H||hypothetical protein	VNG_da03020_22
chr	daTSS_23	-	591161	591281	120	VNG_RS03075	VNG0786G||halocyanin	VNG_da03075_23
chr	daTSS_25	+	697046	697208	162	VNG_RS03575	VNG0918H||IS1595 family transposase ISH4	VNG_da03575_25
chr	daTSS_26	-	748766	748896	130	VNG_RS03830	VNGt14||tRNA-Lys	VNG_da03830_26
chr	daTSS_27	+	756547	756749	202	VNG_RS03855	VNG0991H||hypothetical protein	VNG_da03855_27
chr	daTSS_28	+	811031	811179	148	VNG_RS04145	VNG1064H||ISH6 family transposase ISH6	VNG_da04145_28
chr	daTSS_29	-	831575	831596	21	VNG_RS04225	VNG1085H||hypothetical protein	VNG_da04225_29
chr	daTSS_30	-	860107	860265	158	VNG_RS04405	VNGt17||tRNA-Ser	VNG_da04405_30
chr	daTSS_32	+	963988	964021	33	VNG_RS05030	VNG1285G||HTH domain-containing protein	VNG_da05030_32
chr	daTSS_35	+	1078824	1078902	78	VNG_RS05660	VNG1455H||DoxX family protein	VNG_da05660_35
chr	daTSS_36	-	1088797	1089100	303	VNG_OE3105F	brb (OE3105F) bacteriorhodopsin-regulating basic protein	VNG_da3105F_36
chr	daTSS_37	-	1097753	1097950	197	VNG_RS05750	VNG1475C||hypothetical protein	VNG_da05750_37
chr	daTSS_39	-	1185609	1185760	151	VNG_RS06170	VNG1587H||IS5 family transposase ISH11	VNG_da06170_39
chr	daTSS_40	+	1189453	1189536	83	VNG_RS06190	partial;pseudo;VNG1590H||transposase	VNG_da06190_40
chr	daTSS_41	-	1246241	1246307	66	VNG_RS06480	VNG1672H||hypothetical protein	VNG_da06480_41
chr	daTSS_42	+	1281670	1281889	219	VNG_RS06725	VNG1733G||methyl-accepting chemotaxis protein	VNG_da06725_42
chr	daTSS_43	+	1303545	1303613	68	VNG_OE3479R	(OE3479R) hypothetical protein	VNG_da3479R_43
chr	daTSS_44	+	1307217	1307423	206	VNG_RS06840	VNG1766C||Nif3-like dinuclear metal center hexameric protein	VNG_da06840_44
chr	daTSS_45	+	1309301	1309496	195	VNG_RS06855	VNG1769C,VNG1769Cm||amidase	VNG_da06855_45
chr	daTSS_46	+	1313380	1313492	112	VNG_RS06880	VNG1774G||glutamyl-tRNA reductase	VNG_da06880_46
chr	daTSS_47	+	1333436	1333550	114	VNG_RS06990	VNG1800H||hypothetical protein	VNG_da06990_47
chr	daTSS_48	+	1397366	1397457	91	VNG_RS13360	VNG1890H,VNG_1890H||hypothetical protein	VNG_da13360_48
chr	daTSS_49	+	1553841	1554209	368	VNG_RS08195	VNG2116C||NCS2 family permease	VNG_da08195_49
chr	daTSS_50	+	1565954	1566054	100	VNG_OE3970R	(OE3970R) conserved hypothetical protein	VNG_da3970R_50
chr	daTSS_51	-	1583930	1584052	122	VNG_RS08345	VNG2149H||hypothetical protein	VNG_da08345_51
chr	daTSS_52	+	1658519	1658678	159	VNG_RS08685	VNG2230H||transcriptional regulator	VNG_da08685_52
chr	daTSS_54	+	1804650	1804741	91	VNG_RS09415	VNG2406C||hypothetical protein	VNG_da09415_54
chr	daTSS_55	+	1853362	1853597	235	VNG_RS09685	VNG2476C||ATP-dependent DNA helicase	VNG_da09685_55
chr	daTSS_57	+	1921264	1921460	196	VNG_RS10025	VNG2563H||hypothetical protein	VNG_da10025_57
chr	daTSS_58	-	1932392	1932493	101	VNG_RS10065	VNG2574G||aconitate hydratase	VNG_da10065_58
chr	daTSS_59	+	1943385	1943436	51	VNG_RS10165	VNG2599H||preprotein translocase subunit Sec61beta	VNG_da10165_59
chr	daTSS_60	+	1952651	1952727	76	VNG_RS10220	VNG2612G||ribosome biogenesis/translation initiation ATPase RLI	VNG_da10220_60
plasmid_pNRC100	daTSS_62	+	26619	26739	120	VNG_RS12345	VNG7030||PAS domain S-box protein	VNG_da12345_62
plasmid_pNRC100	daTSS_63	-	30074	30467	393	VNG_RS12350	VNG7031||transcription initiation factor IID	VNG_da12350_63
plasmid_pNRC100	daTSS_64	-	37661	37812	151	VNG_RS12385	VNG7036||IS5 family transposase ISH11	VNG_da12385_64
plasmid_pNRC100	daTSS_65	-	39730	39837	107	VNG_RS12410	||PadR family transcriptional regulator	VNG_da12410_65
plasmid_pNRC100	daTSS_66	-	52360	52472	112	VNG_RS12475	VNG7051||MFS transporter	VNG_da12475_66
plasmid_pNRC100	daTSS_67	+	89012	89154	142	VNG_RS12655	||hypothetical protein	VNG_da12655_67
plasmid_pNRC100	daTSS_68	+	114999	115176	177	VNG_RS12750	VNG7103||hypothetical protein	VNG_da12750_68
plasmid_pNRC100	daTSS_69	+	122748	122910	162	VNG_RS12770	VNG7107||IS1595 family transposase ISH4	VNG_da12770_69
plasmid_pNRC100	daTSS_70	+	135823	135891	68	VNG_RS12835	VNG7121||methyltransferase domain-containing protein	VNG_da12835_70
plasmid_pNRC100	daTSS_71	-	140764	140807	43	VNG_RS13830	||transcriptional regulator	VNG_da13830_71
plasmid_pNRC100	daTSS_72	-	146781	147096	315	VNG_RS13835	partial;pseudo||hypothetical protein	VNG_da13835_72
plasmid_pNRC100	daTSS_73	+	170917	171029	112	VNG_RS13020	VNG7158||MFS transporter	VNG_da13020_73
plasmid_pNRC100	daTSS_74	+	183552	183632	80	VNG_RS13085	||PadR family transcriptional regulator	VNG_da13085_74
plasmid_pNRC100	daTSS_75	+	185577	185728	151	VNG_RS13110	VNG7173||IS5 family transposase ISH11	VNG_da13110_75
plasmid_pNRC200	daTSS_76	-	29718	29846	128	VNG_OE7043A1F	(OE7043A1F) small CPxCG-related zinc finger protein	VNG_da7043A1F_76
plasmid_pNRC200	daTSS_77	-	92169	92381	212	VNG_OE8006A1F	(OE8006A1F) ISH3-type transposase ISH3 (nonfunctional)	VNG_da8006A1F_77
plasmid_pNRC200	daTSS_78	+	125274	125375	101	VNG_RS11080	VNG6149H||hypothetical protein	VNG_da11080_78
plasmid_pNRC200	daTSS_79	-	144294	144371	77	VNG_RS13500	VNG6171H,VNG_6171H||hypothetical protein	VNG_da13500_79
plasmid_pNRC200	daTSS_80	+	159923	160034	111	VNG_OE5069A1R	(OE5069A1R) conserved hypothetical protein	VNG_da5069A1R_80
plasmid_pNRC200	daTSS_81	-	169129	169287	158	VNG_RS11270	VNG6206H||hypothetical protein	VNG_da11270_81
plasmid_pNRC200	daTSS_82	+	205330	205407	77	VNG_RS13545	VNG6266H,VNG_6266H||hypothetical protein	VNG_da13545_82
plasmid_pNRC200	daTSS_83	+	219368	219577	209	VNG_RS11530	VNG6286H||hypothetical protein	VNG_da11530_83
plasmid_pNRC200	daTSS_84	-	222463	222510	47	VNG_RS11545	pseudo||transposase	VNG_da11545_84
plasmid_pNRC200	daTSS_85	+	254497	254702	205	VNG_RS13575	VNG6322H,VNG_6322H||hypothetical protein	VNG_da13575_85
plasmid_pNRC200	daTSS_86	+	260722	260805	83	VNG_RS13590	||hypothetical protein	VNG_da13590_86
plasmid_pNRC200	daTSS_87	+	268330	268435	105	VNG_RS11710	VNG6335H||hypothetical protein	VNG_da11710_87
plasmid_pNRC200	daTSS_88	-	272862	272967	105	VNG_RS13610	partial;pseudo||hypothetical protein	VNG_da13610_88
plasmid_pNRC200	daTSS_90	+	306589	306806	217	VNG_RS11890	VNG6385H||PIN domain-containing protein	VNG_da11890_90
plasmid_pNRC200	daTSS_91	+	319831	319883	52	VNG_RS11970	VNG6413H||hypothetical protein	VNG_da11970_91
