# Supplementary material for: The Primary Antisense Transcriptome of Halobacterium salinarum NRC-1
Source: Genes (Basel). 2019 Apr 5;10(4):280. doi: 10.3390/genes10040280 (PMC6523106; doi:10.3390/genes10040280)
Supplement: Supplementary file 1 [file genes-10-00280-s001.zip › Table S5_145_asRNA_overlap5'.xls]

## Sheet: S5_145_asRNA_over_5'
Replicon	aTSS_ID	asRNA_locus_ID	asRNA_Strand	asRNA_Start	asRNA_End	asRNA size-nt	Gene_locus	Gene_Annotation	Gene_Start	Gene_End
chr	aTSS_5	VNG_as00030_5	+	7407	7582	175	VNG_RS00030	VNG0006G||glutamine--fructose-6-phosphate aminotransferase	5646	7451
chr	aTSS_28	VNG_as13180_28	+	24507	24560	53	VNG_RS13180	VNG0029H,VNG_0029H||hypothetical protein	24109	24564
chr	aTSS_39	VNG_as00130_39	+	31432	31603	171	VNG_RS00130	partial;pseudo||sugar-specific transcriptional regulator TrmB	31259	31567
chr	aTSS_41	VNG_as00140_41	-	32063	32107	44	VNG_RS00140	VNG0038H||type II toxin-antitoxin system HicA family toxin	32101	32355
chr	aTSS_78	VNG_as00215_78	+	49952	49973	21	VNG_RS00215	VNG0054H||hypothetical protein	49352	49972
chr	aTSS_113	VNG_as00395_113	+	84804	84895	91	VNG_RS00395	VNG0101G||cold-shock protein	84617	84811
chr	aTSS_143	VNG_as00525_143	-	108691	108749	58	VNG_RS00525	VNG0129G||protease	108694	109563
chr	daTSS_12	VNG_da00565_12	-	115158	115258	100	VNG_RS00565	VNGt04||tRNA-Asn	115152	115224
chr	aTSS_152	VNG_as13245_152	-	116222	116520	298	VNG_RS13245	VNG0139H,VNG_0139H||hypothetical protein	116234	116758
chr	aTSS_154	VNG_as00585_154	+	117559	117715	156	VNG_RS00585	VNG0141H||hypothetical protein	117313	117579
chr	aTSS_164	VNG_as00660_164	-	132607	132734	127	VNG_RS00660	VNG0160G||PAS domain S-box protein	132683	135277
chr	aTSS_178	VNG_as00780_178	-	162658	162694	36	VNG_RS00780	VNG0189C||HD domain-containing protein	162656	164095
chr	aTSS_208	VNG_as00975_208	-	197624	197644	20	VNG_RS00975	VNG0238H||hypothetical protein	197630	197848
chr	aTSS_224	VNG_as01140_224	-	229047	229078	31	VNG_RS01140	VNG0285C||IS200/IS605 family transposase ISH22	229052	229441
chr	aTSS_239	VNG_as01240_239	+	246182	246222	40	VNG_RS01240	VNG0312H||zinc ribbon domain-containing protein	245809	246219
chr	aTSS_264	VNG_as01415_264	-	284267	284287	20	VNG_RS01415	VNG0361C||rhomboid family intramembrane serine protease	284272	285273
chr	aTSS_294	VNG_as01655_294	+	329918	329995	77	VNG_RS01655	VNG0426G||transcription factor S	329653	329967
chr	aTSS_297	VNG_as01695_297	+	336589	336636	47	VNG_RS01695	VNG0436G||sodium:proton antiporter	335061	336626
chr	aTSS_312	VNG_as01800_312	+	357487	357520	33	VNG_RS01800	VNG0463C||hypothetical protein	356891	357508
chr	aTSS_373	VNG_as02420_373	-	464519	464574	55	VNG_RS02420	VNG0611H||hypothetical protein	464523	465503
chr	aTSS_374	VNG_as02440_374	+	469658	469783	125	VNG_RS02440	VNG0614G||methyl-accepting chemotaxis protein	467390	469768
chr	aTSS_398	VNG_as02595_398	+	503040	503192	152	VNG_RS02595	VNG0657G||cytochrome-c oxidase	501272	503053
chr	aTSS_416	VNG_as02745_416	+	528483	528537	54	VNG_RS02745	VNG0698H||hypothetical protein	527835	528500
chr	aTSS_419	VNG_as02785_419	-	535490	535531	41	VNG_RS02785	VNG0709C||MBL fold hydrolase	535522	536508
chr	aTSS_434	VNG_as02870_434	+	552716	552746	30	VNG_RS02870	VNG0732G||RNA 3'-phosphate cyclase	551723	552742
chr	aTSS_446	VNG_as02990_446	-	575153	575200	47	VNG_RS02990	VNG0761G||competence/damage-inducible protein A	575197	575892
chr	aTSS_501	VNG_as2309F_501	-	678428	678490	62	VNG_OE2309F	(OE2309F) conserved hypothetical protein	678467	678622
chr	aTSS_529	VNG_as03680_529	-	720645	720809	164	VNG_RS03680	VNG0945H||hypothetical protein	720747	721028
chr	aTSS_536	VNG_as03705_536	+	726913	726966	53	VNG_RS03705	VNG0950a||flagellar protein G	726466	726921
chr	aTSS_539	VNG_as03715_539	+	728729	728849	120	VNG_RS03715	VNG0954C||hypothetical protein	727343	728857
chr	aTSS_544	VNG_as03745_544	-	732962	733095	133	VNG_RS03745	VNG0962G||flagellin	732994	733575
chr	daTSS_26	VNG_da03830_26	-	748766	748896	130	VNG_RS03830	VNGt14||tRNA-Lys	748778	748851
chr	aTSS_567	VNG_as13295_567	-	753121	753166	45	VNG_RS13295	VNG0987H,VNG_0987H||hypothetical protein	753131	753547
chr	aTSS_569	VNG_as13300_569	-	754013	754043	30	VNG_RS13300	||DUF2085 domain-containing protein	754014	754391
chr	aTSS_618	VNG_as04115_618	+	805056	805107	51	VNG_RS04115	VNG1057C||hypothetical protein	803726	805084
chr	aTSS_623	VNG_as04130_623	-	807864	807971	107	VNG_RS04130	VNG1060H||hypothetical protein	807925	808710
chr	aTSS_629	VNG_as04150_629	-	812608	812646	38	VNG_RS04150	VNG1065C||FkbM family methyltransferase	812621	813382
chr	aTSS_632	VNG_as04155_632	-	813231	813421	190	VNG_RS04155	VNG1066C||glycosyl transferase	813372	814280
chr	aTSS_653	VNG_as04305_653	+	845383	845406	23	VNG_RS04305	VNG1103G||50S ribosomal protein P1	845055	845399
chr	aTSS_654	VNG_as04315_654	+	847089	847176	87	VNG_RS04315	VNG1105G||50S ribosomal protein L1	846465	847103
chr	daTSS_30	VNG_da04405_30	-	860107	860265	158	VNG_RS04405	VNGt17||tRNA-Ser	860171	860253
chr	aTSS_661	VNG_as04415_661	-	860768	860876	108	VNG_RS04415	VNG1133G||30S ribosomal protein S4	860790	861302
chr	aTSS_662	VNG_as04445_662	-	863354	863476	122	VNG_RS04445	VNG1139G,VNG1139Gm||30S ribosomal protein S9	863475	863873
chr	aTSS_666	VNG_as04475_666	-	867125	867211	86	VNG_RS04475	VNG1145G||mevalonate kinase	867210	868202
chr	aTSS_667	VNG_as04485_667	-	869157	869237	80	VNG_RS04485	VNG1149C,VNG1149Cm||ribonuclease J	869155	870501
chr	aTSS_693	VNG_as04680_693	+	900620	900754	134	VNG_RS04680	VNG1197G||peroxiredoxin	900160	900624
chr	aTSS_723	VNG_as04960_723	+	951285	951330	45	VNG_RS04960	VNG1264C||DUF555 domain-containing protein	950936	951319
chr	aTSS_729	VNG_as04975_729	-	954749	954784	35	VNG_RS04975	VNG1271H||hypothetical protein	954746	955255
chr	aTSS_735	VNG_as04995_735	+	959429	959465	36	VNG_RS04995	VNG1276C||ribosome assembly factor SBDS	958732	959457
chr	aTSS_741	VNG_as05050_741	+	967447	967529	82	VNG_RS05050	VNG1294G||peptidylprolyl isomerase	966623	967534
chr	aTSS_742	VNG_as05060_742	-	967910	967977	67	VNG_RS05060	VNG1296C||class IV adenylate cyclase	967899	968510
chr	aTSS_753	VNG_as05115_753	+	979989	980061	72	VNG_RS05115	VNG1310G||succinate dehydrogenase	979662	980054
chr	aTSS_762	VNG_as05190_762	+	992981	993016	35	VNG_RS05190	VNG1329H||hypothetical protein	992751	993020
chr	aTSS_775	VNG_as2967R_775	+	1026736	1026763	27	VNG_OE2967R	(OE2967R) conserved hypothetical protein	1026595	1026759
chr	aTSS_810	VNG_as05605_810	+	1068925	1069083	158	VNG_RS05605	VNG1440H||hypothetical protein	1068714	1069064
chr	daTSS_36	VNG_da3105F_36	-	1088797	1089100	303	VNG_OE3105F	brb (OE3105F) bacteriorhodopsin-regulating basic protein	1088884	1089051
chr	aTSS_826	VNG_as05750_826	-	1096135	1096298	163	VNG_RS05750	VNG1475C||hypothetical protein	1096286	1097941
chr	aTSS_834	VNG_as05845_834	+	1113568	1113617	49	VNG_RS05845	VNG1500H||hypothetical protein	1113019	1113573
chr	aTSS_837	VNG_as05870_837	+	1121782	1121870	88	VNG_RS05870	VNG1508C||DUF814 domain-containing protein	1119763	1121874
chr	aTSS_883	VNG_as06190_883	+	1189718	1189773	55	VNG_RS06190	partial;pseudo;VNG1590H||transposase	1189491	1189760
chr	aTSS_888	VNG_as06215_888	+	1194808	1195175	367	VNG_RS06215	VNG1603G||glycine dehydrogenase	1193811	1195136
chr	aTSS_892	VNG_as06255_892	-	1200606	1200661	55	VNG_RS06255	||hypothetical protein	1200614	1202614
chr	aTSS_899	VNG_as06295_899	+	1209136	1209382	246	VNG_RS06295	VNG1623G||heme A synthase	1208540	1209373
chr	aTSS_906	VNG_as06340_906	+	1217295	1217364	69	VNG_RS06340	VNG1635G||cobalt transporter CbiM	1216692	1217354
chr	aTSS_925	VNG_as06465_925	-	1242592	1242670	78	VNG_RS06465	VNG1667G||ATPase	1242669	1244897
chr	aTSS_926	VNG_as06465_926	-	1242680	1242750	70	VNG_RS06465	VNG1667G||ATPase	1242669	1244897
chr	aTSS_928	VNG_as06500_928	-	1248604	1248823	219	VNG_RS06500	VNG1676G||GTP-binding protein	1248609	1250231
chr	aTSS_946	VNG_as06705_946	-	1277689	1277762	73	VNG_RS06705	VNG1727G||cytidylate kinase	1277691	1278269
chr	aTSS_965	VNG_as06805_965	-	1296499	1296526	27	VNG_RS06805	VNG1756G||translation initiation factor 1A 2	1296505	1296789
chr	aTSS_969	VNG_as06860_969	+	1311911	1311967	56	VNG_RS06860	VNG1770C||AarF/ABC1/UbiB kinase family protein	1310187	1311929
chr	aTSS_987	VNG_as06960_987	+	1329440	1329534	94	VNG_RS06960	VNG1794C||nuclease	1327456	1329540
chr	aTSS_1003	VNG_as07105_1003	-	1353362	1353444	82	VNG_RS07105	VNG1834G||HyrA	1353443	1354081
chr	aTSS_1007	VNG_as07110_1007	+	1355915	1356041	126	VNG_RS07110	VNG1835G||threonine--tRNA ligase	1354112	1356034
chr	aTSS_1008	VNG_as07115_1008	-	1356236	1356275	39	VNG_RS07115	VNG1836G||cold-shock protein	1356243	1356452
chr	aTSS_1028	VNG_as13360_1028	+	1397768	1397834	66	VNG_RS13360	VNG1890H,VNG_1890H||hypothetical protein	1397374	1397820
chr	aTSS_1067	VNG_as13370_1067	-	1458857	1459031	174	VNG_RS13370	VNG1977H,VNG_1977H||ATP-binding protein	1459030	1459941
chr	aTSS_1143	VNG_as08195_1143	+	1555263	1555364	101	VNG_RS08195	VNG2116C||NCS2 family permease	1553875	1555311
chr	aTSS_1149	VNG_as08260_1149	-	1567136	1567177	41	VNG_RS08260	VNG2131G||peptide chain release factor 1	1567133	1568383
chr	aTSS_1158	VNG_as08330_1158	-	1580321	1580384	63	VNG_RS08330	VNG2147G||SAM-dependent methyltransferase	1580373	1581002
chr	aTSS_1180	VNG_as13385_1180	+	1610283	1610345	62	VNG_RS13385	VNG2177H,VNG_2177H||hypothetical protein	1609956	1610333
chr	aTSS_1183	VNG_as08485_1183	-	1611323	1611555	232	VNG_RS08485	VNG2179H||hypothetical protein	1611475	1611984
chr	aTSS_1190	VNG_as08530_1190	+	1620457	1620671	214	VNG_RS08530	VNG2187H||hypothetical protein	1620447	1620665
chr	aTSS_1214	VNG_as08640_1214	-	1646127	1646210	83	VNG_RS08640	VNG2217G||pyruvate dehydrogenase (acetyl-transferring) E1 component subunit alpha	1646140	1647399
chr	aTSS_1255	VNG_as08910_1255	-	1699116	1699230	114	VNG_RS08910	VNG2283G||alanine--tRNA ligase	1699204	1701993
chr	aTSS_1265	VNG_as08980_1265	+	1713838	1713863	25	VNG_RS08980	||hypothetical protein	1713499	1713858
chr	aTSS_1306	VNG_as09260_1306	-	1772647	1772731	84	VNG_RS09260	VNG2367G||malate dehydrogenase	1772642	1773556
chr	aTSS_1321	VNG_as09335_1321	+	1787101	1787259	158	VNG_RS09335	VNG2383G||ribonucleotide-diphosphate reductase subunit beta	1786190	1787185
chr	aTSS_1353	VNG_as4440F_1353	-	1838336	1838390	54	VNG_OE4440F	(OE4440F) small CPxCG-related zinc finger protein	1838364	1838513
chr	aTSS_1426	VNG_as4600F_1426	-	1923892	1924043	151	VNG_OE4600F	(OE4600F) hypothetical protein	1923973	1924284
chr	aTSS_1469	VNG_as10270_1469	+	1965570	1965638	68	VNG_RS10270	VNG2625C||PrsW family intramembrane metalloprotease	1964484	1965623
chr	aTSS_1478	VNG_as10325_1478	+	1977642	1977758	116	VNG_RS10325	VNG2639G||UDP-N-acetyl glucosamine 2-epimerase	1976303	1977676
chr	aTSS_1488	VNG_as10400_1488	+	1989174	1989204	30	VNG_RS10400	VNG2652H||transposase	1987884	1989188
chr	aTSS_1513	VNG_as10490_1513	+	2007535	2007556	21	VNG_RS10490	VNG2675C||TetR/AcrR family transcriptional regulator	2006920	2007543
plasmid_pNRC100	aTSS_1533	VNG_as12220_1533	+	3715	3762	47	VNG_RS12220	VNG7005||ISNCY family transposase ISH7A	1905	3719
plasmid_pNRC100	aTSS_1539	VNG_as13755_1539	-	9222	9312	90	VNG_RS13755	||hypothetical protein	9210	12431
plasmid_pNRC100	aTSS_1568	VNG_as12315_1568	+	22128	22292	164	VNG_RS12315	VNG7024||protein gvpD	20673	22283
plasmid_pNRC100	aTSS_1583	VNG_as12360_1583	-	32084	32113	29	VNG_RS12360	||ISH3 family transposase ISH3C	32090	33256
plasmid_pNRC100	aTSS_1590	VNG_as12365_1590	+	34439	34503	64	VNG_RS12365	VNG7033||hypothetical protein	33404	34468
plasmid_pNRC100	aTSS_1591	VNG_as12370_1591	-	34515	34554	39	VNG_RS12370	VNG7034||IS5 family transposase ISH28	34534	35361
plasmid_pNRC100	aTSS_1598	VNG_as12385_1598	-	36810	36837	27	VNG_RS12385	VNG7036||IS5 family transposase ISH11	36819	37811
plasmid_pNRC100	aTSS_1602	VNG_as12395_1602	+	38497	38521	24	VNG_RS12395	||hypothetical protein	38251	38520
plasmid_pNRC100	aTSS_1606	VNG_as12425_1606	-	42265	42335	70	VNG_RS12425	VNG7039||cytochrome ubiquinol oxidase subunit I	42257	43705
plasmid_pNRC100	aTSS_1613	VNG_as12455_1613	-	47441	47619	178	VNG_RS12455	VNG7046||hypothetical protein	47575	48033
plasmid_pNRC100	aTSS_1647	VNG_as13780_1647	+	68642	68701	59	VNG_RS13780	||deoxyribonuclease	68245	68682
plasmid_pNRC100	aTSS_1697	VNG_as12710_1697	-	101483	101511	28	VNG_RS12710	||ISH3-like element ISH27-3 family transposase	101488	102654
plasmid_pNRC100	aTSS_1712	VNG_as12725_1712	-	107036	107111	75	VNG_RS12725	VNG7097||class I SAM-dependent DNA methyltransferase	107069	109054
plasmid_pNRC100	aTSS_1750	VNG_as12790_1750	-	126400	126541	141	VNG_RS12790	VNG7112||MarR family transcriptional regulator	126536	126928
plasmid_pNRC100	aTSS_1757	VNG_as12800_1757	-	129179	129208	29	VNG_RS12800	VNG7115||HD family hydrolase	129183	129794
plasmid_pNRC100	aTSS_1778	VNG_as12870_1778	-	141824	141891	67	VNG_RS12870	VNG7127||hypothetical protein	141871	142311
plasmid_pNRC100	aTSS_1798	VNG_as12920_1798	-	149108	149210	102	VNG_RS12920	VNG7136||hypothetical protein	149110	150270
plasmid_pNRC100	aTSS_1806	VNG_as12925_1806	-	150918	150946	28	VNG_RS12925	||ISH3 family transposase ISH27-2	150923	152089
plasmid_pNRC100	aTSS_1813	VNG_as13855_1813	-	154688	154747	59	VNG_RS13855	||deoxyribonuclease	154707	155144
plasmid_pNRC100	aTSS_1844	VNG_as13025_1844	+	173274	173323	49	VNG_RS13025	VNG7160||hypothetical protein	172220	173329
plasmid_pNRC100	aTSS_1847	VNG_as13040_1847	+	175770	175948	178	VNG_RS13040	VNG7164||hypothetical protein	175356	175814
plasmid_pNRC100	aTSS_1854	VNG_as13070_1854	+	181054	181125	71	VNG_RS13070	VNG7170||cytochrome ubiquinol oxidase subunit I	179684	181132
plasmid_pNRC100	aTSS_1858	VNG_as13100_1858	-	184868	184892	24	VNG_RS13100	||hypothetical protein	184869	185138
plasmid_pNRC100	aTSS_1861	VNG_as13110_1861	+	186552	186576	24	VNG_RS13110	VNG7173||IS5 family transposase ISH11	185578	186570
plasmid_pNRC100	aTSS_1868	VNG_as13880_1868	-	188886	188950	64	VNG_RS13880	||hypothetical protein	188921	189985
plasmid_pNRC200	aTSS_1877	VNG_as7092B1F_1877	-	59924	59997	73	VNG_OE7092B1F	(OE7092B1F) hypothetical protein	59944	60054
plasmid_pNRC200	aTSS_1891	VNG_as11075_1891	+	125062	125096	34	VNG_RS11075	VNG6148H||IS4 family transposase ISH32	123755	125089
plasmid_pNRC200	aTSS_1901	VNG_as11080_1901	+	127811	127859	48	VNG_RS11080	VNG6149H||hypothetical protein	125296	127824
plasmid_pNRC200	aTSS_1904	VNG_as11085_1904	+	129125	129151	26	VNG_RS11085	||ISH3 family transposase ISH27-2	127982	129148
plasmid_pNRC200	aTSS_1905	VNG_as11090_1905	-	129370	129467	97	VNG_RS11090	VNG6150G||orc / cell division control protein 6	129403	130329
plasmid_pNRC200	aTSS_1910	VNG_as11105_1910	+	134804	134831	27	VNG_RS11105	||ISH3 family transposase ISH3C	133661	134827
plasmid_pNRC200	aTSS_1914	VNG_as5032R_1914	+	136646	136718	72	VNG_OE5032R	(OE5032R) hypothetical protein	136593	136724
plasmid_pNRC200	aTSS_1915	VNG_as11110_1915	+	136945	136974	29	VNG_RS11110	VNG6160H||hypothetical protein	136761	136952
plasmid_pNRC200	aTSS_1942	VNG_as11215_1942	+	157354	157381	27	VNG_RS11215	VNG6183C||bifunctional oligoribonuclease/PAP phosphatase NrnA	156312	157388
plasmid_pNRC200	aTSS_1949	VNG_as5075F_1949	-	162139	162183	44	VNG_OE5075F	(OE5075F) conserved hypothetical protein	162134	162286
plasmid_pNRC200	aTSS_1986	VNG_as11465_1986	+	203645	203955	310	VNG_RS11465	VNG6264G||metal ABC transporter ATP-binding protein	203145	203921
plasmid_pNRC200	aTSS_1999	VNG_as11515_1999	-	216354	216428	74	VNG_RS11515	VNG6281G||ABC transporter ATP-binding protein	216399	217538
plasmid_pNRC200	aTSS_2002	VNG_as11520_2002	+	218544	218605	61	VNG_RS11520	VNG6283H||hypothetical protein	217672	218592
plasmid_pNRC200	aTSS_2013	VNG_as13565_2013	-	228654	228767	113	VNG_RS13565	VNG6297C,VNG_6297C||hypothetical protein	228687	229883
plasmid_pNRC200	aTSS_2046	VNG_as11670_2046	-	256764	256823	59	VNG_RS11670	partial;pseudo||hypothetical protein	256770	256973
plasmid_pNRC200	aTSS_2049	VNG_as13585_2049	-	260438	260470	32	VNG_RS13585	pseudo||plasmid stabilization protein	260438	260732
plasmid_pNRC200	aTSS_2050	VNG_as13590_2050	+	260890	260991	101	VNG_RS13590	||hypothetical protein	260791	260997
plasmid_pNRC200	aTSS_2052	VNG_as11685_2052	-	261266	261295	29	VNG_RS11685	||ISH3 family transposase ISH3C	261272	262438
plasmid_pNRC200	aTSS_2060	VNG_as11695_2060	-	265062	265128	66	VNG_RS11695	VNG6330H||hypothetical protein	265099	265326
plasmid_pNRC200	aTSS_2069	VNG_as11725_2069	+	270400	270426	26	VNG_RS11725	VNG6340H||hypothetical protein	270141	270422
plasmid_pNRC200	aTSS_2074	VNG_as11735_2074	+	274277	274304	27	VNG_RS11735	||ISH3 family transposase ISH3C	273134	274300
plasmid_pNRC200	aTSS_2076	VNG_as11740_2076	+	275554	275617	63	VNG_RS11740	VNG6343H||hypothetical protein	275186	275623
plasmid_pNRC200	aTSS_2078	VNG_as13620_2078	+	276159	276193	34	VNG_RS13620	||hypothetical protein	275995	276189
plasmid_pNRC200	aTSS_2106	VNG_as11820_2106	+	295462	295510	48	VNG_RS11820	partial;pseudo||ISH3 family transposase	294596	295494
plasmid_pNRC200	aTSS_2113	VNG_as11860_2113	+	300289	300371	82	VNG_RS11860	VNG6375H||hypothetical protein	299854	300363
plasmid_pNRC200	aTSS_2126	VNG_as11975_2126	-	320629	320932	303	VNG_RS11975	||hypothetical protein	320639	321430
plasmid_pNRC200	aTSS_2133	VNG_as6108B1F_2133	-	324542	324711	169	VNG_OE6108B1F	(OE6108B1F) conserved hypothetical protein (nonfunctional)	324648	324824
