# Supplementary material for: The Primary Antisense Transcriptome of Halobacterium salinarum NRC-1
Source: Genes (Basel). 2019 Apr 5;10(4):280. doi: 10.3390/genes10040280 (PMC6523106; doi:10.3390/genes10040280)
Supplement: Supplementary file 1 [file genes-10-00280-s001.zip › Table S6_112_asRNAs_overexpressed.xls]

## Sheet: subtitle
Supplemental Table S6: 112 asRNAs overexpressed in H. salinarum
112_asRNAs_overexpressed
	List os asRNAs overexpressed in at least one condition
Replicon	indicates if the gene is in the main chromosome (chr) or plasmids (pNRC200 or pNRC100)
aTSS_ID	Indentification of the aTSS
asRNA_locus_ID	locus name for the annotated asRNA
Strand	strand polarity of the asRNA
Start	asRNA locus start position (corresponds to 5’ end if forward, 3’ if gene is in reverse strand)
End	asRNA locus end position (corresponds to 3’ end if forward, 5’ if gene is in reverse strand)
Size-nt	asRNA locus size (nt)
Locus	VNG_RS locus name from 2018 NCBI H. salinarum annotation
Annotation	old VNG locus || annotated protein function in H. salinarum
REF; 17H; 37H; 86H
	RNAseq conditions: Reference condition and three points over a H. salinarum growth curve
Replicon	indicates if the gene is in the main chromosome (chr) or plasmids (pNRC200 or pNRC100)
asRNA_locus_ID	locus name for the annotated asRNA
asRNA_read.counts	read counts for annotated asRNA locus
Gene_locus	VNG_RS locus name from 2018 NCBI H. salinarum annotation
gene_read.counts	read counts for cognate gene
log2(asRNA/gene)	log2 of the reason os asRNAs read counts by cognate gene read counts

## Sheet: 112_asRNAs_overexpressed
Replicon	aTSS_ID	asRNA_locus_ID	Strand	Start	End	Size-nt	Locus	Annotation
chr	aTSS_5	VNG_as00030_5	+	7407	7582	175	VNG_RS00030	VNG0006G||glutamine--fructose-6-phosphate aminotransferase
chr	aTSS_25	VNG_as13180_25	+	24137	24393	256	VNG_RS13180	VNG0029H,VNG_0029H||hypothetical protein
chr	aTSS_28	VNG_as13180_28	+	24507	24560	53	VNG_RS13180	VNG0029H,VNG_0029H||hypothetical protein
chr	aTSS_38	VNG_as13195_38	+	29677	29725	48	VNG_RS13195	VNG0033H,VNG_0033H||hypothetical protein
chr	aTSS_42	VNG_as13200_42	-	32986	33006	20	VNG_RS13200	partial;pseudo||hypothetical protein
chr	aTSS_49	VNG_as00175_49	-	39221	39315	94	VNG_RS00175	VNG0045C||cell division control protein Cdc6
chr	aTSS_61	VNG_as13210_61	-	43137	43253	116	VNG_RS13210	VNG0050C,VNG_0050C||hypothetical protein
chr	aTSS_64	VNG_as13210_64	-	43856	43921	65	VNG_RS13210	VNG0050C,VNG_0050C||hypothetical protein
chr	aTSS_65	VNG_as13210_65	-	43983	44061	78	VNG_RS13210	VNG0050C,VNG_0050C||hypothetical protein
chr	aTSS_75	VNG_as00215_75	+	49400	49525	125	VNG_RS00215	VNG0054H||hypothetical protein
chr	aTSS_76	VNG_as00215_76	+	49549	49673	124	VNG_RS00215	VNG0054H||hypothetical protein
chr	aTSS_79	VNG_as13215_79	-	50160	50206	46	VNG_RS13215	VNG0055H,VNG_0055H||hypothetical protein
chr	aTSS_82	VNG_as00225_82	-	52521	52639	118	VNG_RS00225	||hypothetical protein
chr	aTSS_83	VNG_as00230_83	-	52911	52982	71	VNG_RS00230	||hypothetical protein
chr	aTSS_84	VNG_as00235_84	-	53416	53524	108	VNG_RS00235	VNG0057H||hypothetical protein
chr	aTSS_94	VNG_as00250_94	-	59612	59770	158	VNG_RS00250	VNG0061C||hypothetical protein
chr	aTSS_95	VNG_as00250_95	-	60067	60171	104	VNG_RS00250	VNG0061C||hypothetical protein
chr	aTSS_97	VNG_as00260_97	+	62136	62420	284	VNG_RS00260	VNG0063G||KR domain-containing protein
chr	aTSS_149	VNG_as00560_149	+	114689	114905	216	VNG_RS00560	VNG0137G||tRNA CCA-pyrophosphorylase
chr	aTSS_152	VNG_as13245_152	-	116222	116520	298	VNG_RS13245	VNG0139H,VNG_0139H||hypothetical protein
chr	aTSS_164	VNG_as00660_164	-	132607	132734	127	VNG_RS00660	VNG0160G||PAS domain S-box protein
chr	aTSS_165	VNG_as00660_165	-	133200	133301	101	VNG_RS00660	VNG0160G||PAS domain S-box protein
chr	aTSS_175	VNG_as00745_175	+	155806	155906	100	VNG_RS00745	VNG0180G||halorhodopsin
chr	aTSS_211	VNG_as01015_211	+	203327	203462	135	VNG_RS01015	VNG0249G||DUF5059 domain-containing protein
chr	aTSS_270	VNG_as01485_270	+	295337	295612	275	VNG_RS01485	VNG0380G||cation transporter
chr	aTSS_324	VNG_as01940_324	+	384622	384851	229	VNG_RS01940	VNG0498C||hypothetical protein
chr	aTSS_373	VNG_as02420_373	-	464519	464574	55	VNG_RS02420	VNG0611H||hypothetical protein
chr	aTSS_377	VNG_as02450_377	+	471769	471865	96	VNG_RS02450	VNG0617H||hypothetical protein
chr	aTSS_446	VNG_as02990_446	-	575153	575200	47	VNG_RS02990	VNG0761G||competence/damage-inducible protein A
chr	aTSS_461	VNG_as03165_461	-	608556	608829	273	VNG_RS03165	VNG0810H||hypothetical protein
chr	aTSS_473	VNG_as13290_473	-	635755	635794	39	VNG_RS13290	VNG0836H,VNG_0836H||hypothetical protein
chr	aTSS_489	VNG_as03420_489	-	661828	661920	92	VNG_RS03420	VNG0875Cm||Zn-dependent protease
chr	aTSS_551	VNG_as03780_551	+	739274	739376	102	VNG_RS03780	VNG0970G||chemotaxis protein
chr	aTSS_566	VNG_as03845_566	-	752428	752505	77	VNG_RS03845	VNG0986H||hypothetical protein
chr	aTSS_568	VNG_as2436B1F_568	-	753793	753847	54	VNG_OE2436B1F	(OE2436B1F) small CPxCG-related zinc finger protein
chr	aTSS_569	VNG_as13300_569	-	754013	754043	30	VNG_RS13300	||DUF2085 domain-containing protein
chr	aTSS_570	VNG_as13300_570	-	754287	754356	69	VNG_RS13300	||DUF2085 domain-containing protein
chr	aTSS_571	VNG_as03850_571	+	754854	754918	64	VNG_RS03850	VNG0989C||integrase
chr	aTSS_605	VNG_as04100_605	-	801051	801296	245	VNG_RS04100	VNG1054G||polysaccharide biosynthesis protein
chr	aTSS_623	VNG_as04130_623	-	807864	807971	107	VNG_RS04130	VNG1060H||hypothetical protein
chr	aTSS_632	VNG_as04155_632	-	813231	813421	190	VNG_RS04155	VNG1066C||glycosyl transferase
chr	aTSS_661	VNG_as04415_661	-	860768	860876	108	VNG_RS04415	VNG1133G||30S ribosomal protein S4
chr	aTSS_731	VNG_as04975_731	-	954934	954980	46	VNG_RS04975	VNG1271H||hypothetical protein
chr	aTSS_737	VNG_as05025_737	+	963063	963215	152	VNG_RS05025	VNG1284G||TrkH family potassium uptake protein
chr	aTSS_810	VNG_as05605_810	+	1068925	1069083	158	VNG_RS05605	VNG1440H||hypothetical protein
chr	aTSS_826	VNG_as05750_826	-	1096135	1096298	163	VNG_RS05750	VNG1475C||hypothetical protein
chr	aTSS_883	VNG_as06190_883	+	1189718	1189773	55	VNG_RS06190	partial;pseudo;VNG1590H||transposase
chr	aTSS_948	VNG_as06720_948	+	1280722	1281067	345	VNG_RS06720	VNG1732C||hypothetical protein
chr	aTSS_967	VNG_as3479R_967	+	1303618	1303664	46	VNG_OE3479R	(OE3479R) hypothetical protein
chr	aTSS_987	VNG_as06960_987	+	1329440	1329534	94	VNG_RS06960	VNG1794C||nuclease
chr	aTSS_1121	VNG_as08060_1121	+	1530856	1531056	200	VNG_RS08060	VNG2084G||phosphonate ABC transporter, permease protein PhnE
chr	aTSS_1123	VNG_as08085_1123	-	1535292	1535479	187	VNG_RS08085	VNG2088G||tRNA (guanine(10)-N(2))-dimethyltransferase
chr	aTSS_1182	VNG_as08475_1182	+	1610797	1610976	179	VNG_RS08475	VNG2178H||hypothetical protein
chr	aTSS_1183	VNG_as08485_1183	-	1611323	1611555	232	VNG_RS08485	VNG2179H||hypothetical protein
chr	aTSS_1214	VNG_as08640_1214	-	1646127	1646210	83	VNG_RS08640	VNG2217G||pyruvate dehydrogenase (acetyl-transferring) E1 component subunit alpha
chr	aTSS_1223	VNG_as08695_1223	+	1661793	1661856	63	VNG_RS08695	VNG2232G||tryptophan--tRNA ligase
chr	aTSS_1294	VNG_as09180_1294	+	1752134	1752224	90	VNG_RS09180	VNG2342H||hypothetical protein
chr	aTSS_1353	VNG_as4440F_1353	-	1838336	1838390	54	VNG_OE4440F	(OE4440F) small CPxCG-related zinc finger protein
chr	aTSS_1434	VNG_as10035_1434	-	1926207	1926248	41	VNG_RS10035	VNG2566H||hypothetical protein
chr	aTSS_1512	VNG_as10485_1512	+	2006552	2006664	112	VNG_RS10485	VNG2674H||hypothetical protein
plasmid_pNRC100	aTSS_1733	VNG_as12760_1733	-	118968	119131	163	VNG_RS12760	VNG7105||hypothetical protein
plasmid_pNRC100	aTSS_1759	VNG_as12800_1759	-	129745	129786	41	VNG_RS12800	VNG7115||HD family hydrolase
plasmid_pNRC100	aTSS_1773	VNG_as12835_1773	+	136198	136291	93	VNG_RS12835	VNG7121||methyltransferase domain-containing protein
plasmid_pNRC100	aTSS_1776	VNG_as12860_1776	+	139727	139820	93	VNG_RS12860	VNG7124||arsenical resistance operon transcriptional repressor ArsD
plasmid_pNRC100	aTSS_1778	VNG_as12870_1778	-	141824	141891	67	VNG_RS12870	VNG7127||hypothetical protein
plasmid_pNRC200	aTSS_1891	VNG_as11075_1891	+	125062	125096	34	VNG_RS11075	VNG6148H||IS4 family transposase ISH32
plasmid_pNRC200	aTSS_1893	VNG_as11080_1893	+	125824	126053	229	VNG_RS11080	VNG6149H||hypothetical protein
plasmid_pNRC200	aTSS_1913	VNG_as13495_1913	+	135844	135920	76	VNG_RS13495	VNG6157H,VNG_6157H||hypothetical protein
plasmid_pNRC200	aTSS_1932	VNG_as11185_1932	-	150451	150470	19	VNG_RS11185	VNG6177G||potassium-transporting ATPase subunit B
plasmid_pNRC200	aTSS_1936	VNG_as11205_1936	+	154397	154490	93	VNG_RS11205	VNG6181H||transposase
plasmid_pNRC200	aTSS_1942	VNG_as11215_1942	+	157354	157381	27	VNG_RS11215	VNG6183C||bifunctional oligoribonuclease/PAP phosphatase NrnA
plasmid_pNRC200	aTSS_1948	VNG_as11240_1948	+	161745	161807	62	VNG_RS11240	VNG6193H||type II toxin-antitoxin system Phd/YefM family antitoxin
plasmid_pNRC200	aTSS_1949	VNG_as5075F_1949	-	162139	162183	44	VNG_OE5075F	(OE5075F) conserved hypothetical protein
plasmid_pNRC200	aTSS_1979	VNG_as11455_1979	-	200961	201127	166	VNG_RS11455	VNG6261G||sodium-dependent transporter
plasmid_pNRC200	aTSS_1986	VNG_as11465_1986	+	203645	203955	310	VNG_RS11465	VNG6264G||metal ABC transporter ATP-binding protein
plasmid_pNRC200	aTSS_1996	VNG_as11490_1996	+	211260	211290	30	VNG_RS11490	VNG6272G||DUF815 domain-containing protein
plasmid_pNRC200	aTSS_1999	VNG_as11515_1999	-	216354	216428	74	VNG_RS11515	VNG6281G||ABC transporter ATP-binding protein
plasmid_pNRC200	aTSS_2000	VNG_as11515_2000	-	216480	216657	177	VNG_RS11515	VNG6281G||ABC transporter ATP-binding protein
plasmid_pNRC200	aTSS_2041	VNG_as11655_2041	+	253189	253242	53	VNG_RS11655	||recombinase
plasmid_pNRC200	aTSS_2049	VNG_as13585_2049	-	260438	260470	32	VNG_RS13585	pseudo||plasmid stabilization protein
plasmid_pNRC200	aTSS_2050	VNG_as13590_2050	+	260890	260991	101	VNG_RS13590	||hypothetical protein
plasmid_pNRC200	aTSS_2052	VNG_as11685_2052	-	261266	261295	29	VNG_RS11685	||ISH3 family transposase ISH3C
plasmid_pNRC200	aTSS_2056	VNG_as11690_2056	-	263165	263246	81	VNG_RS11690	||IS4 family transposase ISH30
plasmid_pNRC200	aTSS_2100	VNG_as11805_2100	-	291046	291240	194	VNG_RS11805	VNG6362G||DNA polymerase I
plasmid_pNRC200	aTSS_2106	VNG_as11820_2106	+	295462	295510	48	VNG_RS11820	partial;pseudo||ISH3 family transposase
plasmid_pNRC200	aTSS_2117	VNG_as11885_2117	-	305407	305517	110	VNG_RS11885	VNG6383G||L-lactate permease
plasmid_pNRC200	aTSS_2118	VNG_as11895_2118	+	307244	307277	33	VNG_RS11895	VNG6387H||AbrB/MazE/SpoVT family DNA-binding domain-containing protein
plasmid_pNRC200	aTSS_2133	VNG_as6108B1F_2133	-	324542	324711	169	VNG_OE6108B1F	(OE6108B1F) conserved hypothetical protein (nonfunctional)
plasmid_pNRC200	aTSS_2135	VNG_as13675_2135	+	326528	326664	136	VNG_RS13675	VNG6429H,VNG_6429H||hypothetical protein
chr	daTSS_2	VNG_da00080_2	-	17572	17723	151	VNG_RS00080	VNG0021H||transposase
chr	daTSS_3	VNG_da00140_3	-	32283	32400	117	VNG_RS00140	VNG0038H||type II toxin-antitoxin system HicA family toxin
chr	daTSS_5	VNG_da00205_5	+	47153	47271	118	VNG_RS00205	VNG0052H||IS4 family transposase ISH8
chr	daTSS_9	VNG_da00270_9	-	64740	64870	130	VNG_RS00270	VNG0065G||GDP-mannose 4,6-dehydratase
chr	daTSS_10	VNG_da00310_10	-	68470	68570	100	VNG_RS00310	VNG0075H||ArsR family transcriptional regulator
chr	daTSS_11	VNG_da1197R_11	+	102730	102914	184	VNG_OE1197R	(OE1197R) hypothetical protein
chr	daTSS_16	VNG_da00960_16	+	196697	196810	113	VNG_RS00960	||hypothetical protein
chr	daTSS_27	VNG_da03855_27	+	756547	756749	202	VNG_RS03855	VNG0991H||hypothetical protein
chr	daTSS_36	VNG_da3105F_36	-	1088797	1089100	303	VNG_OE3105F	brb (OE3105F) bacteriorhodopsin-regulating basic protein
chr	daTSS_40	VNG_da06190_40	+	1189453	1189536	83	VNG_RS06190	partial;pseudo;VNG1590H||transposase
chr	daTSS_42	VNG_da06725_42	+	1281670	1281889	219	VNG_RS06725	VNG1733G||methyl-accepting chemotaxis protein
chr	daTSS_44	VNG_da06840_44	+	1307217	1307423	206	VNG_RS06840	VNG1766C||Nif3-like dinuclear metal center hexameric protein
chr	daTSS_48	VNG_da13360_48	+	1397366	1397457	91	VNG_RS13360	VNG1890H,VNG_1890H||hypothetical protein
chr	daTSS_49	VNG_da08195_49	+	1553841	1554209	368	VNG_RS08195	VNG2116C||NCS2 family permease
chr	daTSS_55	VNG_da09685_55	+	1853362	1853597	235	VNG_RS09685	VNG2476C||ATP-dependent DNA helicase
chr	daTSS_57	VNG_da10025_57	+	1921264	1921460	196	VNG_RS10025	VNG2563H||hypothetical protein
plasmid_pNRC100	daTSS_70	VNG_da12835_70	+	135823	135891	68	VNG_RS12835	VNG7121||methyltransferase domain-containing protein
plasmid_pNRC100	daTSS_72	VNG_da13835_72	-	146781	147096	315	VNG_RS13835	partial;pseudo||hypothetical protein
plasmid_pNRC200	daTSS_80	VNG_da5069A1R_80	+	159923	160034	111	VNG_OE5069A1R	(OE5069A1R) conserved hypothetical protein
plasmid_pNRC200	daTSS_82	VNG_da13545_82	+	205330	205407	77	VNG_RS13545	VNG6266H,VNG_6266H||hypothetical protein
plasmid_pNRC200	daTSS_85	VNG_da13575_85	+	254497	254702	205	VNG_RS13575	VNG6322H,VNG_6322H||hypothetical protein
plasmid_pNRC200	daTSS_87	VNG_da11710_87	+	268330	268435	105	VNG_RS11710	VNG6335H||hypothetical protein
plasmid_pNRC200	daTSS_90	VNG_da11890_90	+	306589	306806	217	VNG_RS11890	VNG6385H||PIN domain-containing protein

## Sheet: REF
Replicon	asRNA_locus_ID	asRNA_read.counts	Gene_locus	gene_read.counts	log2(asRNA/gene)
chr	VNG_as08060_1121	56	VNG_RS08060	22	1.34792330342031
chr	VNG_as08475_1182	59	VNG_RS08475	16	1.88264304936184
chr	VNG_as08485_1183	376	VNG_RS08485	31	3.60039254129076
chr	VNG_as09180_1294	80	VNG_RS09180	16	2.32192809488736
chr	VNG_as00560_149	42	VNG_RS00560	30	0.485426827170242
chr	VNG_as10485_1512	12	VNG_RS10485	10	0.263034405833794
chr	VNG_as00660_164	26	VNG_RS00660	10	1.37851162325373
plasmid_pNRC100	VNG_as12760_1733	52	VNG_RS12760	32	0.700439718141092
plasmid_pNRC100	VNG_as12835_1773	30	VNG_RS12835	23	0.383328639551506
plasmid_pNRC100	VNG_as12860_1776	12	VNG_RS12860	1	3.58496250072116
plasmid_pNRC100	VNG_as12870_1778	14	VNG_RS12870	1	3.8073549220576
plasmid_pNRC200	VNG_as11080_1893	38	VNG_RS11080	38	0
plasmid_pNRC200	VNG_as13495_1913	85	VNG_RS13495	1	6.4093909361377
plasmid_pNRC200	VNG_as11215_1942	26	VNG_RS11215	14	0.893084796083488
plasmid_pNRC200	VNG_as11455_1979	46	VNG_RS11455	16	1.52356195605701
plasmid_pNRC200	VNG_as11490_1996	90	VNG_RS11490	70	0.362570079384708
plasmid_pNRC200	VNG_as11515_1999	30	VNG_RS11515	12	1.32192809488736
plasmid_pNRC200	VNG_as11515_2000	20	VNG_RS11515	12	0.736965594166206
plasmid_pNRC200	VNG_as11655_2041	18	VNG_RS11655	4	2.16992500144231
plasmid_pNRC200	VNG_as13585_2049	12	VNG_RS13585	2	2.58496250072116
plasmid_pNRC200	VNG_as13590_2050	338	VNG_RS13590	20	4.07895134139482
plasmid_pNRC200	VNG_as11690_2056	80	VNG_RS11690	29	1.46394709975979
plasmid_pNRC200	VNG_as11805_2100	24	VNG_RS11805	14	0.777607578663552
plasmid_pNRC200	VNG_as11820_2106	84	VNG_RS11820	13	2.69187770463767
plasmid_pNRC200	VNG_as11885_2117	39	VNG_RS11885	12	1.70043971814109
plasmid_pNRC200	VNG_as11895_2118	32	VNG_RS11895	14	1.1926450779424
plasmid_pNRC200	VNG_as6108B1F_2133	22	VNG_OE6108B1F	4	2.4594316186373
chr	VNG_as13180_25	22	VNG_RS13180	8	1.4594316186373
chr	VNG_as01485_270	128	VNG_RS01485	26	2.29956028185891
chr	VNG_as13180_28	50	VNG_RS13180	8	2.64385618977472
chr	VNG_as02450_377	46	VNG_RS02450	22	1.06413033741972
chr	VNG_as13195_38	48	VNG_RS13195	1	5.58496250072116
chr	VNG_as02990_446	146	VNG_RS02990	90	0.697971462550343
chr	VNG_as13290_473	26	VNG_RS13290	6	2.11547721741994
chr	VNG_as03420_489	23	VNG_RS03420	6	1.93859945533586
chr	VNG_as00175_49	100	VNG_RS00175	93	0.104697378666693
chr	VNG_as00030_5	143	VNG_RS00030	67	1.09378214632062
chr	VNG_as2436B1F_568	28	VNG_OE2436B1F	6	2.22239242133645
chr	VNG_as13300_569	43	VNG_RS13300	12	1.84130225398094
chr	VNG_as03850_571	40	VNG_RS03850	12	1.73696559416621
chr	VNG_as04100_605	55	VNG_RS04100	41	0.423807708906576
chr	VNG_as04130_623	174	VNG_RS04130	16	3.44294349584873
chr	VNG_as04155_632	14	VNG_RS04155	3	2.22239242133645
chr	VNG_as13210_64	76	VNG_RS13210	50	0.604071323668861
chr	VNG_as13210_65	112	VNG_RS13210	50	1.16349873228288
chr	VNG_as04975_731	13	VNG_RS04975	12	0.115477217419936
chr	VNG_as05025_737	20	VNG_RS05025	19	0.0740005814437768
chr	VNG_as00215_75	42	VNG_RS00215	8	2.39231742277876
chr	VNG_as05605_810	350	VNG_RS05605	8	5.45121111183233
chr	VNG_as00235_84	236	VNG_RS00235	42	2.49032562658308
chr	VNG_as06190_883	18	VNG_RS06190	1	4.16992500144231
chr	VNG_as3479R_967	30	VNG_OE3479R	4	2.90689059560852
chr	VNG_as00260_97	70	VNG_RS00260	23	1.60572106088795
chr	VNG_as06960_987	17	VNG_RS06960	6	1.50250034052918
chr	VNG_da00310_10	56	VNG_RS00310	28	1
chr	VNG_da1197R_11	24	VNG_OE1197R	3	3
chr	VNG_da00960_16	12	VNG_RS00960	6	1
chr	VNG_da00080_2	21	VNG_RS00080	1	4.39231742277876
chr	VNG_da03855_27	79	VNG_RS03855	42	0.911463325398343
chr	VNG_da3105F_36	29	VNG_OE3105F	4	2.85798099512757
chr	VNG_da06190_40	23	VNG_RS06190	1	4.52356195605701
chr	VNG_da06725_42	36	VNG_RS06725	2	4.16992500144231
chr	VNG_da13360_48	28	VNG_RS13360	16	0.807354922057604
chr	VNG_da08195_49	374	VNG_RS08195	86	2.12062970518554
chr	VNG_da00205_5	18	VNG_RS00205	1	4.16992500144231
plasmid_pNRC100	VNG_da13835_72	242	VNG_RS13835	4	5.91886323727459
plasmid_pNRC200	VNG_da5069A1R_80	36	VNG_OE5069A1R	11	1.71049338280502
plasmid_pNRC200	VNG_da13545_82	130	VNG_RS13545	2	6.02236781302845
plasmid_pNRC200	VNG_da13575_85	16	VNG_RS13575	9	0.830074998557688
plasmid_pNRC200	VNG_da11710_87	67	VNG_RS11710	7	3.25873426840017
plasmid_pNRC200	VNG_da11890_90	14	VNG_RS11890	4	1.8073549220576

## Sheet: 17H
Replicon	asRNA_locus_ID	asRNA_read.counts	Gene_locus	gene_read.counts	log2(asRNA/gene)
chr	VNG_as08060_1121	311	VNG_RS08060	152	1.03284325668702
chr	VNG_as08085_1123	93	VNG_RS08085	68	0.451695969857692
chr	VNG_as08475_1182	222	VNG_RS08475	45	2.30256277002043
chr	VNG_as08485_1183	88	VNG_RS08485	50	0.815575428862573
chr	VNG_as08695_1223	131	VNG_RS08695	112	0.226068079479846
chr	VNG_as09180_1294	94	VNG_RS09180	66	0.510194732319184
chr	VNG_as00745_175	36	VNG_RS00745	32	0.169925001442312
plasmid_pNRC100	VNG_as12835_1773	80	VNG_RS12835	28	1.51457317282976
plasmid_pNRC100	VNG_as12860_1776	186	VNG_RS12860	16	3.53915881110803
plasmid_pNRC100	VNG_as12870_1778	38	VNG_RS12870	2	4.24792751344359
plasmid_pNRC200	VNG_as13495_1913	66	VNG_RS13495	19	1.79646660591487
plasmid_pNRC200	VNG_as11240_1948	221	VNG_RS11240	42	2.39558513661267
plasmid_pNRC200	VNG_as11465_1986	34	VNG_RS11465	26	0.387023123109247
plasmid_pNRC200	VNG_as11515_1999	42	VNG_RS11515	41	0.0347654181606766
plasmid_pNRC200	VNG_as11515_2000	117	VNG_RS11515	41	1.51281271496532
plasmid_pNRC200	VNG_as11655_2041	64	VNG_RS11655	56	0.192645077942396
plasmid_pNRC200	VNG_as13585_2049	62	VNG_RS13585	27	1.19930880822341
plasmid_pNRC200	VNG_as13590_2050	732	VNG_RS13590	116	2.65771884315647
plasmid_pNRC200	VNG_as11805_2100	170	VNG_RS11805	54	1.65450343397423
plasmid_pNRC200	VNG_as11820_2106	227	VNG_RS11820	72	1.6566234858486
plasmid_pNRC200	VNG_as11895_2118	53	VNG_RS11895	50	0.0840642647884745
plasmid_pNRC200	VNG_as6108B1F_2133	123	VNG_OE6108B1F	24	2.35755200461808
plasmid_pNRC200	VNG_as13675_2135	36	VNG_RS13675	26	0.46948528330122
chr	VNG_as13180_25	132	VNG_RS13180	8	4.04439411935845
chr	VNG_as13180_28	204	VNG_RS13180	8	4.6724253419715
chr	VNG_as01940_324	66	VNG_RS01940	28	1.23703919730085
chr	VNG_as02420_373	360	VNG_RS02420	326	0.143124942098597
chr	VNG_as13195_38	177	VNG_RS13195	8	4.467605550083
chr	VNG_as13200_42	38	VNG_RS13200	20	0.925999418556223
chr	VNG_as02990_446	2212	VNG_RS02990	324	2.77128566735008
chr	VNG_as03165_461	281	VNG_RS03165	167	0.750722027746874
chr	VNG_as13290_473	64	VNG_RS13290	46	0.476438043942987
chr	VNG_as00030_5	256	VNG_RS00030	185	0.468618539483688
chr	VNG_as03780_551	74	VNG_RS03780	72	0.0395283641866373
chr	VNG_as2436B1F_568	376	VNG_OE2436B1F	92	2.03102689562062
chr	VNG_as13300_569	102	VNG_RS13300	45	1.18057224564182
chr	VNG_as03850_571	154	VNG_RS03850	128	0.266786540694901
chr	VNG_as04130_623	490	VNG_RS04130	71	2.78689081949789
chr	VNG_as04155_632	60	VNG_RS04155	50	0.263034405833794
chr	VNG_as13210_64	510	VNG_RS13210	362	0.494507549775653
chr	VNG_as04975_731	42	VNG_RS04975	26	0.691877704637668
chr	VNG_as00215_75	178	VNG_RS00215	72	1.30580842952409
chr	VNG_as00215_76	90	VNG_RS00215	72	0.321928094887362
chr	VNG_as05605_810	840	VNG_RS05605	37	4.50479215203717
chr	VNG_as00230_83	49	VNG_RS00230	36	0.444784842672896
chr	VNG_as06190_883	160	VNG_RS06190	6	4.73696559416621
chr	VNG_as00250_94	461	VNG_RS00250	293	0.65386608600709
chr	VNG_as06720_948	252	VNG_RS06720	112	1.16992500144231
chr	VNG_as00250_95	448	VNG_RS00250	293	0.612598067635356
chr	VNG_as3479R_967	232	VNG_OE3479R	41	2.50042899050949
chr	VNG_as00260_97	1759	VNG_RS00260	116	3.92255877234439
chr	VNG_as06960_987	28	VNG_RS06960	24	0.222392421336448
chr	VNG_da00310_10	264	VNG_RS00310	114	1.21150410519371
chr	VNG_da1197R_11	179	VNG_OE1197R	18	3.31389077582194
chr	VNG_da00080_2	39	VNG_RS00080	13	1.58496250072116
chr	VNG_da00140_3	214	VNG_RS00140	153	0.484079143708495
chr	VNG_da3105F_36	70	VNG_OE3105F	16	2.12928301694497
chr	VNG_da06190_40	260	VNG_RS06190	6	5.4374053123073
chr	VNG_da06725_42	469	VNG_RS06725	6	6.28848161179422
chr	VNG_da00205_5	166	VNG_RS00205	4	5.37503943134692
chr	VNG_da09685_55	200	VNG_RS09685	166	0.2688167584278
plasmid_pNRC100	VNG_da12835_70	70	VNG_RS12835	28	1.32192809488736
plasmid_pNRC100	VNG_da13835_72	2728	VNG_RS13835	26	6.71318821088308
plasmid_pNRC200	VNG_da5069A1R_80	160	VNG_OE5069A1R	29	2.46394709975979
plasmid_pNRC200	VNG_da13545_82	369	VNG_RS13545	17	4.44001416481006
plasmid_pNRC200	VNG_da13575_85	97	VNG_RS13575	79	0.296132094010025
plasmid_pNRC200	VNG_da11710_87	341	VNG_RS11710	26	3.71318821088308
plasmid_pNRC200	VNG_da11890_90	210	VNG_RS11890	14	3.90689059560852

## Sheet: 37H
Replicon	asRNA_locus_ID	asRNA_read.counts	Gene_locus	gene_read.counts	log2(asRNA/gene)
chr	VNG_as08085_1123	48	VNG_RS08085	27	0.830074998557688
chr	VNG_as08475_1182	36	VNG_RS08475	21	0.777607578663552
chr	VNG_as08485_1183	59	VNG_RS08485	42	0.490325626583081
chr	VNG_as09180_1294	58	VNG_RS09180	22	1.39854937649027
chr	VNG_as13245_152	508	VNG_RS13245	218	1.22050036199524
chr	VNG_as00660_164	30	VNG_RS00660	19	0.658963082164933
chr	VNG_as00660_165	26	VNG_RS00660	19	0.452512204697507
plasmid_pNRC100	VNG_as12760_1733	52	VNG_RS12760	45	0.208586621811417
plasmid_pNRC100	VNG_as12835_1773	42	VNG_RS12835	10	2.0703893278914
plasmid_pNRC100	VNG_as12860_1776	50	VNG_RS12860	4	3.64385618977472
plasmid_pNRC200	VNG_as13495_1913	70	VNG_RS13495	45	0.637429920615292
plasmid_pNRC200	VNG_as11205_1936	158	VNG_RS11205	144	0.133855746734791
plasmid_pNRC200	VNG_as5075F_1949	122	VNG_OE5075F	86	0.504472582860788
plasmid_pNRC200	VNG_as11515_2000	73	VNG_RS11515	32	1.18982455888002
plasmid_pNRC200	VNG_as11655_2041	42	VNG_RS11655	28	0.584962500721156
plasmid_pNRC200	VNG_as13590_2050	880	VNG_RS13590	194	2.18144687133753
plasmid_pNRC200	VNG_as11685_2052	4	VNG_RS11685	1	2
plasmid_pNRC200	VNG_as11805_2100	38	VNG_RS11805	25	0.604071323668861
plasmid_pNRC200	VNG_as11820_2106	138	VNG_RS11820	52	1.40808473863708
plasmid_pNRC200	VNG_as11895_2118	39	VNG_RS11895	32	0.285402218862248
plasmid_pNRC200	VNG_as6108B1F_2133	56	VNG_OE6108B1F	12	2.22239242133645
chr	VNG_as13180_25	58	VNG_RS13180	8	2.85798099512757
chr	VNG_as01485_270	50	VNG_RS01485	48	0.0588936890535686
chr	VNG_as13180_28	70	VNG_RS13180	8	3.12928301694497
chr	VNG_as01940_324	26	VNG_RS01940	12	1.11547721741994
chr	VNG_as02420_373	368	VNG_RS02420	290	0.343652866042079
chr	VNG_as13195_38	49	VNG_RS13195	3	4.02974734339405
chr	VNG_as02990_446	552	VNG_RS02990	350	0.65731334494584
chr	VNG_as03165_461	238	VNG_RS03165	158	0.591037015130841
chr	VNG_as13290_473	28	VNG_RS13290	16	0.807354922057604
chr	VNG_as03420_489	24	VNG_RS03420	11	1.12553088208386
chr	VNG_as03845_566	62	VNG_RS03845	24	1.36923380966572
chr	VNG_as2436B1F_568	48	VNG_OE2436B1F	30	0.678071905112638
chr	VNG_as13300_570	43	VNG_RS13300	31	0.472068444315223
chr	VNG_as13210_61	144	VNG_RS13210	106	0.442004546879113
chr	VNG_as04155_632	28	VNG_RS04155	18	0.637429920615292
chr	VNG_as13210_64	247	VNG_RS13210	106	1.22044677702148
chr	VNG_as13210_65	226	VNG_RS13210	106	1.09225850785199
chr	VNG_as04415_661	36	VNG_RS04415	22	0.710493382805015
chr	VNG_as04975_731	40	VNG_RS04975	24	0.736965594166206
chr	VNG_as00215_75	78	VNG_RS00215	26	1.58496250072116
chr	VNG_as13215_79	24	VNG_RS13215	16	0.584962500721156
chr	VNG_as05605_810	274	VNG_RS05605	68	2.01056924171019
chr	VNG_as05750_826	98	VNG_RS05750	86	0.18844508941311
chr	VNG_as06190_883	88	VNG_RS06190	8	3.4594316186373
chr	VNG_as00250_95	366	VNG_RS00250	180	1.02384674195437
chr	VNG_as3479R_967	98	VNG_OE3479R	30	1.70781924850669
chr	VNG_as00260_97	328	VNG_RS00260	45	2.86569890828841
chr	VNG_da00310_10	198	VNG_RS00310	79	1.32557587190251
chr	VNG_da1197R_11	74	VNG_OE1197R	11	2.75002174699165
chr	VNG_da00080_2	34	VNG_RS00080	2	4.08746284125034
chr	VNG_da3105F_36	113	VNG_OE3105F	16	2.82017896241519
chr	VNG_da06190_40	72	VNG_RS06190	8	3.16992500144231
chr	VNG_da06725_42	121	VNG_RS06725	14	3.11150831521699
chr	VNG_da06840_44	121	VNG_RS06840	41	1.56131123265651
chr	VNG_da08195_49	296	VNG_RS08195	81	1.86960336274432
chr	VNG_da00205_5	40	VNG_RS00205	1	5.32192809488736
plasmid_pNRC100	VNG_da12835_70	15	VNG_RS12835	10	0.584962500721156
plasmid_pNRC100	VNG_da13835_72	1964	VNG_RS13835	16	6.93957921431469
plasmid_pNRC200	VNG_da5069A1R_80	547	VNG_OE5069A1R	96	2.5104345220714
plasmid_pNRC200	VNG_da13545_82	57	VNG_RS13545	44	0.373458395527444
plasmid_pNRC200	VNG_da13575_85	36	VNG_RS13575	25	0.526068811667588
plasmid_pNRC200	VNG_da11710_87	91	VNG_RS11710	15	2.60090404459018
chr	VNG_da00270_9	72	VNG_RS00270	49	0.555215157327104
plasmid_pNRC200	VNG_da11890_90	20	VNG_RS11890	10	1

## Sheet: 86H
Replicon	asRNA_locus_ID	asRNA_read.counts	Gene_locus	gene_read.counts	log2(asRNA/gene)
chr	VNG_as08475_1182	34	VNG_RS08475	10	1.76553474636298
chr	VNG_as08485_1183	59	VNG_RS08485	20	1.56071495447448
chr	VNG_as08640_1214	342	VNG_RS08640	272	0.330389673635558
chr	VNG_as09180_1294	10	VNG_RS09180	4	1.32192809488736
chr	VNG_as4440F_1353	137	VNG_OE4440F	105	0.383786565294404
chr	VNG_as10035_1434	86	VNG_RS10035	36	1.25633975325979
chr	VNG_as00660_164	16	VNG_RS00660	14	0.192645077942396
chr	VNG_as00660_165	40	VNG_RS00660	14	1.51457317282976
plasmid_pNRC100	VNG_as12760_1733	45	VNG_RS12760	26	0.791413378188583
plasmid_pNRC100	VNG_as12800_1759	898	VNG_RS12800	154	2.54378509404625
plasmid_pNRC100	VNG_as12835_1773	22	VNG_RS12835	4	2.4594316186373
plasmid_pNRC100	VNG_as12860_1776	36	VNG_RS12860	3	3.58496250072116
plasmid_pNRC200	VNG_as11075_1891	314	VNG_RS11075	246	0.352106243552387
plasmid_pNRC200	VNG_as11185_1932	16	VNG_RS11185	6	1.41503749927884
plasmid_pNRC200	VNG_as11240_1948	24	VNG_RS11240	22	0.125530882083859
plasmid_pNRC200	VNG_as5075F_1949	942	VNG_OE5075F	76	3.6316557361692
plasmid_pNRC200	VNG_as13585_2049	46	VNG_RS13585	14	1.71620703399941
plasmid_pNRC200	VNG_as13590_2050	2502	VNG_RS13590	819	1.61114643252481
plasmid_pNRC200	VNG_as11820_2106	322	VNG_RS11820	14	4.52356195605701
chr	VNG_as01015_211	18	VNG_RS01015	10	0.84799690655495
plasmid_pNRC200	VNG_as6108B1F_2133	23	VNG_OE6108B1F	8	1.52356195605701
chr	VNG_as13180_25	44	VNG_RS13180	3	3.87446911791614
chr	VNG_as13180_28	38	VNG_RS13180	3	3.66296501272243
chr	VNG_as01940_324	32	VNG_RS01940	4	3
chr	VNG_as02420_373	462	VNG_RS02420	346	0.417120813779333
chr	VNG_as13195_38	20	VNG_RS13195	1	4.32192809488736
chr	VNG_as02990_446	194	VNG_RS02990	66	1.55551872282867
chr	VNG_as03165_461	76	VNG_RS03165	68	0.160464672193246
chr	VNG_as03420_489	22	VNG_RS03420	3	2.87446911791614
chr	VNG_as03845_566	66	VNG_RS03845	6	3.4594316186373
chr	VNG_as2436B1F_568	208	VNG_OE2436B1F	54	1.94555221597762
chr	VNG_as04155_632	32	VNG_RS04155	29	0.142019004872428
chr	VNG_as13210_65	548	VNG_RS13210	212	1.37011162839733
chr	VNG_as04415_661	36	VNG_RS04415	14	1.36257007938471
chr	VNG_as13215_79	34	VNG_RS13215	7	2.28010791919274
chr	VNG_as05605_810	74	VNG_RS05605	36	1.03952836418664
chr	VNG_as00225_82	32	VNG_RS00225	3	3.41503749927884
chr	VNG_as00230_83	14	VNG_RS00230	14	0
chr	VNG_as06190_883	22	VNG_RS06190	12	0.874469117916141
chr	VNG_as00250_95	403	VNG_RS00250	116	1.7966550334004
chr	VNG_as3479R_967	74	VNG_OE3479R	36	1.03952836418664
chr	VNG_as00260_97	112	VNG_RS00260	58	0.949373926930032
chr	VNG_da00310_10	451	VNG_RS00310	30	3.91009302764686
chr	VNG_da1197R_11	27	VNG_OE1197R	8	1.75488750216347
chr	VNG_da00080_2	12	VNG_RS00080	3	2
chr	VNG_da3105F_36	80	VNG_OE3105F	8	3.32192809488736
chr	VNG_da06190_40	84	VNG_RS06190	12	2.8073549220576
chr	VNG_da06725_42	256	VNG_RS06725	7	5.1926450779424
chr	VNG_da06840_44	84	VNG_RS06840	36	1.22239242133645
chr	VNG_da00205_5	23	VNG_RS00205	1	4.52356195605701
chr	VNG_da09685_55	23	VNG_RS09685	23	0
chr	VNG_da10025_57	18	VNG_RS10025	6	1.58496250072116
plasmid_pNRC100	VNG_da13835_72	565	VNG_RS13835	1	9.14210705730255
plasmid_pNRC200	VNG_da5069A1R_80	1768	VNG_OE5069A1R	110	4.00654284586677
plasmid_pNRC200	VNG_da11710_87	40	VNG_RS11710	20	1
chr	VNG_da00270_9	56	VNG_RS00270	29	0.949373926930032
