# Supplementary material for: The Primary Antisense Transcriptome of Halobacterium salinarum NRC-1
Source: Genes (Basel). 2019 Apr 5;10(4):280. doi: 10.3390/genes10040280 (PMC6523106; doi:10.3390/genes10040280)
Supplement: Supplementary file 1 [file genes-10-00280-s001.zip › Table S7_93asRNAs_DE_17Hx37H.xls]

## Sheet: S7_93asRNAs_DE_17Hx37H
aTSS_ID	asRNA_locus_ID	baseMean	log2FoldChange	lfcSE	stat	pvalue	padj	Locus	Annotation
aTSS_536	VNG_as03705_536	6.12445347731671	-6.08064688552737	1.73876651353709	-3.49710374462975	0.000470338882746869	0.00176194014997869	VNG_RS03705	VNG0950a||flagellar protein G
aTSS_33	VNG_as00115_33	5.49370603131799	-5.90945580380314	1.79903882147874	-3.28478503812708	0.00102060205791103	0.0034776070121413	VNG_RS00115	VNG0031H||hypothetical protein
aTSS_1062	VNG_as07645_1062	13.155466310043	-4.65469693955366	1.22238891572831	-3.80786906659764	0.000140169451366622	0.000598975469774306	VNG_RS07645	VNG1972G||anaerobic glycerol-3-phosphate dehydrogenase subunit C
aTSS_214	VNG_as01055_214	12.0603671523059	-4.60373083564388	1.24653364081026	-3.69322630767621	0.000221426803644652	0.000896019458991553	VNG_RS01055	VNG0259G||inorganic pyrophosphatase
aTSS_1999	VNG_as11515_1999	12.009721886899	-4.55204317281327	1.2334428977991	-3.69051796474384	0.000223797881955506	0.00090327712871848	VNG_RS11515	VNG6281G||ABC transporter ATP-binding protein
aTSS_1322	VNG_as09340_1322	11.7981066684917	-4.52984774436267	1.23565333777796	-3.66595355337167	0.000246418650945368	0.000982176018122501	VNG_RS09340	VNG2384G||ribonucleoside-diphosphate reductase subunit alpha
aTSS_52	VNG_as00185_52	33.0492170493683	-4.23694092309457	0.72842590635778	-5.81657089089513	6.00670752085245e-09	5.0372603552886e-08	VNG_RS00185	VNG0047G,VNG0047Gm||UTP--glucose-1-phosphate uridylyltransferase
daTSS_79	VNG_da13500_79	46.9392005373597	-4.16969015084627	0.607502347161072	-6.86366097239247	6.71178137215264e-12	8.01314966873796e-11	VNG_RS13500	VNG6171H,VNG_6171H||hypothetical protein
aTSS_1023	VNG_as07285_1023	8.9151519811008	-4.04736965721313	1.29473480201565	-3.12602214052805	0.00177188211134545	0.00576737486398393	VNG_RS07285	VNG1879G||thiamine ABC transporter substrate-binding protein
aTSS_571	VNG_as03850_571	45.8881916893857	-4.01849197300302	0.588986296975867	-6.8227257469925	8.93290957028558e-12	1.03874130616555e-10	VNG_RS03850	VNG0989C||integrase
aTSS_539	VNG_as03715_539	10.2899405955309	-3.67133985148301	1.11508473481139	-3.29243127169525	0.00099325171080614	0.00340294781095466	VNG_RS03715	VNG0954C||hypothetical protein
aTSS_1321	VNG_as09335_1321	58.828677712585	-3.64882404070685	0.499184916757699	-7.30956388748013	2.68010804501662e-13	3.69311804617269e-12	VNG_RS09335	VNG2383G||ribonucleotide-diphosphate reductase subunit beta
aTSS_360	VNG_as02295_360	35.3977305546236	-3.58359759395996	0.626739613967402	-5.71784121203858	1.07885885310585e-08	8.72007879202867e-08	VNG_RS02295	VNG0583G||cytochrome bc complex cytochrome b subunit
aTSS_674	VNG_as04550_674	15.3161278634726	-3.56011845617218	0.912587188335431	-3.90112692976315	9.57459290809916e-05	0.000423013087804155	VNG_RS04550	VNG1165G|ksgA|dimethyladenosine transferase
aTSS_1960	VNG_as11325_1960	29.840957197113	-3.50977769400117	0.655460610499532	-5.35467370240042	8.57109474691239e-08	6.06569782089185e-07	VNG_RS11325	pseudo||IS200/IS605 family transposase
aTSS_1331	VNG_as09370_1331	22.6249904828638	-3.43740447760879	0.740554659314206	-4.64166207635776	3.45617765534468e-06	1.93052209034253e-05	VNG_RS09370	VNG2394G||sulfurtransferase
aTSS_94	VNG_as00250_94	144.10382835633	-3.25356738917307	0.383001908591208	-8.49491168631673	1.98083469078942e-17	3.89688736653416e-16	VNG_RS00250	VNG0061C||hypothetical protein
aTSS_605	VNG_as04100_605	37.8732649604189	-3.2325763568707	0.56664547118145	-5.70475989180821	1.1650720362206e-08	9.34447520332833e-08	VNG_RS04100	VNG1054G||polysaccharide biosynthesis protein
aTSS_1527	VNG_as10505_1527	15.389138049315	-3.23184021807022	0.858959753210236	-3.76250482748661	0.000168220060246822	0.000703465706486711	VNG_RS10505	VNG2679G||major cell surface glycoprotein
aTSS_212	VNG_as01030_212	27.5943963989217	-3.21269115705645	0.651019056538602	-4.93486500093866	8.02062176256145e-07	4.98777432868633e-06	VNG_RS01030	VNG0252C||geranylgeranylglyceryl/heptaprenylglyceryl phosphate synthase
aTSS_1223	VNG_as08695_1223	41.0586928941051	-3.1481001610389	0.54279320029282	-5.79981502962933	6.63881079277263e-09	5.55245993577347e-08	VNG_RS08695	VNG2232G||tryptophan--tRNA ligase
aTSS_1121	VNG_as08060_1121	97.8906001025604	-3.12382588263394	0.393503655513805	-7.93849266420435	2.04653021262704e-15	3.49811284431551e-14	VNG_RS08060	VNG2084G||phosphonate ABC transporter, permease protein PhnE
aTSS_908	VNG_as06345_908	11.7861261220152	-3.12113491268605	0.948799639967255	-3.28956165370569	0.00100343570566912	0.00343170760214348	VNG_RS06345	VNG1637G||halocyanin
aTSS_47	VNG_as00160_47	18.9407944059908	-3.08939281254049	0.775753228995198	-3.98244273703128	6.8210562543668e-05	0.000310120115750863	VNG_RS00160	VNG0042G||transposase
aTSS_1895	VNG_as11080_1895	36.3406960897687	-3.05088324181202	0.560978844890729	-5.43849963255974	5.37311207077271e-08	3.90830730216419e-07	VNG_RS11080	VNG6149H||hypothetical protein
aTSS_287	VNG_as01595_287	24.5116090228014	-3.03810852568633	0.667504504347816	-4.5514427331913	5.32793003572502e-06	2.89336200551178e-05	VNG_RS01595	VNG0409C||S9 family peptidase
aTSS_1735	VNG_as12765_1735	20.8979437402076	-3.02247877788623	0.748181914564096	-4.03976455331345	5.35048859251127e-05	0.000248682441565754	VNG_RS12765	VNG7106||site-specific integrase
aTSS_1986	VNG_as11465_1986	10.6118806919588	-2.99485757092577	0.992191034998735	-3.01842837244502	0.00254089458839366	0.00789891393206138	VNG_RS11465	VNG6264G||metal ABC transporter ATP-binding protein
aTSS_701	VNG_as04790_701	10.9053195910471	-2.9565084168387	0.966545958388342	-3.05883894209076	0.00222196570204825	0.0070276124529898	VNG_RS04790	VNG1224G||cell division control protein Cdc6
aTSS_1884	VNG_as11055_1884	32.9915500206112	-2.90018210271566	0.584029709455926	-4.96581262178842	6.84139871781962e-07	4.31449499785076e-06	VNG_RS11055	VNG6144G||transferase
aTSS_20	VNG_as00105_20	320.092902431019	-2.86284021756839	0.271842581956059	-10.5312427397086	6.20103424841341e-26	2.36546769866307e-24	VNG_RS00105	VNG0026C||transposase
aTSS_231	VNG_as01200_231	11.6163426741762	-2.8610143092611	0.9565658773863	-2.99092239948855	0.00278136163822272	0.00854626640899868	VNG_RS01200	VNG0303G||ATP-dependent protease LonB
daTSS_90	VNG_da11890_90	67.7076192633485	-2.83326271054407	0.432975575820091	-6.5437010047914	6.00147273733449e-11	6.36359549911263e-10	VNG_RS11890	VNG6385H||PIN domain-containing protein
aTSS_184	VNG_as00870_184	13.4432816015	-2.77798308870939	0.851993506276743	-3.26056838255648	0.00111189152383493	0.00374784125706429	VNG_RS00870	VNG0209H||integrase
daTSS_88	VNG_da13610_88	15.1191934354732	-2.76884867760249	0.806872071816597	-3.43158323892496	0.000600068945385824	0.00218766394075391	VNG_RS13610	partial;pseudo||hypothetical protein
aTSS_1191	VNG_as08540_1191	100.975912350956	-2.72327980615615	0.360938362330121	-7.54499961870329	4.52288823511614e-14	6.7691839231786e-13	VNG_RS08540	VNG2190G||isoleucine--tRNA ligase
aTSS_1996	VNG_as11490_1996	70.8422039148292	-2.68167467547955	0.410818089205072	-6.52764507197957	6.68117856316045e-11	7.0366082645003e-10	VNG_RS11490	VNG6272G||DUF815 domain-containing protein
aTSS_742	VNG_as05060_742	12.5887175382493	-2.66026079754046	0.901530442054149	-2.95082747453211	0.00316923886612318	0.00959668845424327	VNG_RS05060	VNG1296C||class IV adenylate cyclase
aTSS_668	VNG_as04500_668	12.2834961094832	-2.63204057754557	0.872059639716486	-3.01818873122172	0.00254290483682411	0.00789891393206138	VNG_RS04500	VNG1153G||glutamate--tRNA ligase
aTSS_948	VNG_as06720_948	82.569092128967	-2.59092761843043	0.385307601369841	-6.7243096404514	1.76426899894631e-11	2.01409979149783e-10	VNG_RS06720	VNG1732C||hypothetical protein
aTSS_32	VNG_as00115_32	27.1856487357164	-2.49990892723764	0.616180376128209	-4.05710571788395	4.9684595855002e-05	0.000234447239415222	VNG_RS00115	VNG0031H||hypothetical protein
daTSS_18	VNG_da01565_18	23.8075826000525	-2.45633981196222	0.640161536728581	-3.83706247725357	0.000124514802347856	0.00053795898030952	VNG_RS01565	VNG0403G||proline--tRNA ligase
aTSS_2093	VNG_as11795_2093	22.4380215596565	-2.36667931569706	0.640654011284641	-3.6941613944653	0.000220613652825471	0.000894177146295378	VNG_RS11795	||hypothetical protein
aTSS_568	VNG_as2436B1F_568	126.366777593774	-2.35257193720077	0.333453701790433	-7.05516815248704	1.72392124585165e-12	2.15697026280959e-11	VNG_OE2436B1F	(OE2436B1F) small CPxCG-related zinc finger protein
aTSS_2126	VNG_as11975_2126	22.0048482631922	-2.31554654262146	0.643313012172732	-3.5994088395646	0.000318941415072502	0.00124085664968506	VNG_RS11975	||hypothetical protein
aTSS_84	VNG_as00235_84	125.682565735361	-2.25754152816354	0.334400038285475	-6.75102054335379	1.46808808350143e-11	1.68830129602664e-10	VNG_RS00235	VNG0057H||hypothetical protein
aTSS_1948	VNG_as11240_1948	75.3537877813952	-2.24859338788739	0.392377020445843	-5.73069591418071	1.00019431323562e-08	8.12625405662599e-08	VNG_RS11240	VNG6193H||type II toxin-antitoxin system Phd/YefM family antitoxin
aTSS_1764	VNG_as12820_1764	54.8998687097445	-2.14355489873995	0.447056147796484	-4.79482255037856	1.628188914148e-06	9.56746079664104e-06	VNG_RS12820	VNG7118||hypothetical protein
daTSS_82	VNG_da13545_82	127.226472592271	-2.11514449713428	0.345936023985161	-6.11426492323046	9.70030443894176e-10	8.95060539380821e-09	VNG_RS13545	VNG6266H,VNG_6266H||hypothetical protein
aTSS_635	VNG_as04155_635	31.6771033854723	-2.11286820370371	0.571960836723163	-3.69407845440714	0.000220685663983386	0.000894177146295378	VNG_RS04155	VNG1066C||glycosyl transferase
daTSS_37	VNG_da05750_37	30.6512076404047	-2.07069320493393	0.545982453694995	-3.79260027665777	0.000149078020049232	0.000631864561943085	VNG_RS05750	VNG1475C||hypothetical protein
aTSS_1736	VNG_as12765_1736	25.8013587759458	-2.04672092908197	0.599380927728901	-3.41472481754992	0.000638464796473283	0.002308806801582	VNG_RS12765	VNG7106||site-specific integrase
aTSS_390	VNG_as02565_390	22.2311442720073	-2.00177293143456	0.624584955652002	-3.20496501447896	0.00135078898232322	0.00447591942447778	VNG_RS02565	VNG0648G||oxidoreductase
aTSS_527	VNG_as03675_527	37.2142120664788	-2.00100386417736	0.511374635063471	-3.91299006046515	9.11602882547173e-05	0.000405617897099226	VNG_RS03675	VNG0943C||ArsR family transcriptional regulator
aTSS_1182	VNG_as08475_1182	77.5390956300248	-1.99903040222982	0.374307488473692	-5.3406102303249	9.2634230762069e-08	6.54085493958808e-07	VNG_RS08475	VNG2178H||hypothetical protein
daTSS_71	VNG_da13830_71	27.3771094439163	-1.98839592360698	0.58291980188189	-3.41109689049449	0.000647020951782008	0.00233704565493548	VNG_RS13830	||transcriptional regulator
aTSS_882	VNG_as06190_882	26.2123880043428	-1.96559371178564	0.577946541210014	-3.4009957178226	0.000671408795641207	0.00240844806509827	VNG_RS06190	partial;pseudo;VNG1590H||transposase
aTSS_97	VNG_as00260_97	635.638560452942	-1.84390935473633	0.275041989947462	-6.70410127227683	2.02649688920509e-11	2.29669647443243e-10	VNG_RS00260	VNG0063G||KR domain-containing protein
aTSS_629	VNG_as04150_629	43.395200940341	-1.79191119872586	0.474485349793418	-3.77653640835491	0.000159024323248064	0.000669485979973006	VNG_RS04150	VNG1065C||FkbM family methyltransferase
aTSS_1255	VNG_as08910_1255	104.798739719921	-1.6157513854847	0.377511012685482	-4.28001126110417	1.86883857118929e-05	9.52072809557017e-05	VNG_RS08910	VNG2283G||alanine--tRNA ligase
aTSS_569	VNG_as13300_569	38.350967813555	-1.56435368873437	0.479767549040809	-3.26064922869827	0.00111157457926462	0.00374784125706429	VNG_RS13300	||DUF2085 domain-containing protein
aTSS_2100	VNG_as11805_2100	64.0521882590677	-1.54415844001041	0.387725365323925	-3.98260876927757	6.81629121791305e-05	0.000310120115750863	VNG_RS11805	VNG6362G||DNA polymerase I
daTSS_3	VNG_da00140_3	81.977842224577	-1.48867112723384	0.367977770858991	-4.04554634851651	5.22012359896055e-05	0.000244439320621985	VNG_RS00140	VNG0038H||type II toxin-antitoxin system HicA family toxin
daTSS_5	VNG_da00205_5	63.4275061254367	-1.48282757407371	0.391935418566904	-3.78334670414735	0.000154733639615785	0.000654063276646185	VNG_RS00205	VNG0052H||IS4 family transposase ISH8
aTSS_446	VNG_as02990_446	858.274670018596	-1.41134001060336	0.24780039324958	-5.69547123027318	1.23031631497806e-08	9.79322409700885e-08	VNG_RS02990	VNG0761G||competence/damage-inducible protein A
daTSS_42	VNG_da06725_42	181.890676045622	-1.34335170266933	0.312191340912861	-4.30297553654533	1.68519463572151e-05	8.61321702702103e-05	VNG_RS06725	VNG1733G||methyl-accepting chemotaxis protein
daTSS_87	VNG_da11710_87	133.981468506159	-1.31214023090278	0.304914550714839	-4.30330473841478	1.68269150424509e-05	8.61321702702103e-05	VNG_RS11710	VNG6335H||hypothetical protein
aTSS_1776	VNG_as12860_1776	73.8420793817956	-1.28809651772626	0.390805532751608	-3.29600379159669	0.000980706916363738	0.00337381307207778	VNG_RS12860	VNG7124||arsenical resistance operon transcriptional repressor ArsD
daTSS_40	VNG_da06190_40	103.344256453915	-1.28275991575227	0.329082257288921	-3.89799172498704	9.69937300312415e-05	0.000426717844638148	VNG_RS06190	partial;pseudo;VNG1590H||transposase
aTSS_38	VNG_as13195_38	70.5254387286676	-1.27556498155531	0.377618939108793	-3.37791580201389	0.000730374401358665	0.00260800357014829	VNG_RS13195	VNG0033H,VNG_0033H||hypothetical protein
aTSS_5	VNG_as00030_5	103.587072923166	-1.18686679910764	0.326959746622055	-3.6300089273056	0.000283411417497742	0.00111651248606163	VNG_RS00030	VNG0006G||glutamine--fructose-6-phosphate aminotransferase
aTSS_86	VNG_as00240_86	121.861642974462	-1.09908661762354	0.314858055473023	-3.49073685274574	0.000481690437868793	0.00179378175152255	VNG_RS00240	VNG0058H||hypothetical protein
aTSS_892	VNG_as06255_892	131.476047356715	-1.07202813120389	0.34278752201767	-3.12738376500365	0.0017636954400404	0.00574670764213165	VNG_RS06255	||hypothetical protein
aTSS_2139	VNG_as13680_2139	173.218207325167	-1.04036552630786	0.313517922768797	-3.31836061275219	0.000905475020841954	0.00312964183999296	VNG_RS13680	VNG6430C,VNG_6430C||IS6 family transposase ISH29
aTSS_810	VNG_as05605_810	352.794490706985	-1.02481470958436	0.253006740316389	-4.05054311321037	5.10988934426973e-05	0.000240718883567405	VNG_RS05605	VNG1440H||hypothetical protein
daTSS_36	VNG_da3105F_36	67.6737192454028	1.266377239401	0.394892469333245	3.20689133813875	0.00134177667636646	0.00445077141428876	VNG_OE3105F	brb (OE3105F) bacteriorhodopsin-regulating basic protein
aTSS_49	VNG_as00175_49	63.40218063962	1.28272414458351	0.387889497943183	3.30693187463251	0.000943238282199692	0.00325297612648361	VNG_RS00175	VNG0045C||cell division control protein Cdc6
daTSS_68	VNG_da12750_68	72.2214882489089	1.28600958063204	0.37196192561279	3.45736886514231	0.000545477648985407	0.00200499892600042	VNG_RS12750	VNG7103||hypothetical protein
aTSS_1936	VNG_as11205_1936	94.3919917320918	1.29217081585233	0.334941543181322	3.85789951159568	0.000114365646659112	0.00049616607870971	VNG_RS11205	VNG6181H||transposase
aTSS_1759	VNG_as12800_1759	126.498789678443	1.51938066266667	0.310812423299263	4.88841677092086	1.01650155616472e-06	6.13825650131902e-06	VNG_RS12800	VNG7115||HD family hydrolase
aTSS_826	VNG_as05750_826	53.3741630398596	1.77236748270053	0.431989565326454	4.1028016067035	4.08177239130709e-05	0.000195824908589089	VNG_RS05750	VNG1475C||hypothetical protein
aTSS_899	VNG_as06295_899	72.5838925640876	1.81536239103403	0.406528728401531	4.46552055047136	7.98743044458116e-06	4.2061754933754e-05	VNG_RS06295	VNG1623G||heme A synthase
aTSS_1426	VNG_as4600F_1426	48.5915051946407	1.83784825340382	0.447003189130584	4.11148801192763	3.93117289898731e-05	0.000189764025123955	VNG_OE4600F	(OE4600F) hypothetical protein
aTSS_1353	VNG_as4440F_1353	105.8376580985	1.94998880570556	0.33205050353244	5.87256692870833	4.29098378406385e-09	3.67731432234294e-08	VNG_OE4440F	(OE4440F) small CPxCG-related zinc finger protein
aTSS_152	VNG_as13245_152	269.01028944192	2.00564884309261	0.265141247443184	7.56445427647913	3.89496309262235e-14	5.97227674202093e-13	VNG_RS13245	VNG0139H,VNG_0139H||hypothetical protein
aTSS_1214	VNG_as08640_1214	171.610667148298	2.00969905694341	0.300949604407925	6.67785910832879	2.4245795567203e-11	2.72808807677018e-10	VNG_RS08640	VNG2217G||pyruvate dehydrogenase (acetyl-transferring) E1 component subunit alpha
aTSS_1949	VNG_as5075F_1949	63.7312087387064	2.08770907385165	0.410446364190307	5.08643578307753	3.648551793074e-07	2.41282664032463e-06	VNG_OE5075F	(OE5075F) conserved hypothetical protein
daTSS_80	VNG_da5069A1R_80	277.515486628267	2.34580351024189	0.661988074637108	3.54357366864626	0.00039474300947031	0.00150534946631892	VNG_OE5069A1R	(OE5069A1R) conserved hypothetical protein
daTSS_44	VNG_da06840_44	60.1975272763385	2.52676697418804	0.427382307686881	5.91219367002731	3.37581275295714e-09	2.91700063294197e-08	VNG_RS06840	VNG1766C||Nif3-like dinuclear metal center hexameric protein
aTSS_661	VNG_as04415_661	17.5185203947358	2.60916035770386	0.739948825735318	3.52613622315169	0.00042167001607802	0.00159683270011144	VNG_RS04415	VNG1133G||30S ribosomal protein S4
aTSS_1347	VNG_as09530_1347	11.5163746093168	2.74060780603637	0.920193539747972	2.97829498649489	0.00289856868762994	0.00885422153799457	VNG_RS09530	VNG2436G||argininosuccinate lyase
aTSS_617	VNG_as04115_617	38.8141531492284	3.60716022272311	0.592975923121777	6.08314786835337	1.17845568790131e-09	1.06537843692349e-08	VNG_RS04115	VNG1057C||hypothetical protein
aTSS_2145	VNG_as12020_2145	39.0448724363274	3.61165972844685	0.604975907637258	5.9699232363686	2.3736524065485e-09	2.0797716324044e-08	VNG_RS12020	VNG6441H||type IV pilin
