# Supplementary material for: The Primary Antisense Transcriptome of Halobacterium salinarum NRC-1
Source: Genes (Basel). 2019 Apr 5;10(4):280. doi: 10.3390/genes10040280 (PMC6523106; doi:10.3390/genes10040280)
Supplement: Supplementary file 1 [file genes-10-00280-s001.zip › Table S8_63asRNAs_DE_37Hx86H.xls]

## Sheet: S8_63asRNAs_DE_37x86
aTSS_ID	asRNA_locus_ID	baseMean	log2FoldChange	lfcSE	stat	pvalue	padj	Locus	Annotation
aTSS_899	VNG_as06295_899	27.3753727646291	-4.61899876849193	1.13289232682536	-4.07717367230785	4.55864432688425e-05	0.000293627229276678	VNG_RS06295	VNG1623G||heme A synthase
aTSS_2056	VNG_as11690_2056	24.3690612290252	-3.37178296500682	0.872759128885071	-3.8633602942821	0.000111837866000973	0.00067078668446605	VNG_RS11690	||IS4 family transposase ISH30
daTSS_49	VNG_da08195_49	64.2848463609464	-3.30914193726968	0.54673892742272	-6.05250837519233	1.42607581849301e-09	1.74444099025307e-08	VNG_RS08195	VNG2116C||NCS2 family permease
aTSS_5	VNG_as00030_5	16.3555910987507	-3.1957113428502	1.0192643590959	-3.13531157479579	0.0017167167227694	0.00757582743639849	VNG_RS00030	VNG0006G||glutamine--fructose-6-phosphate aminotransferase
aTSS_1936	VNG_as11205_1936	36.5244461758723	-2.54043902347463	0.614079778011431	-4.1369853143533	3.51898621891619e-05	0.000232569965984769	VNG_RS11205	VNG6181H||transposase
aTSS_363	VNG_as02300_363	25.5202082345735	-2.31078976498816	0.705984396526497	-3.27314566208182	0.00106357651526242	0.00502765237468964	VNG_RS02300	VNG0584H||cytochrome b
aTSS_1740	VNG_as12765_1740	56.1105771786361	-1.33038598829528	0.437473050654573	-3.04106958429709	0.00235739343285457	0.00999205210369515	VNG_RS12765	VNG7106||site-specific integrase
aTSS_95	VNG_as00250_95	221.600644803015	1.04824887749453	0.272487842484133	3.84695650249266	0.000119594191603357	0.000715768670347132	VNG_RS00250	VNG0061C||hypothetical protein
daTSS_26	VNG_da03830_26	638.905639870437	1.16887900541444	0.20070464319236	5.82387625329704	5.74981571020493e-09	6.62654380816593e-08	VNG_RS03830	VNGt14||tRNA-Lys
aTSS_373	VNG_as02420_373	243.85704113861	1.24325004439321	0.24253654114977	5.12603188987296	2.95912506493297e-07	2.80714279118982e-06	VNG_RS02420	VNG0611H||hypothetical protein
aTSS_1891	VNG_as11075_1891	154.292223083049	1.62449579396509	0.270766241142734	5.99962457324486	1.97774252999498e-09	2.36734932023863e-08	VNG_RS11075	VNG6148H||IS4 family transposase ISH32
aTSS_1915	VNG_as11110_1915	53.4876588728175	1.70760927474096	0.404009280220623	4.22665854063664	2.37187175033648e-05	0.000163337044733048	VNG_RS11110	VNG6160H||hypothetical protein
aTSS_2141	VNG_as13690_2141	30.6082286513758	1.82483384964285	0.523337727787372	3.4869143819577	0.000488627758684387	0.00255681579544232	VNG_RS13690	VNG6432H,VNG_6432H||hypothetical protein
aTSS_2013	VNG_as13565_2013	22.6933986257838	1.84421461083403	0.599344262950458	3.07705391514939	0.00209057484489823	0.00899785994200797	VNG_RS13565	VNG6297C,VNG_6297C||hypothetical protein
aTSS_1923	VNG_as11165_1923	29.9246618035908	1.87364850322064	0.529638146183048	3.53760112771993	0.000403779527824764	0.00215735843506373	VNG_RS11165	VNG6173C||chromosome segregation protein SMC
aTSS_1732	VNG_as12755_1732	52.0366223585952	1.95382027563237	0.417304932165678	4.68199660495904	2.84094187533651e-06	2.33040790891574e-05	VNG_RS12755	VNG7104||hypothetical protein
daTSS_42	VNG_da06725_42	118.753044245042	1.99637732418525	0.312180596033811	6.39494366257481	1.60606560527354e-10	2.14321386273106e-09	VNG_RS06725	VNG1733G||methyl-accepting chemotaxis protein
daTSS_10	VNG_da00310_10	206.501347238125	2.10045755139295	0.251838374960746	8.34049835224813	7.39780938171569e-17	1.69118773488566e-15	VNG_RS00310	VNG0075H||ArsR family transcriptional regulator
aTSS_2069	VNG_as11725_2069	107.703712396408	2.11190443637793	0.309743736699256	6.81823128655695	9.21681753004677e-12	1.37463658242248e-10	VNG_RS11725	VNG6340H||hypothetical protein
aTSS_2106	VNG_as11820_2106	147.057675851142	2.13910399075516	0.298108875252997	7.17557969027174	7.20014423394443e-13	1.18823682061959e-11	VNG_RS11820	partial;pseudo||ISH3 family transposase
aTSS_224	VNG_as01140_224	21.0926337267671	2.17799053321149	0.634171109179654	3.43438939693874	0.000593890379245376	0.00301704966796968	VNG_RS01140	VNG0285C||IS200/IS605 family transposase ISH22
aTSS_65	VNG_as13210_65	247.751488694759	2.17953937581939	0.258807155741609	8.42148034730318	3.71756694303021e-17	8.78669000348411e-16	VNG_RS13210	VNG0050C,VNG_0050C||hypothetical protein
aTSS_922	VNG_as13355_922	29.8529321717623	2.19160714562831	0.527037079705574	4.15835475343147	3.20547948084039e-05	0.000214390462159804	VNG_RS13355	VNG1654G,VNG_1654G||ATP-binding protein
aTSS_1731	VNG_as12755_1731	17.4800550353552	2.21596985853482	0.678249246588552	3.26719103586281	0.00108620356691189	0.00510267349892988	VNG_RS12755	VNG7104||hypothetical protein
aTSS_362	VNG_as02300_362	14.7889260249008	2.30977978986394	0.729192960901208	3.16758377235196	0.00153711417323737	0.00685921828665442	VNG_RS02300	VNG0584H||cytochrome b
aTSS_187	VNG_as13265_187	29.5154527125836	2.33150571820525	0.539468819181884	4.3218544525725	1.5472324514385e-05	0.000110082431302602	VNG_RS13265	VNG0212H,VNG_0212H||DUF4352 domain-containing protein
aTSS_82	VNG_as00225_82	13.9359730895568	2.41190057216875	0.762307530626095	3.16394693121793	0.00155645173194309	0.00693441514439181	VNG_RS00225	||hypothetical protein
aTSS_2050	VNG_as13590_2050	1101.86816439498	2.42235663187267	0.186164817581064	13.0118927053329	1.047159180942e-38	8.85008168377948e-37	VNG_RS13590	||hypothetical protein
aTSS_86	VNG_as00240_86	118.499980589877	2.47582430857328	0.348332848136819	7.10763949428284	1.18044406723466e-12	1.92529737047805e-11	VNG_RS00240	VNG0058H||hypothetical protein
aTSS_1798	VNG_as12920_1798	87.8191279713223	2.50654502386625	0.345132995879957	7.26254821703014	3.79865037519208e-13	6.46002188805532e-12	VNG_RS12920	VNG7136||hypothetical protein
aTSS_1485	VNG_as10400_1485	20.7626988166391	2.51524872057954	0.630383635737131	3.99002857623098	6.60653352332921e-05	0.00041592826177348	VNG_RS10400	VNG2652H||transposase
aTSS_41	VNG_as00140_41	14.9791662477753	2.59455313698585	0.73862618959126	3.51267416935435	0.00044362113979975	0.00235220410437548	VNG_RS00140	VNG0038H||type II toxin-antitoxin system HicA family toxin
aTSS_826	VNG_as05750_826	134.847346066463	2.5981626861662	0.3155472389026	8.23383115378226	1.81319207547159e-16	4.04559415879222e-15	VNG_RS05750	VNG1475C||hypothetical protein
daTSS_80	VNG_da5069A1R_80	764.3681638638	2.60848259556849	0.195395574211487	13.3497527059912	1.18842784677412e-40	1.14293974643207e-38	VNG_OE5069A1R	(OE5069A1R) conserved hypothetical protein
aTSS_1763	VNG_as12815_1763	11.7703125922406	2.72614065286553	0.852591832178227	3.19747451239441	0.0013863666236605	0.00628711628193356	VNG_RS12815	||pyridoxamine 5'-phosphate oxidase family protein
aTSS_629	VNG_as04150_629	37.6619075045131	2.87204861724681	0.489660040686756	5.8653930862292	4.48069907087363e-09	5.22873209567638e-08	VNG_RS04150	VNG1065C||FkbM family methyltransferase
daTSS_84	VNG_da11545_84	11.4894374165107	2.90278994433193	0.850019762175386	3.41496759663923	0.000637895996645426	0.00319697313784167	VNG_RS11545	pseudo||transposase
aTSS_78	VNG_as00215_78	24.9947855730013	2.91521941329934	0.604944721272872	4.81898479445426	1.44290548994982e-06	1.2269095766677e-05	VNG_RS00215	VNG0054H||hypothetical protein
aTSS_1759	VNG_as12800_1759	376.80860128941	2.93582439310252	0.223016897270067	13.1641343281147	1.41146105797343e-39	1.31218829689596e-37	VNG_RS12800	VNG7115||HD family hydrolase
aTSS_1933	VNG_as11185_1933	11.2343473684958	3.00370298542684	0.893049972092219	3.36342094988238	0.000769828799997095	0.00374703756228953	VNG_RS11185	VNG6177G||potassium-transporting ATPase subunit B
aTSS_1762	VNG_as12815_1762	9.10496870950134	3.01042367241648	0.978643741382533	3.07611804492168	0.00209714800779225	0.00901224313364036	VNG_RS12815	||pyridoxamine 5'-phosphate oxidase family protein
aTSS_568	VNG_as2436B1F_568	86.9802180417285	3.01042542297605	0.353434732791751	8.51762756647305	1.62854927531033e-17	4.01949020251373e-16	VNG_OE2436B1F	(OE2436B1F) small CPxCG-related zinc finger protein
aTSS_1898	VNG_as11080_1898	18.0563414221859	3.03706046267428	0.699832924715601	4.33969359745182	1.42681518898812e-05	0.000102826551991935	VNG_RS11080	VNG6149H||hypothetical protein
aTSS_122	VNG_as00420_122	41.4572419028588	3.08702514787724	0.49284702263999	6.26365790208337	3.76049987927179e-10	4.78905669556576e-09	VNG_RS00420	VNG0107G||restriction endonuclease subunit S
aTSS_2080	VNG_as11755_2080	15.7076828964195	3.29094347662086	0.770563009652349	4.27082981585843	1.94746980834799e-05	0.000135787332387063	VNG_RS11755	VNG6348H||hypothetical protein
aTSS_919	VNG_as06405_919	7.58347799136379	3.33130655726782	1.080902418056	3.08196790165312	0.00205637010349862	0.00887804368213259	VNG_RS06405	VNG1650H||hypothetical protein
aTSS_197	VNG_as00880_197	8.21044055570008	3.41286231748622	1.05824119158985	3.22503257726993	0.001259583348817	0.00578744309695322	VNG_RS00880	VNG0215C||hypothetical protein
aTSS_775	VNG_as2967R_775	7.98639899898106	3.46053317138159	1.0999129213386	3.14618830658894	0.00165413468281681	0.00732282798472395	VNG_OE2967R	(OE2967R) conserved hypothetical protein
aTSS_2043	VNG_as11655_2043	12.0435039330224	3.49327976830186	0.900043497190123	3.88123438390216	0.000103927618851518	0.000628750822075668	VNG_RS11655	||recombinase
aTSS_653	VNG_as04305_653	8.76447705565694	3.51621985797559	1.03716108253979	3.39023505332953	0.000698327196929393	0.00345728018168991	VNG_RS04305	VNG1103G||50S ribosomal protein P1
aTSS_573	VNG_as03865_573	41.8408675954475	3.81232228889313	0.517785986328919	7.36273748141067	1.80176491056982e-13	3.22123226639693e-12	VNG_RS03865	VNG0993H||hypothetical protein
aTSS_2083	VNG_as6022A1R_2083	10.3980185687089	3.85361285857517	0.997058433052123	3.86498196176805	0.000111097409854278	0.00066778162949048	VNG_OE6022A1R	(OE6022A1R) small CPxCG-related zinc finger protein
aTSS_1949	VNG_as5075F_1949	373.764240194014	3.8635562954874	0.240646620869272	16.0548952714621	5.2828012238245e-58	1.63708140147184e-55	VNG_OE5075F	(OE5075F) conserved hypothetical protein
aTSS_1888	VNG_as11075_1888	26.7016455547237	3.87412533971705	0.629121857766658	6.15798877735697	7.36745753332948e-10	9.21427760558561e-09	VNG_RS11075	VNG6148H||IS4 family transposase ISH32
aTSS_571	VNG_as03850_571	19.3937793755091	3.87872621591285	0.728964297446296	5.32087268128327	1.03270659893811e-07	1.04355750160812e-06	VNG_RS03850	VNG0989C||integrase
aTSS_2057	VNG_as13595_2057	25.0242776542995	3.88771846174781	0.646880444265211	6.00994897312726	1.85581728622113e-09	2.23098034968566e-08	VNG_RS13595	VNG6329H,VNG_6329H||hypothetical protein
aTSS_297	VNG_as01695_297	6.88968677104365	4.15671973201636	1.30575457770337	3.18338514985521	0.00145563847749309	0.00653748102049634	VNG_RS01695	VNG0436G||sodium:proton antiporter
aTSS_62	VNG_as13210_62	61.027791256538	4.21121349580521	0.461640005007043	9.12228890505484	7.35541443040016e-20	2.20583342434259e-18	VNG_RS13210	VNG0050C,VNG_0050C||hypothetical protein
aTSS_203	VNG_as00885_203	89.0755340831094	4.29713507015884	0.411525193390261	10.4419732720561	1.59461041726171e-25	6.54024772609252e-24	VNG_RS00885	VNG0217H||hypothetical protein
aTSS_999	VNG_as07090_999	42.1326919191848	4.90055389977052	0.601610645195025	8.14572338257395	3.77021128385982e-16	8.27962147298034e-15	VNG_RS07090	VNG1830G||CTP synthetase
aTSS_545	VNG_as03745_545	12.1278207859331	5.12661323120286	1.11063485265721	4.61593044639054	3.91338005982254e-06	3.14536512589195e-05	VNG_RS03745	VNG0962G||flagellin
daTSS_13	VNG_da00580_13	276.24850025334	5.33432747762492	0.313231305395601	17.0299947219127	4.92086630032763e-65	1.96061373023054e-62	VNG_RS00580	partial;pseudo;VNG0138H||MarR family transcriptional regulator
aTSS_1484	VNG_as10400_1484	6.51258090769636	5.82919099885365	1.70776933460913	3.41333626311297	0.000641727074556261	0.0032074853242606	VNG_RS10400	VNG2652H||transposase
