# Supplementary material for: The Primary Antisense Transcriptome of Halobacterium salinarum NRC-1
Source: Genes (Basel). 2019 Apr 5;10(4):280. doi: 10.3390/genes10040280 (PMC6523106; doi:10.3390/genes10040280)
Supplement: Supplementary file 1 [file genes-10-00280-s001.zip › Table S9_aTSS_TA_systems_typeII_Archaea.xls]

## Sheet: Hsal
TA_no.	T/A	Replicon	Locus	Previous annotated as	Start	End	Len(aa)	Strand	Family	Domain	aTSS(s)	aTSS_ID	asRNA_locus_ID
TA_1	T	chr	VNG_RS00135	|type II toxin-antitoxin system HicB family antitoxin|(OE1060F) conserved hypothetical protein	31838	32086	82	+	hicA	NULL
	AT	chr	VNG_RS00140	type II toxin-antitoxin system HicA family toxin|(OE1062F) UPF0395 family protein	32101	32355	84	+	hicB	NULL	2	aTSS_41, daTSS_3	VNG_as00140_41; VNG_da00140_3
TA_2	T	chr	VNG_RS00280	hypothetical protein|(OE1117F) conserved hypothetical protein	65203	65472	89	+	PINlike_domain	NULL
	AT	chr	VNG_RS00275	hypothetical protein|(OE1116F) UPF0175 family protein	64976	65206	76	+	COG2886like_domain	NULL
TA_3	T	chr	VNG_RS00290	plasmid stabilization protein|(OE1121F) conserved hypothetical protein	66241	66534	97	+	relElike_domain	COG2026
	AT	chr	VNG_RS13225	hypothetical protein|(OE1120F) conserved hypothetical protein	66054	66251	65	+	RHHlike_domain	COG1753
TA_4	T	plasmid_pNRC200	VNG_RS11145	PIN domain-containing protein|(OE5042R) homolog to endonuclease VapC	141888	142322	144	-	PINlike_domain	cd09886	1	aTSS_1920
	AT	plasmid_pNRC200	VNG_RS11150	AbrB family transcriptional regulator|(OE5043R) homolog to antitoxin VapB	142323	142574	83	-	AbrBlike_domain	COG2002	1	aTSS_1921	VNG_as11150_1921
TA_5	T	plasmid_pNRC200	VNG_RS11235	hypothetical protein|(OE5072R) RelE family protein (nonfunctional)	161471	161740	89	-	relElike_domain	COG2026
	AT	plasmid_pNRC200	VNG_RS11240	type II toxin-antitoxin system Phd/YefM family antitoxin|(OE5074R) CopG domain protein	161733	162011	92	-	RHHlike_domain	COG2161	1	aTSS_1948	VNG_as11240_1948
TA_6	T	plasmid_pNRC100	VNG_RS12900	hypothetical protein|(OE5429R) conserved hypothetical protein	145498	146010	170	+	PINlike_domain	NULL	1	aTSS_1786	VNG_as12900_1786
	AT	plasmid_pNRC100	VNG_RS12895	hypothetical protein|(OE5431R) conserved hypothetical protein	145195	145497	100	+	RHHlike_domain	NULL	1	aTSS_1785	VNG_as12895_1785
TA_7	T	plasmid_pNRC200	VNG_RS11835	PIN domain-containing protein|(OE6047A1R) homolog to endonuclease VapC	296954	297388	144	-	PIN_SF	COG2402
	AT	plasmid_pNRC200	VNG_RS11840	AbrB family transcriptional regulator|(OE6049R) homolog to antitoxin VapB	297389	297640	83	-	MazE	smart00966	1	aTSS_2108
TA_8	T	plasmid_pNRC200	VNG_RS11540	hypothetical protein|(OE5179B1F) RelE family protein	220522	220821	99	+	ParE	cl21503	1	aTSS_2006
	AT	plasmid_pNRC200	VNG_RS11535	type II toxin-antitoxin system Phd/YefM family antitoxin|(OE5178F) CopG domain protein	220233	220511	92	+	PHD/YefM family	COG2161
TA_9	T	plasmid_pNRC200	VNG_RS11890	PIN domain-containing protein|vapC (OE6069R) probable ribonuclease VapC	306590	307018	142	-	PIN_VapC-like	cd09861	1	daTSS_90	VNG_da11890_90
	AT	plasmid_pNRC200	VNG_RS11895	AbrB/MazE/SpoVT family DNA-binding domain-containing protein|vapB (OE6070R) probable VapB/AbrB family antitoxin	307015	307326	103	-	MazE	COG2002	1	aTSS_2118	VNG_as11895_2118

## Sheet: Hvol
TA_no.	T/A	Locus	Location	Len(aa)	Strand	Family	Domain	aTSS(s)	aTSS_position(s)
TA_1	T	HVO_0201	180588..180998	136	-	NULL	PRK09831
	AT	HVO_0200	180124..180504	126	-	NULL	pfam12840	6	180210,180232,180245,180271,180297,180341
TA_2	T	HVO_0266	237743..237988	81	+	HicAlike_domain	NULL	2	237888
	AT	HVO_0265	237481..237741	86	+	HicBlike_domain	NULL
TA_3	T	HVO_0492	437012..437659	215	+	vapC	NULL	2	437203
	AT	HVO_0493	437774..438166	130	+	ArsRlike_domain	NULL	1	437934
TA_4	T	HVO_1965	1813914..1814372	152	+	vapC	NULL	3	1813967,1814104,1814283
	AT	HVO_1964	1813650..1813895	81	+	vapB	NULL
TA_1	T	HVO_C0006	5497..5742	81	-	HicAlike_domain	NULL
	AT	HVO_C0007	5743..6006	87	-	HicBlike_domain	NULL
TA_1	T	HVO_B0072	81215..81886	223	-	vapC	NULL
	AT	HVO_B0073	81961..82491	176	-	Xrelike_domain	NULL	1	82227
TA_1	T	HVO_A0188	189115..189552	145	-	NULL	cd09886	1	189535
	AT	HVO_A0189	189549..189824	91	-	NULL	COG3905	1	189728
TA_2	T	HVO_A0368	379569..379850	93	-	relElike_domain	COG2026
	AT	HVO_A0369	379843..380139	98	-	RHHlike_domain	COG3609
TA_3	T	HVO_A0438	445961..446530	189	+	PINlike_domain	NULL
	AT	HVO_A0437	445533..445964	143	+	RHHlike_domain	NULL

## Sheet: Mjan
TA_no.	T/A	Locus	Location	Len(aa)	Strand	Family	Domain	aTSS(s)	aTSS_position(s)
TA_1	T	MJ_0071	67211..67483	90	+	relE	NULL	1	67228
	AT	MJ_0070	66966..67214	82	+	relB	NULL
TA_2	T	MJ_0126	123388..123684	98	-	MNTlike_domain	NULL	1	123647
	AT	MJ_0125	123027..123377	116	-	HEPNlike_domain	NULL
TA_3	T	MJ_0126	123388..123684	98	-	MNTlike_domain	NULL	1	123647
	AT	MJ_0127	123668..124033	121	-	HEPNlike_domain	NULL
TA_4	T	MJ_0128	124044..124340	98	-	MNTlike_domain	NULL
	AT	MJ_0127	123668..124033	121	-	HEPNlike_domain	NULL
TA_5	T	MJ_0141	139527..139826	99	+	MNTlike_domain	NULL
	AT	MJ_0142	139795..140238	147	+	HEPNlike_domain	NULL
TA_6	T	MJ_0435	389336..389617	93	-	MNTlike_domain	NULL
	AT	MJ_0434	388671..389339	222	-	HEPNlike_domain	NULL	1	389209
TA_7	T	MJ_0604	535140..535442	100	-	MNTlike_domain	NULL
	AT	MJ_0605	535439..535843	134	-	HEPNlike_domain	NULL
TA_8	T	MJ_0974	907737..908186	149	-	vapC	cd09886	1	907822
	AT	MJ_0975	908158..908364	68	-	vapB	COG2880
TA_9	T	MJ_1121	1061245..1061529	94	-	vapC	cd09981
	AT	MJ_1122	1061502..1061735	77	-	vapB	COG1753
TA_10	T	MJ_1173	1111782..1112066	94	+	relE	NULL
	AT	MJ_1172	1111527..1111781	84	+	relB	NULL
TA_11	T	MJ_1215	1159633..1159893	86	-	MNTlike_domain	NULL
	AT	MJ_1216	1159865..1160230	121	-	HEPNlike_domain	NULL
TA_12	T	MJ_1217	1160241..1160537	98	-	MNTlike_domain	NULL
	AT	MJ_1216	1159865..1160230	121	-	HEPNlike_domain	NULL
TA_13	T	MJ_1305	1252588..1253031	147	-	MNTlike_domain	NULL
	AT	MJ_1304	1252154..1252612	152	-	HEPNlike_domain	NULL
TA_14	T	MJ_1379	1328519..1328821	100	+	MNTlike_domain	NULL
	AT	MJ_1380	1328814..1329050	78	+	HEPNlike_domain	NULL	1	1329026
TA_15	T	MJ_1547	1525635..1526003	122	+	MNTlike_domain	NULL	1	1525636
	AT	MJ_1548	1526057..1526425	122	+	HEPNlike_domain	NULL
TA_16	T	MJ_1680	1662396..1662863	155	+	vapC	COG1569	2	1.6625e+06
	AT	MJ_1679	1662136..1662429	97	+	vapB	COG3609
TA_1	T	MJECL30	37148..37609	153	-	PINlike_domain	cd09886
	AT	MJECL31	37596..37802	68	-	AbrBlike_domain	COG2880

## Sheet: Tkod
TA_no.	T/A	Locus	Location	Len(aa)	Strand	Family	Domain	aTSS(s)	aTSS_position(s)
TA_1	T	TK0016	13392..13808	138	-	vapC	cd09886
	AT	TK0017	13808..14023	71	-	vapB	COG2002
TA_2	T	TK0063	55059..55607	182	+	MNTlike_domain	NULL	1	55289
	AT	TK0064	55639..56019	126	+	HEPNlike_domain	NULL	1	55968
TA_3	T	TK0066	56245..56709	154	+	vapC	NULL	1	56576
	AT	TK0064	55639..56019	126	+	HEPNlike_domain	NULL
TA_4	T	TK0066	56245..56709	154	+	vapC	NULL
	AT	TK0065	56064..56264	66	+	vapB	NULL	1	56096
TA_5	T	TK0066	56245..56709	154	+	vapC	NULL
	AT	TK0067	56702..57268	188	+	Xrelike_domain	NULL	1	57075
TA_6	T	TK0128	102561..102992	143	+	vapC	NULL	1	102930
	AT	TK0126	101806..102348	180	+	Xrelike_domain	NULL	1	102327
TA_7	T	TK0128	102561..102992	143	+	vapC	NULL
	AT	TK0127	102394..102564	56	+	vapB	NULL
TA_8	T	TK0137	111037..111498	153	-	vapC	NULL
	AT	TK0138	111485..111643	52	-	vapB	NULL
TA_9	T	TK0176	146633..146965	110	-	vapC	NULL
	AT	TK0177	146953..147174	73	-	vapB	NULL	1	147146
TA_10	T	TK0191	160084..160533	149	-	vapC	cd09886
	AT	TK0192	160530..160748	72	-	vapB	COG2880
TA_11	T	TK0212	180547..181035	162	-	PINlike_domain	pfam11848
	AT	TK0213	181032..181292	86	-	COG2886like_domain	COG2886
TA_12	T	TK0222	190257..190625	122	+	MNTlike_domain	NULL
	AT	TK0221	189869..190282	137	+	HEPNlike_domain	NULL	1	189975
TA_13	T	TK0334	285109..285498	129	-	vapC	cd09886	1	285182
	AT	TK0335	285479..285682	67	-	vapB	COG2880
TA_14	T	TK0341	288510..289118	202	-	MNTlike_domain	NULL	2	288917
	AT	TK0340	288155..288523	122	-	HEPNlike_domain	NULL	2	289603
TA_15	T	TK0343	289495..289953	152	-	vapC	NULL
	AT	TK0344	289946..290110	54	-	vapB	NULL	1	289963
TA_16	T	TK0371	311827..312108	93	-	HicAlike_domain	COG1724
	AT	TK0372	312113..312496	127	-	HicBlike_domain	pfam03681	1	312371
TA_17	T	TK0374	312895..313311	138	+	vapC	cd09886	1	312896
	AT	TK0373	312678..312908	76	+	vapB	COG3905	1
TA_18	T	TK0456	383849..384262	137	-	vapC	cd09872	2	383909
	AT	TK0457	384250..384477	75	-	vapB	COG2002
TA_19	T	TK0542	463818..464276	152	-	vapC	NULL	2	463861
	AT	TK0543	464273..464440	55	-	vapB	NULL
TA_20	T	TK0696	601395..601835	146	+	vapC	COG1569	1	601661
	AT	TK0695	601072..601398	108	+	vapB	COG3609
TA_21	T	TK0734	632624..633106	160	+	vapC	cd09886
	AT	TK0733	632437..632637	66	+	vapB	COG2880	3	632477,632526,632574
TA_22	T	TK0791	690067..690333	88	-	relE	NULL
	AT	TK0792	690323..690508	61	-	relB	NULL
TA_23	T	TK0889	775093..775518	141	+	vapC	COG1569
	AT	TK0888	774854..775096	80	+	vapB	COG2002
TA_24	T	TK0910	792666..793115	149	+	vapC	cd09886
	AT	TK0909	792470..792676	68	+	vapB	COG2880
TA_25	T	TK0918	799843..800328	161	+	vapC	pfam11848	1	799924
	AT	TK0917	799611..799859	82	+	vapB	COG2886
TA_26	T	TK0962	842315..842629	104	+	MNTlike_domain	NULL	1	842554
	AT	TK0963	842626..843000	124	+	HEPNlike_domain	NULL	1	842848
TA_27	T	TK0965	844072..844332	86	-	relE	NULL	1	844267
	AT	TK0966	844322..844519	65	-	relB	NULL
TA_28	T	TK0972	848989..849390	133	-	vapC	COG4113
	AT	TK0973	849377..849598	73	-	vapB	COG3905
TA_29	T	TK0998	873115..873522	135	+	vapC	cd09886
	AT	TK0997	872843..873118	91	+	vapB	COG2002
TA_30	T	TK1014	887469..887918	149	+	vapC	cd09886	1	887512
	AT	TK1013	887282..887485	67	+	vapB	COG2880	1	887335
TA_31	T	TK1027	903459..903941	160	-	vapC	NULL	1	903585
	AT	TK1028	903910..904113	67	-	vapB	NULL	2	904064
TA_32	T	TK1069	940411..940755	114	+	mazF	NULL
	AT	TK1068	940211..940414	67	+	mazE	NULL	1	940300
TA_33	T	TK1073	942558..942863	101	+	MNTlike_domain	NULL	1	942842
	AT	TK1072	942170..942583	137	+	HEPNlike_domain	NULL	2	942375
TA_34	T	TK1075	943303..943491	62	-	PINlike_domain	NULL
	AT	TK1076	943479..943724	81	-	AbrBlike_domain	NULL	1	943614
TA_35	T	TK1128	987188..987472	94	-	MNTlike_domain	NULL
	AT	TK1127	986796..987191	131	-	HEPNlike_domain	NULL	1	986889
TA_36	T	TK1185	1041835..1042329	164	+	vapC	NULL	1	1041868
	AT	TK1184	1041578..1041880	100	+	vapB	NULL	1
TA_37	T	TK1185	1041835..1042329	164	+	NULL	COG1569	1
	AT	TK1186	1042471..1043646	391	+	NULL	pfam03444	2	1.0431e+06
TA_38	T	TK1256	1099428..1099853	141	+	vapC	cd09886	1	1099567
	AT	TK1255	1099183..1099431	82	+	vapB	COG4710	0
TA_39	T	TK1290	1131943..1132359	138	-	vapC	cd09886	1	1131940
	AT	TK1291	1132369..1132596	75	-	vapB	pfam04014
TA_40	T	TK1476	1306605..1306979	124	-	MNTlike_domain	NULL
	AT	TK1475	1306186..1306608	140	-	HEPNlike_domain	NULL
TA_41	T	TK1510	1331506..1331745	79	-	hicB	COG1724	1	1331542
	AT	TK1511	1331717..1331938	73	-	hicA	COG1598
TA_42	T	TK1644	1444332..1444778	148	-	vapC	NULL	2	1.44438e+06
	AT	TK1645	1444765..1444986	73	-	vapB	NULL
TA_43	T	TK1655	1449887..1451083	398	+	NULL	pfam12568	2	1.4499e+06
	AT	TK1654	1449584..1449883	99	+	NULL	COG1695
TA_44	T	TK1709	1500738..1501145	135	+	MNTlike_domain	NULL	1	1500986
	AT	TK1710	1501135..1501566	143	+	HEPNlike_domain	NULL
TA_45	T	TK1751	1551448..1551819	123	-	vapC	cd09981	1	1551590
	AT	TK1752	1551786..1552019	77	-	vapB	COG1753	1	1551981
TA_46	T	TK1763	1563965..1564414	149	+	vapC	cd09981	1	1564093
	AT	TK1762	1563759..1563968	69	+	vapB	COG1753
TA_47	T	TK1816	1625007..1625192	61	+	mazF	NULL	1	1625179
	AT	TK1815	1624796..1625038	80	+	mazE	NULL
TA_48	T	TK1995	1796925..1797251	108	-	NULL	cd09981	1	1797223
	AT	TK1994	1796599..1796925	108	-	NULL	smart00748
TA_49	T	TK1995	1796925..1797251	108	-	vapC	NULL	1
	AT	TK1996	1797238..1797480	80	-	vapB	NULL
TA_50	T	TK2005	1804415..1804933	172	-	vapC	COG1569
	AT	TK2006	1804885..1805217	110	-	vapB	pfam13443
TA_51	T	TK2067	1859508..1859939	143	-	vapC	NULL	1	1859861
	AT	TK2068	1859920..1860129	69	-	vapB	NULL
TA_52	T	TK2155	1932933..1933415	160	+	vapC	pfam11848	1	1933234
	AT	TK2154	1932670..1932942	90	+	vapB	COG2886
TA_53	T	TK2228	2018159..2018545	128	-	vapC	cd09872	1	2018398
	AT	TK2229	2018542..2018766	74	-	vapB	COG2002	1	2018671
TA_54	T	TK2262	2051248..2051658	136	+	vapC	COG4113
	AT	TK2261	2051024..2051260	78	+	vapB	COG2002
TA_55	T	TK2306	2088265..4	158	+	PINlike_domain	pfam11848
	AT	TK2305	2088009..2088281	90	+	COG2886like_domain	COG2886

## Sheet: Ecol
TA_no.	T/A	TA_no.	T/A	Locus	Location	Len(aa)	Strand	Family	Domain	aTSS(s)	aTSS_position(s)
TA_1	T	TA_1	T	b0225	245961..246239	92	-	relElike_domain	COG3041
	AT		AT	b0226	246242..246502	86	-	RHHlike_domain	COG3077
TA_2	T	TA_2	T	b0233	252301..252699	132	+	NULL	pfam13957
	AT		AT	b0232	252005..252298	97	+	NULL	COG2161	2	252211
TA_3	T	TA_3	T	b0245	262552..262893	113	-	yeeV	NULL
	AT		AT	b0246	262914..263231	105	-	yeeU	NULL
TA_4	T	TA_4	T	b4532	1507310..1507486	58	+	HicAlike_domain	NULL
	AT		AT	b1438	1507532..1507948	138	+	HicBlike_domain	NULL
TA_5	T	TA_5	T	b1507	1588878..1590200	440	-	HipAlike_domain	COG3550
	AT		AT	b1508	1590200..1590466	88	-	Xrelike_domain	cd00093
TA_6	T	TA_6	T	b1563	1643370..1643657	95	-	relElike_domain	COG2026	1	1643470
	AT		AT	b1564	1643657..1643896	79	-	RHHlike_domain	COG3077
TA_7	T	TA_7	T	b2004	2075136..2075504	122	+	yeeU	NULL	1	2075491
	AT		AT	b2005	2075593..2075967	124	+	yeeV	NULL
TA_8	T	TA_8	T	b4539	2087235..2087489	84	-	relElike_domain	COG4115	2	2.08725e+06
	AT		AT	b2017	2087486..2087737	83	-	PHDlike_domain	COG2161
TA_9	T	TA_9	T	b2645	2775137..2775454	105	+	yeeU	NULL	1	2775290
	AT		AT	b2646	2775475..2775804	109	+	yeeV	NULL
TA_10	T	TA_10	T	b2782	2908778..2909113	111	-	MazFlike_domain	PRK09812	2	2.90906e+06
	AT		AT	b2783	2909113..2909361	82	-	AbrBlike_domain	smart00966
TA_11	T	TA_11	T	b3022	3166270..3166566	98	-	YgiUlike_domain	NULL	2	3.16644e+06
	AT		AT	b3021	3165873..3166268	131	-	Xrelike_domain	NULL
TA_12	T	TA_12	T	b3083	3232163..3232477	104	-	relElike_domain	COG4680	1	3232331
	AT		AT	b3082	3231750..3232166	138	-	Xrelike_domain	COG5499
TA_13	T	TA_13	T	b3130	3275359..3275823	154	+	relElike_domain	NULL	2	3.27541e+06
	AT		AT	b3129	3275024..3275359	111	+	AbrBlike_domain	NULL	2	3.2752e+06
TA_14	T	TA_14	T	b3361	3488883..3489485	200	-	Ficlike_domain	PRK10347	1	3489166
	AT		AT	b3362	3489475..3489642	55	-	YhfGlike_domain	pfam10832	1	3489603
TA_15	T	TA_15	T	b3710	3889638..3890813	391	+	NULL	pfam12568	1	3889703
	AT		AT	b3711	3890788..3891747	319	+	NULL	pfam00126	2	3.89171e+06
TA_16	T	TA_16	T	b3754	3937208..3938635	475	-	NULL	pfam12568	1	3937259
	AT		AT	b3755	3938658..3939350	230	-	NULL	pfam00392	1	3938952
TA_17	T	TA_17	T	b4225	4446715..4447065	116	+	MazFlike_domain	PRK09812
	AT		AT	b4224	4446470..4446721	83	+	AbrBlike_domain	COG2002
