# Supplementary material for: The Primary Antisense Transcriptome of Halobacterium salinarum NRC-1
Source: Genes (Basel). 2019 Apr 5;10(4):280. doi: 10.3390/genes10040280 (PMC6523106; doi:10.3390/genes10040280)
Supplement: Supplementary file 1 [file genes-10-00280-s001.zip › Table S10_asRNAs_translation_genes.xls]

## Sheet: S10_translation
Replicon	aTSS_ID	asRNA_locus_ID	Strand	Start	End	Size-nt	Locus	Annotation
chr	aTSS_111	VNG_as00390_111	+	84173	84248	75	VNG_RS00390	VNG0099G||50S ribosomal protein L16
chr	aTSS_207	VNG_as00970_207	+	197207	197257	50	VNG_RS00970	VNG0239C||50S ribosomal protein L37Ae
chr	aTSS_653	VNG_as04305_653	+	845383	845406	23	VNG_RS04305	VNG1103G||50S ribosomal protein P1
chr	aTSS_654	VNG_as04315_654	+	847089	847176	87	VNG_RS04315	VNG1105G||50S ribosomal protein L1
chr	aTSS_660	VNG_as04410_660	-	860587	860616	29	VNG_RS04410	VNG1132G||30S ribosomal protein S13
chr	aTSS_661	VNG_as04415_661	-	860768	860876	108	VNG_RS04415	VNG1133G||30S ribosomal protein S4
chr	aTSS_662	VNG_as04445_662	-	863354	863476	122	VNG_RS04445	VNG1139Gm||30S ribosomal protein S9
chr	aTSS_933	VNG_as06565_933	-	1260898	1260951	53	VNG_RS06565	VNG1691G||50S ribosomal protein L23
chr	aTSS_937	VNG_as06635_937	-	1267447	1267527	80	VNG_RS06635	VNG1709G||50S ribosomal protein L6
chr	aTSS_939	VNG_as06645_939	-	1268699	1268722	23	VNG_RS06645	VNG1713G||50S ribosomal protein L19e
chr	aTSS_734	VNG_as04995_734	+	958849	958886	37	VNG_RS04995	VNG1276C||ribosome assembly factor SBDS
chr	aTSS_735	VNG_as04995_735	+	959429	959465	36	VNG_RS04995	VNG1276C||ribosome assembly factor SBDS
chr	daTSS_60	VNG_da10220_60	+	1952651	1952727	76	VNG_RS10220	VNG2612G||ribosome biogenesis/translation initiation ATPase RLI
chr	aTSS_965	VNG_as06805_965	-	1296499	1296526	27	VNG_RS06805	VNG1756G||translation initiation factor 1A 2
chr	daTSS_60	VNG_da10220_60	+	1952651	1952727	76	VNG_RS10220	VNG2612G||ribosome biogenesis/translation initiation ATPase RLI
chr	aTSS_149	VNG_as00560_149	+	114689	114905	216	VNG_RS00560	VNG0137G||tRNA CCA-pyrophosphorylase
chr	daTSS_12	VNG_da00565_12	-	115158	115258	100	VNG_RS00565	VNGt04||tRNA-Asn
chr	daTSS_18	VNG_da01565_18	-	311134	311319	185	VNG_RS01565	VNG0403G||proline--tRNA ligase
chr	daTSS_26	VNG_da03830_26	-	748766	748896	130	VNG_RS03830	VNGt14||tRNA-Lys
chr	daTSS_30	VNG_da04405_30	-	860107	860265	158	VNG_RS04405	VNGt17||tRNA-Ser
chr	aTSS_668	VNG_as04500_668	-	872269	872436	167	VNG_RS04500	VNG1153G||glutamate--tRNA ligase
chr	aTSS_669	VNG_as04500_669	-	872953	872994	41	VNG_RS04500	VNG1153G||glutamate--tRNA ligase
chr	aTSS_838	VNG_as05875_838	+	1122703	1122803	100	VNG_RS05875	VNG1510C||tRNA uridine(34) 5-carboxymethylaminomethyl modification radical SAM/GNAT enzyme Elp3
chr	daTSS_46	VNG_da06880_46	+	1313380	1313492	112	VNG_RS06880	VNG1774G||glutamyl-tRNA reductase
chr	aTSS_1007	VNG_as07110_1007	+	1355915	1356041	126	VNG_RS07110	VNG1835G||threonine--tRNA ligase
chr	aTSS_1115	VNG_as08010_1115	-	1525471	1525501	30	VNG_RS08010	VNG2072G||serine--tRNA ligase
chr	aTSS_1123	VNG_as08085_1123	-	1535292	1535479	187	VNG_RS08085	VNG2088G||tRNA (guanine(10)-N(2))-dimethyltransferase
chr	aTSS_1191	VNG_as08540_1191	-	1621346	1621451	105	VNG_RS08540	VNG2190G||isoleucine--tRNA ligase
chr	aTSS_1205	VNG_as08610_1205	+	1638843	1638886	43	VNG_RS08610	VNG2208G||tryptophan--tRNA ligase
chr	aTSS_1206	VNG_as08610_1206	+	1638888	1639052	164	VNG_RS08610	VNG2208G||tryptophan--tRNA ligase
chr	aTSS_1217	VNG_as08665_1217	+	1654026	1654062	36	VNG_RS08665	VNG2223G||leucine--tRNA ligase
chr	aTSS_1223	VNG_as08695_1223	+	1661793	1661856	63	VNG_RS08695	VNG2232G||tryptophan--tRNA ligase
chr	aTSS_1255	VNG_as08910_1255	-	1699116	1699230	114	VNG_RS08910	VNG2283G||alanine--tRNA ligase
chr	aTSS_1257	VNG_as08910_1257	-	1699801	1699846	45	VNG_RS08910	VNG2283G||alanine--tRNA ligase
chr	aTSS_1380	VNG_as09770_1380	-	1870901	1871009	108	VNG_RS09770	VNG2504G||phenylalanine--tRNA ligase subunit alpha
chr	aTSS_1414	VNG_as09965_1414	+	1909933	1910090	157	VNG_RS09965	VNG2547G||valine--tRNA ligase
plasmid_pNRC200	aTSS_2023	VNG_as11615_2023	-	241885	242155	270	VNG_RS11615	VNG6312G||arginine--tRNA ligase
