# Supplementary material for: The Primary Antisense Transcriptome of Halobacterium salinarum NRC-1
Source: Genes (Basel). 2019 Apr 5;10(4):280. doi: 10.3390/genes10040280 (PMC6523106; doi:10.3390/genes10040280)
Supplement: Supplementary file 1 [file genes-10-00280-s001.zip › Table S11_asRNAs_transposases_overlap5'.xls]

## Sheet: Legend
asRNAs in genes related to transposases, highlighted asRNAs overlap the 5’ end of transposases
Replicon	indicates if the gene is located within the main chromosome (chr) or plasmids (pNRC200 or pNRC100)
aTSS_ID	aTSS identification code
asRNA_locus_ID	asRNA locus identification code
Strand	asRNA locus orientation; Forward (+) or reverse (-)
Start	asRNA locus start position
End	asRNA locus end position
Size-nt	minimum inferred asRNA locus size
Locus	locus tag for a gene annotated as a transposase
Annotation	old locus tag and gene annotation
transposase_IS1341_type	whether this transposase encodes tnpB (yes or no) *
Overlap_5’	whether this transposase has an asRNA overlapping the 5’ region (yes or no) (highlighted)
IS_name	name of the insertion sequence harboring the transposase **
IS_family	family of the insertion sequence harboring the transposase
IS_subgroup	subgroup of the insertion sequence harboring the transposase
integrity_status	whether the insertion sequence is intact or partial †
estimated_copies	number of (near-)identical copies of asRNAs based on the number of insertion sequences annotated in the reference genome
* These transposases were classified based on the work of Gomes-Filho et al. (2015).
** Insertion sequences were annotated using ISsaga (Varani et al., 2011), and this is still a work in progress. Names and classification were inherited from reference elements available at ISfinder database (Siguier et al., 2006). Exceptions are IS1341a, IS1341b, IS1341c and unnamed, which have provisional names while elements are not submitted. Pseudo-unknown-n could not have insertion sequence …
† Intact: The annotation platform could identify the insertion sequence boundaries. Partial: The annotation platform could not identify the left or right insertion sequence boundary. Truncated and disrupted elements are within this category. Pseudo-unknown: The annotation platform could not identify an insertion sequence in this region, but we know this is a functional or non-functional transposa…
Additional information
We only show asRNAs for one representative copy of a given insertion sequence. For example, ISH3C has 15 copies within the reference genome, and for means of simplification, we can assume all of them produce the same three asRNAs (VNG_as12360_1583, VNG_as12360_1584 and VNG_as12360_1585).
asRNAs originating from daTSS were placed at the bottom of table, since they start out of insertion sequence boundaries. Insertion sequences are mobile genetic elements, so it remains elusive whether they are permanent or temporary.
References
Gomes-Filho et al. (2015)	https://www.ncbi.nlm.nih.gov/pmc/articles/PMC4615843/
Varani et al. (2011)	https://www.ncbi.nlm.nih.gov/pmc/articles/PMC3129680/
Siguier et al. (2006)	https://www.ncbi.nlm.nih.gov/pmc/articles/PMC1347377/

## Sheet: S11_as_transposases
Replicon	aTSS_ID	asRNA_locus_ID	Strand	Start	End	Size-nt	Locus	Annotation	transposase_IS1341_type	Overlap_5’	IS_name	IS_family	IS_subgroup	integrity_status	estimated_copies
chr	aTSS_10	VNG_as00050_10	+	11587	11660	73	VNG_RS00050	VNG0013C||transposase	yes	no	IS1341a	IS200/IS605	IS1341	intact	1
chr	aTSS_17	VNG_as00105_17	+	20791	20878	87	VNG_RS00105	VNG0026C||transposase	yes	no	IS1341b	IS200/IS605	IS1341	intact	1
chr	aTSS_18	VNG_as00105_18	+	20982	21084	102	VNG_RS00105	VNG0026C||transposase	yes	no	IS1341b	IS200/IS605	IS1341	intact	1
chr	aTSS_20	VNG_as00105_20	+	21380	21673	293	VNG_RS00105	VNG0026C||transposase	yes	no	IS1341b	IS200/IS605	IS1341	intact	1
chr	aTSS_23	VNG_as00110_23	-	23440	23522	82	VNG_RS00110	VNG0028C||transposase	no	no	unnamed	IS630	NA	intact	1
chr	aTSS_24	VNG_as00110_24	-	23653	23697	44	VNG_RS00110	VNG0028C||transposase	no	no	unnamed	IS630	NA	intact	1
chr	aTSS_47	VNG_as00160_47	+	35764	35805	41	VNG_RS00160	VNG0042G||transposase	yes	no	ISH39	IS200/IS605	IS1341	intact	1
chr	aTSS_73	VNG_as00205_73	+	47711	47740	29	VNG_RS00205	VNG0052H||IS4 family transposase ISH8	no	no	ISH8D	IS4	ISH8	intact	4
chr	aTSS_80	VNG_as00220_80	+	51076	51185	109	VNG_RS00220	VNG0056H||IS66 family transposase ISH10B	no	no	ISH10B	IS66	ISBst12	intact	1
chr	aTSS_224	VNG_as01140_224	-	229047	229078	31	VNG_RS01140	VNG0285C||IS200/IS605 family transposase ISH22	no	yes	ISH22	IS200/IS605	NA	intact	1
chr	aTSS_882	VNG_as06190_882	+	1189582	1189687	105	VNG_RS06190	partial;pseudo;VNG1590H||transposase	no	no	Pseudo-unknown-1	NA	NA	Pseudo-unknown	NA
chr	aTSS_883	VNG_as06190_883	+	1189718	1189773	55	VNG_RS06190	partial;pseudo;VNG1590H||transposase	no	yes	Pseudo-unknown-1	NA	NA	Pseudo-unknown	NA
chr	aTSS_1484	VNG_as10400_1484	+	1988182	1988206	24	VNG_RS10400	VNG2652H||transposase	yes	no	ISH34	IS200/IS605	NA	intact	1
chr	aTSS_1485	VNG_as10400_1485	+	1988304	1988452	148	VNG_RS10400	VNG2652H||transposase	yes	no	ISH34	IS200/IS605	NA	intact	1
chr	aTSS_1486	VNG_as10400_1486	+	1988511	1988558	47	VNG_RS10400	VNG2652H||transposase	yes	no	ISH34	IS200/IS605	NA	intact	1
chr	aTSS_1488	VNG_as10400_1488	+	1989174	1989204	30	VNG_RS10400	VNG2652H||transposase	yes	yes	ISH34	IS200/IS605	NA	intact	1
plasmid_pNRC200	aTSS_1886	VNG_as11070_1886	-	122816	122898	82	VNG_RS11070	VNG6147H||IS4 family transposase ISH8B	no	no	ISH8B	IS4	ISH8	intact	8
plasmid_pNRC200	aTSS_1887	VNG_as11070_1887	-	123005	123136	131	VNG_RS11070	VNG6147H||IS4 family transposase ISH8B	no	no	ISH8B	IS4	ISH8	intact	8
plasmid_pNRC200	aTSS_1888	VNG_as11075_1888	+	124161	124232	71	VNG_RS11075	VNG6148H||IS4 family transposase ISH32	no	no	ISH32	IS4	ISH8	partial	NA
plasmid_pNRC200	aTSS_1891	VNG_as11075_1891	+	125062	125096	34	VNG_RS11075	VNG6148H||IS4 family transposase ISH32	no	yes	ISH32	IS4	ISH8	partial	NA
plasmid_pNRC200	aTSS_1936	VNG_as11205_1936	+	154397	154490	93	VNG_RS11205	VNG6181H||transposase	yes	no	ISH35	IS200/IS605	NA	intact	1
plasmid_pNRC200	aTSS_1937	VNG_as11205_1937	+	154801	154875	74	VNG_RS11205	VNG6181H||transposase	yes	no	ISH35	IS200/IS605	NA	intact	1
plasmid_pNRC200	aTSS_1958	VNG_as11320_1958	+	182010	182043	33	VNG_RS11320	VNG6221H||transposase	yes	no	ISH12	IS200/IS605	NA	intact	2
plasmid_pNRC200	aTSS_1960	VNG_as11325_1960	+	183182	183318	136	VNG_RS11325	pseudo||IS200/IS605 family transposase	no	no	ISH12	IS200/IS605	NA	intact	2
plasmid_pNRC200	aTSS_2008	VNG_as11545_2008	-	222277	222416	139	VNG_RS11545	pseudo||transposase	no	no	Pseudo-unknown-3	NA	NA	Pseudo-unknown	NA
plasmid_pNRC200	aTSS_2056	VNG_as11690_2056	-	263165	263246	81	VNG_RS11690	||IS4 family transposase ISH30	no	no	ISH30	IS4	ISH8	partial	NA
plasmid_pNRC200	aTSS_2064	VNG_as11700_2064	+	265963	265987	24	VNG_RS11700	VNG6331H||IS4 family transposase ISH8C	no	no	ISH8C	IS4	ISH8	intact	2
plasmid_pNRC200	aTSS_2065	VNG_as11700_2065	+	266235	266407	172	VNG_RS11700	VNG6331H||IS4 family transposase ISH8C	no	no	ISH8C	IS4	ISH8	intact	2
plasmid_pNRC200	aTSS_2096	VNG_as11800_2096	-	288558	288580	22	VNG_RS11800	VNG6361G||IS200/IS605 family transposase	yes	no	IS1341c	IS200/IS605	IS1341	partial	1
plasmid_pNRC200	aTSS_2097	VNG_as11800_2097	-	288631	288663	32	VNG_RS11800	VNG6361G||IS200/IS605 family transposase	yes	no	IS1341c	IS200/IS605	IS1341	partial	1
plasmid_pNRC200	aTSS_2106	VNG_as11820_2106	+	295462	295510	48	VNG_RS11820	partial;pseudo||ISH3 family transposase	no	yes	Pseudo-unknown-4	NA	NA	Pseudo-unknown	NA
plasmid_pNRC100	aTSS_1531	VNG_as12220_1531	+	2048	2152	104	VNG_RS12220	VNG7005||ISNCY family transposase ISH7A	no	no	ISH7A	ISNCY	NA	intact	2
plasmid_pNRC100	aTSS_1532	VNG_as12220_1532	+	2549	2655	106	VNG_RS12220	VNG7005||ISNCY family transposase ISH7A	no	no	ISH7A	ISNCY	NA	intact	2
plasmid_pNRC100	aTSS_1533	VNG_as12220_1533	+	3715	3762	47	VNG_RS12220	VNG7005||ISNCY family transposase ISH7A	no	yes	ISH7A	ISNCY	NA	intact	2
plasmid_pNRC100	aTSS_1579	VNG_as12355_1579	+	30624	30673	49	VNG_RS12355	VNG7032||IS4 family transposase ISH8A	no	no	ISH8A	IS4	ISH8	intact	2
plasmid_pNRC100	aTSS_1581	VNG_as12355_1581	+	31134	31179	45	VNG_RS12355	VNG7032||IS4 family transposase ISH8A	no	no	ISH8A	IS4	ISH8	intact	2
plasmid_pNRC100	aTSS_1583	VNG_as12360_1583	-	32084	32113	29	VNG_RS12360	||ISH3 family transposase ISH3C	no	yes	ISH3C	ISH3	NA	intact	15
plasmid_pNRC100	aTSS_1584	VNG_as12360_1584	-	32540	32680	140	VNG_RS12360	||ISH3 family transposase ISH3C	no	no	ISH3C	ISH3	NA	intact	15
plasmid_pNRC100	aTSS_1585	VNG_as12360_1585	-	33101	33165	64	VNG_RS12360	||ISH3 family transposase ISH3C	no	no	ISH3C	ISH3	NA	intact	15
plasmid_pNRC100	aTSS_1591	VNG_as12370_1591	-	34515	34554	39	VNG_RS12370	VNG7034||IS5 family transposase ISH28	no	yes	ISH28	IS5	ISH1	intact	4
plasmid_pNRC100	aTSS_1592	VNG_as12370_1592	-	34804	34924	120	VNG_RS12370	VNG7034||IS5 family transposase ISH28	no	no	ISH28	IS5	ISH1	intact	4
plasmid_pNRC100	aTSS_1598	VNG_as12385_1598	-	36810	36837	27	VNG_RS12385	VNG7036||IS5 family transposase ISH11	no	yes	ISH11	IS5	NA	intact	7
plasmid_pNRC100	aTSS_1599	VNG_as12385_1599	-	37262	37304	42	VNG_RS12385	VNG7036||IS5 family transposase ISH11	no	no	ISH11	IS5	NA	intact	7
plasmid_pNRC100	aTSS_1671	VNG_as12625_1671	-	82481	82618	137	VNG_RS12625	||ISH3 family transposase ISH3B	no	no	ISH3B	ISH3	NA	intact	5
plasmid_pNRC100	aTSS_1697	VNG_as12710_1697	-	101483	101511	28	VNG_RS12710	||ISH3-like element ISH27-3 family transposase	no	yes	ISH27-3	ISH3	NA	intact	3
plasmid_pNRC100	aTSS_1700	VNG_as12710_1700	-	102402	102448	46	VNG_RS12710	||ISH3-like element ISH27-3 family transposase	no	no	ISH27-3	ISH3	NA	intact	3
plasmid_pNRC100	aTSS_1701	VNG_as12710_1701	-	102499	102563	64	VNG_RS12710	||ISH3-like element ISH27-3 family transposase	no	no	ISH27-3	ISH3	NA	intact	3
plasmid_pNRC100	aTSS_1828	VNG_as12965_1828	+	158729	158855	126	VNG_RS12965	VNG7146||transposase	no	no	ISH10	IS66	ISBst12	intact	6
plasmid_pNRC100	aTSS_1829	VNG_as12965_1829	+	160006	160028	22	VNG_RS12965	VNG7146||transposase	no	no	ISH10	IS66	ISBst12	intact	6
plasmid_pNRC200	aTSS_2139	VNG_as13680_2139	-	327531	327596	65	VNG_RS13680	VNG_6430C||IS6 family transposase ISH29	no	no	ISH29	IS6	NA	intact	1
chr	aTSS_186	VNG_as7224R_186	+	177255	177282	27	VNG_OE7224R	OE7224R (OE7224R) insertion element protein (ISH2)	no	no	ISH2	IS4	NA	intact	13
chr	daTSS_5	VNG_da00205_5	+	47153	47271	118	VNG_RS00205	VNG0052H||IS4 family transposase ISH8	no	no	ISH8D	IS4	ISH8	intact	NA
chr	daTSS_25	VNG_da03575_25	+	697046	697208	162	VNG_RS03575	VNG0918H||IS1595 family transposase ISH4	no	no	ISH4	IS1595	ISH4	intact	NA
chr	daTSS_28	VNG_da04145_28	+	811031	811179	148	VNG_RS04145	VNG1064H||ISH6 family transposase ISH6	no	no	ISH6	ISH6	NA	intact	NA
chr	daTSS_40	VNG_da06190_40	+	1189453	1189536	83	VNG_RS06190	partial;pseudo;VNG1590H||transposase	no	no	Pseudo-unknown-1	NA	NA	Pseudo-unknown	NA
plasmid_pNRC200	daTSS_84	VNG_da11545_84	-	222463	222510	47	VNG_RS11545	pseudo||transposase	no	no	Pseudo-unknown-3	NA	NA	Pseudo-unknown	NA
plasmid_pNRC100	daTSS_64	VNG_da12385_64	-	37661	37812	151	VNG_RS12385	VNG7036||IS5 family transposase ISH11	no	no	ISH11	IS5	NA	intact	NA
plasmid_pNRC200	daTSS_77	VNG_da8006A1F_77	-	92169	92381	212	VNG_OE8006A1F	(OE8006A1F) ISH3-type transposase ISH3 (nonfunctional)	no	no	Pseudo-unknown-2	NA	NA	Pseudo-unknown	NA
