# Supplementary material for: The Primary Antisense Transcriptome of Halobacterium salinarum NRC-1
Source: Genes (Basel). 2019 Apr 5;10(4):280. doi: 10.3390/genes10040280 (PMC6523106; doi:10.3390/genes10040280)
Supplement: Supplementary file 1 [file genes-10-00280-s001.zip › Table S12_riboseq-asRNA.xls]

## Sheet: Ribo-seq
Replicon	Strand	Start	End	V11	Annotation	as_locus_ID	counts	p
chr	+	21380	21673	VNG_RS00105	VNG_RS00105||VNG0026C||transposase	VNG_as00105_20	462	0,93
plasmid_pNRC100	-	36810	36837	VNG_RS12385	VNG_RS12385||VNG7036||IS5 family transposase ISH11	VNG_as12385_1598	424	1,00
plasmid_pNRC100	+	186552	186576	VNG_RS13110	VNG_RS13110||VNG7173||IS5 family transposase ISH11	VNG_as13110_1861	423	1,00
plasmid_pNRC100	-	9222	9312	VNG_RS13755	VNG_RS13755||||hypothetical protein	VNG_as13755_1539	420	1,00
chr	-	49189	49326	VNG_RS00210	VNG_RS00210||VNG0053H||hypothetical protein	VNG_da00210_6	298	0,89
chr	+	1333096	1333149	VNG_RS06985	VNG_RS06985||VNG1798H||hypothetical protein	VNG_as06985_990	289	1,00
plasmid_pNRC200	-	241885	242155	VNG_RS11615	VNG_RS11615||VNG6312G||arginine--tRNA ligase	VNG_as11615_2023	268	1,00
chr	+	1553841	1554209	VNG_RS08195	VNG_RS08195||VNG2116C||NCS2 family permease	VNG_da08195_49	220	0,93
plasmid_pNRC100	-	34515	34554	VNG_RS12370	VNG_RS12370||VNG7034||IS5 family transposase ISH28	VNG_as12370_1591	183	1,00
plasmid_pNRC100	-	150918	150946	VNG_RS12925	VNG_RS12925||||ISH3 family transposase ISH27-2	VNG_as12925_1806	149	1,00
plasmid_pNRC200	+	134804	134831	VNG_RS11105	VNG_RS11105||||ISH3 family transposase ISH3C	VNG_as11105_1910	148	1,00
plasmid_pNRC200	-	261266	261295	VNG_RS11685	VNG_RS11685||||ISH3 family transposase ISH3C	VNG_as11685_2052	147	1,00
plasmid_pNRC200	+	127811	127859	VNG_RS11080	VNG_RS11080||VNG6149H||hypothetical protein	VNG_as11080_1901	146	1,00
plasmid_pNRC200	+	274277	274304	VNG_RS11735	VNG_RS11735||||ISH3 family transposase ISH3C	VNG_as11735_2074	142	1,00
plasmid_pNRC100	-	32084	32113	VNG_RS12360	VNG_RS12360||||ISH3 family transposase ISH3C	VNG_as12360_1583	142	1,00
plasmid_pNRC100	-	101483	101511	VNG_RS12710	VNG_RS12710||||ISH3-like element ISH27-3 family transposase	VNG_as12710_1697	141	1,00
chr	+	1068925	1069083	VNG_RS05605	VNG_RS05605||VNG1440H||hypothetical protein	VNG_as05605_810	138	1,00
plasmid_pNRC200	+	129125	129151	VNG_RS11085	VNG_RS11085||||ISH3 family transposase ISH27-2	VNG_as11085_1904	137	1,00
plasmid_pNRC100	-	30074	30467	VNG_RS12350	VNG_RS12350||VNG7031||transcription initiation factor IID	VNG_da12350_63	131	0,96
chr	-	754013	754043	VNG_RS13300	VNG_RS13300||||DUF2085 domain-containing protein	VNG_as13300_569	112	1,00
chr	+	32416	32592	VNG_RS00145	VNG_RS00145||VNG0039H||MarR family transcriptional regulator	VNG_da00145_4	108	0,70
chr	-	43856	43921	VNG_RS13210	VNG_RS13210||VNG0050C,VNG_0050C||hypothetical protein	VNG_as13210_64	87	0,83
chr	-	1567871	1568044	VNG_RS08260	VNG_RS08260||VNG2131G||peptide chain release factor 1	VNG_as08260_1150	85	0,57
chr	-	1106537	1106633	VNG_RS05800	VNG_RS05800||VNG1488G||DNA-binding protein	VNG_as05800_830	78	1,00
chr	+	151791	151903	VNG_RS00725	VNG_RS00725||VNG0176H||N-acetyltransferase	VNG_da00725_14	77	1,00
chr	+	2010559	2010741	VNG_RS10500	VNG_RS10500||VNG2678H||hypothetical protein	VNG_as10500_1522	75	0,96
chr	-	39221	39315	VNG_RS00175	VNG_RS00175||VNG0045C||cell division control protein Cdc6	VNG_as00175_49	72	1,00
plasmid_pNRC200	-	324542	324711	VNG_OE6108B1F	VNG_OE6108B1F||(OE6108B1F) conserved hypothetical protein (nonfunctional)	VNG_as6108B1F_2133	70	1,00
chr	-	1096135	1096298	VNG_RS05750	VNG_RS05750||VNG1475C||hypothetical protein	VNG_as05750_826	70	0,70
chr	-	132607	132734	VNG_RS00660	VNG_RS00660||VNG0160G||PAS domain S-box protein	VNG_as00660_164	66	0,88
plasmid_pNRC100	-	146781	147096	VNG_RS13835	VNG_RS13835||partial;pseudo||hypothetical protein	VNG_da13835_72	66	0,75
chr	-	313644	313760	VNG_RS01580	VNG_RS01580||VNG0406C||glycerol-1-phosphate dehydrogenase	VNG_as01580_283	65	1,00
plasmid_pNRC100	+	2549	2655	VNG_RS12220	VNG_RS12220||VNG7005||ISNCY family transposase ISH7A	VNG_as12220_1532	63	0,93
chr	+	1194808	1195175	VNG_RS06215	VNG_RS06215||VNG1603G||glycine dehydrogenase	VNG_as06215_888	56	0,80
chr	+	62136	62420	VNG_RS00260	VNG_RS00260||VNG0063G||KR domain-containing protein	VNG_as00260_97	50	0,87
chr	+	1781793	1782014	VNG_RS09310	VNG_RS09310||VNG2377G||copper ABC transporter permease	VNG_as09310_1314	50	0,81
plasmid_pNRC200	-	29718	29846	VNG_OE7043A1F	VNG_OE7043A1F||(OE7043A1F) small CPxCG-related zinc finger protein	VNG_da7043A1F_76	46	1,00
plasmid_pNRC200	-	291046	291240	VNG_RS11805	VNG_RS11805||VNG6362G||DNA polymerase I	VNG_as11805_2100	46	0,95
chr	-	1088797	1089100	VNG_OE3105F	VNG_OE3105F||brb (OE3105F) bacteriorhodopsin-regulating basic protein	VNG_da3105F_36	46	0,54
plasmid_pNRC200	+	306589	306806	VNG_RS11890	VNG_RS11890||VNG6385H||PIN domain-containing protein	VNG_da11890_90	45	1,00
chr	+	1386869	1386983	VNG_RS07275	VNG_RS07275||VNG1875G||3-hydroxy-3-methylglutaryl-CoA reductase	VNG_as07275_1022	44	0,71
chr	-	1801802	1801917	VNG_RS09400	VNG_RS09400||VNG2400H||hypothetical protein	VNG_as09400_1335	43	1,00
chr	-	812608	812646	VNG_RS04150	VNG_RS04150||VNG1065C||FkbM family methyltransferase	VNG_as04150_629	42	1,00
chr	-	314041	314088	VNG_RS01580	VNG_RS01580||VNG0406C||glycerol-1-phosphate dehydrogenase	VNG_as01580_285	41	1,00
chr	-	1839610	1839697	VNG_RS09590	VNG_RS09590||VNG2454C||hypothetical protein	VNG_as09590_1355	41	1,00
chr	-	1097753	1097950	VNG_RS05750	VNG_RS05750||VNG1475C||hypothetical protein	VNG_da05750_37	41	0,96
chr	+	1562691	1562912	VNG_RS08235	VNG_RS08235||VNG2124C||hypothetical protein	VNG_as08235_1147	38	0,94
chr	-	1535292	1535479	VNG_RS08085	VNG_RS08085||VNG2088G||tRNA (guanine(10)-N(2))-dimethyltransferase	VNG_as08085_1123	38	0,85
chr	+	1329440	1329534	VNG_RS06960	VNG_RS06960||VNG1794C||nuclease	VNG_as06960_987	36	1,00
chr	-	1699116	1699230	VNG_RS08910	VNG_RS08910||VNG2283G||alanine--tRNA ligase	VNG_as08910_1255	36	0,97
chr	-	1188539	1188663	VNG_RS06185	VNG_RS06185||VNG1589C||hypothetical protein	VNG_as06185_878	36	0,76
chr	-	53416	53524	VNG_RS00235	VNG_RS00235||VNG0057H||hypothetical protein	VNG_as00235_84	35	1,00
chr	+	799542	799657	VNG_RS04095	VNG_RS04095||VNG1053G||TIGR04182 family glycosyltransferase	VNG_as04095_601	35	0,78
chr	+	1787101	1787259	VNG_RS09335	VNG_RS09335||VNG2383G||ribonucleotide-diphosphate reductase subunit beta	VNG_as09335_1321	33	0,77
chr	+	1661793	1661856	VNG_RS08695	VNG_RS08695||VNG2232G||tryptophan--tRNA ligase	VNG_as08695_1223	32	1,00
plasmid_pNRC200	+	266235	266407	VNG_RS11700	VNG_RS11700||VNG6331H||IS4 family transposase ISH8C	VNG_as11700_2065	32	0,98
chr	+	1610797	1610976	VNG_RS08475	VNG_RS08475||VNG2178H||hypothetical protein	VNG_as08475_1182	32	0,78
chr	-	608556	608829	VNG_RS03165	VNG_RS03165||VNG0810H||hypothetical protein	VNG_as03165_461	32	0,66
chr	-	1185210	1185252	VNG_RS06170	VNG_RS06170||VNG1587H||IS5 family transposase ISH11	VNG_as06170_872	31	1,00
plasmid_pNRC100	+	186085	186127	VNG_RS13110	VNG_RS13110||VNG7173||IS5 family transposase ISH11	VNG_as13110_1860	31	1,00
chr	+	1280722	1281067	VNG_RS06720	VNG_RS06720||VNG1732C||hypothetical protein	VNG_as06720_948	31	0,82
plasmid_pNRC100	+	30624	30673	VNG_RS12355	VNG_RS12355||VNG7032||IS4 family transposase ISH8A	VNG_as12355_1579	31	0,80
chr	+	203327	203462	VNG_RS01015	VNG_RS01015||VNG0249G||DUF5059 domain-containing protein	VNG_as01015_211	30	1,00
plasmid_pNRC200	+	183182	183318	VNG_RS11325	VNG_RS11325||pseudo||IS200/IS605 family transposase	VNG_as11325_1960	30	1,00
chr	-	632930	633098	VNG_RS03270	VNG_RS03270||VNG0834C||DUF106 domain-containing protein	VNG_as03270_470	30	0,96
chr	-	59612	59770	VNG_RS00250	VNG_RS00250||VNG0061C||hypothetical protein	VNG_as00250_94	30	0,58
plasmid_pNRC200	-	216354	216428	VNG_RS11515	VNG_RS11515||VNG6281G||ABC transporter ATP-binding protein	VNG_as11515_1999	29	1,00
chr	+	501791	501918	VNG_RS02595	VNG_RS02595||VNG0657G||cytochrome-c oxidase	VNG_as02595_395	29	0,73
chr	-	2011811	2011836	VNG_RS10505	VNG_RS10505||VNG2679G||major cell surface glycoprotein	VNG_as10505_1525	28	1,00
plasmid_pNRC200	+	323848	323890	VNG_RS11995	VNG_RS11995||VNG6421H||IS5 family transposase ISH11	VNG_as11995_2131	28	1,00
plasmid_pNRC100	-	37262	37304	VNG_RS12385	VNG_RS12385||VNG7036||IS5 family transposase ISH11	VNG_as12385_1599	28	1,00
plasmid_pNRC100	+	66858	66968	VNG_RS12545	VNG_RS12545||VNG7066||hypothetical protein	VNG_as12545_1641	28	1,00
chr	+	1530856	1531056	VNG_RS08060	VNG_RS08060||VNG2084G||phosphonate ABC transporter, permease protein PhnE	VNG_as08060_1121	28	0,86
chr	+	316337	316620	VNG_RS01595	VNG_RS01595||VNG0409C||S9 family peptidase	VNG_as01595_287	28	0,64
plasmid_pNRC100	+	22128	22292	VNG_RS12315	VNG_RS12315||VNG7024||protein gvpD	VNG_as12315_1568	27	0,65
chr	+	992981	993016	VNG_RS05190	VNG_RS05190||VNG1329H||hypothetical protein	VNG_as05190_762	24	1,00
plasmid_pNRC100	-	129745	129786	VNG_RS12800	VNG_RS12800||VNG7115||HD family hydrolase	VNG_as12800_1759	24	1,00
plasmid_pNRC100	-	156421	156531	VNG_RS12950	VNG_RS12950||VNG7143||hypothetical protein	VNG_as12950_1818	24	1,00
chr	+	2010879	2010955	VNG_RS10500	VNG_RS10500||VNG2678H||hypothetical protein	VNG_as10500_1524	24	0,88
plasmid_pNRC100	+	114999	115176	VNG_RS12750	VNG_RS12750||VNG7103||hypothetical protein	VNG_da12750_68	24	0,87
chr	-	591161	591281	VNG_RS03075	VNG_RS03075||VNG0786G||halocyanin	VNG_da03075_23	23	0,87
chr	-	1688513	1688843	VNG_RS08850	VNG_RS08850||VNG2269G||preprotein translocase subunit TatC	VNG_as08850_1243	23	0,54
chr	+	1620457	1620671	VNG_RS08530	VNG_RS08530||VNG2187H||hypothetical protein	VNG_as08530_1190	22	0,87
chr	+	503040	503192	VNG_RS02595	VNG_RS02595||VNG0657G||cytochrome-c oxidase	VNG_as02595_398	22	0,87
chr	-	105394	105639	VNG_RS00500	VNG_RS00500||VNG0123G||ABC transporter ATP-binding protein	VNG_as00500_139	22	0,75
chr	+	1853362	1853597	VNG_RS09685	VNG_RS09685||VNG2476C||ATP-dependent DNA helicase	VNG_da09685_55	21	0,83
chr	+	1209136	1209382	VNG_RS06295	VNG_RS06295||VNG1623G||heme A synthase	VNG_as06295_899	21	0,75
chr	+	35764	35805	VNG_RS00160	VNG_RS00160||VNG0042G||transposase	VNG_as00160_47	21	0,64
chr	+	1678625	1678693	VNG_RS08800	VNG_RS08800||VNG2256G||DNA polymerase III sliding clamp	VNG_as08800_1237	20	1,00
chr	-	2007959	2008085	VNG_RS10495	VNG_RS10495||VNG2677H||hypothetical protein	VNG_as10495_1514	20	1,00
plasmid_pNRC200	-	184127	184196	VNG_RS11330	VNG_RS11330||VNG6223C||TrkA family potassium uptake protein	VNG_as11330_1962	20	0,77
