# Supplementary material for: The Primary Antisense Transcriptome of Halobacterium salinarum NRC-1
Source: Genes (Basel). 2019 Apr 5;10(4):280. doi: 10.3390/genes10040280 (PMC6523106; doi:10.3390/genes10040280)
Supplement: Supplementary file 1 [file genes-10-00280-s001.zip › Table S13_aTSS_comparison_Hsa_Hvo_Natr.xls]

## Sheet: subtitles
Supplemental Table 13:aTSSs conserved between H. salinarum and H. volcanii
Replicon_NRC-1	indicates if the gene is in the main chromosome (chr) or plasmids (pNRC200 or pNRC100)
asRNA_strand_NRC-1	Strand polarity of the asRNA locus in H. salinarum. Forward (+) or reverse (-)
Start_asRNA_NRC-1	asRNA locus start position anotated in H. salinarum (corresponds to 5’ end if forward, 3’ if gene is in reverse strand)
End_asRNA_NRC-1	asRNA locus end position anotated in H. salinarum(corresponds to 3’ end if forward, 5’ if gene is in reverse strand)
Gene_annotation_NRC-1	old VNG locus || annotated protein function in H. salinarum
Locus_NRC-1	VNG_RS locus name from 2018 NCBI H. salinarum annotation
aTSS_ID_NRC-1	identification of the aTSS mapped for the gene in H. salinarum
Start_gene_NRC-1	Gene locus start position anotated in H. salinarum (corresponds to 5’ end if forward, 3’ if gene is in reverse strand)
End_gene_NRC-1	Gene locus end position anotated in H. salinarum(corresponds to 3’ end if forward, 5’ if gene is in reverse strand)
Gene_size_NRC-1	H. salinarum gene size (nt)
aTSS_relative_position_NRC-1	relative position of the mapped aTSS in H. salinarum gene
Old_locus_Hvol	old VNG locus in H. volcanii
Locus_Hvol	locus name from NCBI H. volcanii annotation
aTSS_ID_Hvol	identification of the aTSS mapped for the gene in H. volcanii
aTSS_position_Hvol	position of the mapped aTSS in H. volcanii gene
aTSS_strand_Hvol	Strand polarity of the aTSS mapped in H. volcanii. Forward (+) or reverse (-)
Gene_annotation_Hvol	annotated protein function in H. volcanii
Start_gene_Hvol	Gene locus start position anotated in H. volcanii (corresponds to 5’ end if forward, 3’ if gene is in reverse strand)
End_gene_Hvol	Gene locus end position anotated in H. volcanii (corresponds to 3’ end if forward, 5’ if gene is in reverse strand)
Gene_size_Hvol	H. volcanii gene size (nt)
aTSS_relative_position_Hvol	relative position of the mapped aTSS in H. volcanii gene
Relative Distance	Differences between relative positions of aTSSs in H. salinarum and H. volcanii orthologous gene
Old_locus_NJ7	old NJ7G locus in Natrinema sp. J7-2
Locus_NJ7	NJ7G locus in Natrinema sp. J7-2

## Sheet: comparison H. salinarum, H. volcanii and Natrimena sp.
Replicon_NRC-1	asRNA_strand_NRC-1	Start_asRNA_NRC-1	End_asRNA_NRC-1	Gene_annotation_NRC-1	Locus_NRC-1	aTSS_ID_NRC-1	Start_gene_NRC-1	End_gene_NRC-1	Gene_size_NRC-1	aTSS_relative_position_NRC-1	Old_locus_Hvol	Locus_Hvol	aTSS_ID_Hvol	aTSS_position_Hvol	aTSS_strand_Hvol	Gene_annotation_Hvol	Gene_start_Hvol	Gene_end_Hvol	Gene_size_Hvol	aTSS_relative_position_Hvol	Relative Distance	Old_locus_NJ7	Locus_NJ7
chr	+	40418	40532	VNG0046G||UDP-glucose/GDP-mannose dehydrogenase family protein	VNG_RS00180	aTSS_51	39611	40903	1292	37.5387	HVO_1531	HVO_RS12055	TSS_016277	1399863	+	UDP-glucose dehydrogenase	1399056	1400348	1292	37.5387	0	NJ7G_1732	NJ7G_RS07345
chr	+	83950	84050	VNG0099G||50S ribosomal protein L16	VNG_RS00390	aTSS_110	83885	84415	530	87.7358	HVO_0484	HVO_RS07045	TSS_005395	432657	+	50S ribosomal protein L10.eR	432592	433122	530	87.7358	0	NJ7G_0223	NJ7G_RS00905
chr	+	1985799	1985864	VNG2649G||elongation factor 1-alpha	VNG_RS10385	aTSS_1482	1984713	1985978	1265	14.1502	HVO_0359	HVO_RS06435	TSS_035791	327855	-	translation elongation factor aEF-1 subunit alpha	327676	328941	1265	14.1502	0	NJ7G_2373	NJ7G_RS09900
chr	+	1998685	1998730	VNG2665G||DNA-directed RNA polymerase subunit B'	VNG_RS10445	aTSS_1497	1998659	2000485	1826	98.5761	HVO_0348	HVO_RS06380	TSS_035720	315689	-	DNA-directed RNA polymerase subunit B	313886	315715	1829	98.5785	0.0023355	NJ7G_0209	NJ7G_RS00835
chr	-	488839	489032	VNG0639G||NADH dehydrogenase	VNG_RS02530	aTSS_382	487990	489045	1055	98.7678	HVO_0981	HVO_RS09400	TSS_041917	893072	-	NADH dehydrogenase-like complex subunit H	892036	893085	1049	98.7607	0.00704801	NJ7G_3749	NJ7G_RS15745
chr	+	1315458	1315500	VNG1776G||Lrp/AsnC family transcriptional regulator	VNG_RS06890	aTSS_971	1315383	1316441	1058	92.9112	HVO_2313	HVO_RS15835	TSS_025024	2180363	+	heme biosynthesis protein NirGH	2180288	2181349	1061	92.9312	0.0200439	NJ7G_2497	NJ7G_RS10425
chr	+	1577882	1577975	VNG2144G||ATP synthase subunit I	VNG_RS08320	aTSS_1154	1577784	1579952	2168	95.4797	HVO_0311	HVO_RS06205	TSS_035402	280878	-	A-type ATP synthase subunit I	278777	280978	2201	95.4566	0.0230942	NJ7G_2781	NJ7G_RS11615
chr	+	1985799	1985864	VNG2649G||elongation factor 1-alpha	VNG_RS10385	aTSS_1482	1984713	1985978	1265	14.1502	HVO_2413	HVO_RS16320	TSS_057410	2282010	-	translation elongation factor aEF-1 subunit alpha	2281831	2283093	1262	14.1838	0.0336376	NJ7G_2373	NJ7G_RS09900
chr	-	490769	490869	VNG0646G||NADH-quinone oxidoreductase subunit L	VNG_RS02555	aTSS_384	490430	492508	2078	21.1261	HVO_0986	HVO_RS09425	TSS_041935	895012	-	NADH dehydrogenase-like complex subunit L	894580	896616	2036	21.2181	0.0919919	NJ7G_3754	NJ7G_RS15770
chr	-	1066376	1066479	VNG1435G||aspartate-semialdehyde dehydrogenase	VNG_RS05590	aTSS_805	1065778	1066809	1031	67.9922	HVO_2487	HVO_RS16695	TSS_058232	2356770	-	aspartate-semialdehyde dehydrogenase	2356066	2357100	1034	68.0851	0.0928658	NJ7G_0760	NJ7G_RS03275
chr	+	1223963	1224117	VNG1644G||ribonucleoside-diphosphate reductase, adenosylcobalamin-dependent	VNG_RS06370	aTSS_913	1221158	1224313	3155	11.0935	HVO_2452	HVO_RS16520	TSS_026408	2322949	+	ribonucleoside-diphosphate reductase	2320189	2323290	3101	10.9965	0.0970496	NJ7G_1568	NJ7G_RS06675
chr	-	1945632	1945732	VNG2602G||SLC13 family permease	VNG_RS10175	aTSS_1444	1944035	1945891	1856	91.4332	HVO_1998	HVO_RS14295	TSS_052566	1844610	-	arsenite transport protein	1842959	1844767	1808	91.3164	0.116818	NJ7G_0454	NJ7G_RS01930
chr	+	1578771	1578871	VNG2144G||ATP synthase subunit I	VNG_RS08320	aTSS_1157	1577784	1579952	2168	54.4742	HVO_0311	HVO_RS06205	TSS_035395	279973	-	A-type ATP synthase subunit I	278777	280978	2201	54.3389	0.135233	NJ7G_2781	NJ7G_RS11615
chr	-	493387	493484	VNG0647G||oxidoreductase	VNG_RS02560	aTSS_388	492509	494068	1559	62.5401	HVO_0987	HVO_RS09430	TSS_041960	897567	-	NADH dehydrogenase-like complex subunit M	896613	898142	1529	62.3937	0.146368	NJ7G_3755	NJ7G_RS15775
chr	+	754854	754918	VNG0989C||integrase	VNG_RS03850	aTSS_571	754459	755481	1022	61.3503	HVO_1839	HVO_1839	TSS_019533	1700098	+	phage integrase/site-specific recombinase	1699699	1700727	1028	61.1868	0.163523	NJ7G_3470	NJ7G_RS14545
chr	-	135786	135808	VNG0161G||glutamate dehydrogenase	VNG_RS00665	aTSS_167	135504	136793	1289	23.5842	HVO_1451	HVO_RS11705	TSS_046677	1322670	-	glutamate dehydrogenase	1322369	1323655	1286	23.4059	0.178264	NJ7G_1939	NJ7G_RS08150
chr	-	1674805	1674905	VNG2251G||S-adenosyl-L-homocysteine hydrolase	VNG_RS08775	aTSS_1233	1674660	1675943	1283	19.0959	HVO_0167	HVO_RS05520	TSS_033971	151907	-	adenosylhomocysteinase	151659	152945	1286	19.2846	0.188734	NJ7G_0602	NJ7G_RS02545
chr	+	1986141	1986188	VNG2650G||homoserine dehydrogenase	VNG_RS10390	aTSS_1483	1986133	1987086	953	99.1605	HVO_0358	HVO_RS06430	TSS_035788	327479	-	homoserine dehydrogenase	326532	327485	953	99.3704	0.209864	NJ7G_2409	NJ7G_RS10055
chr	+	589375	589475	VNG0782H||hypothetical protein	VNG_RS03065	aTSS_454	588702	590003	1301	48.2706	HVO_1020	HVO_RS09595	TSS_011474	930275	+	PBS lyase HEAT-like repeat domain-containing protein	929621	930880	1259	48.054	0.21655	NJ7G_3136	NJ7G_RS13190
chr	+	1351549	1351649	VNG1830G||CTP synthetase	VNG_RS07090	aTSS_1000	1350047	1351708	1661	9.57255	HVO_2624	HVO_RS17370	TSS_059917	2474771	-	CTP synthase	2474617	2476266	1649	9.33899	0.233553	NJ7G_2726	NJ7G_RS11385
chr	+	1995311	1995394	VNG2662G||DNA-directed RNA polymerase subunit A''	VNG_RS10435	aTSS_1494	1994558	1995751	1193	36.8818	HVO_0350	HVO_RS06390	TSS_035741	319106	-	DNA-directed RNA polymerase subunit A	318645	319904	1259	36.6164	0.265448	NJ7G_0207	NJ7G_RS00825
chr	+	644380	644480	VNG0849C||hypothetical protein	VNG_RS03325	aTSS_482	643071	644420	1349	2.96516	HVO_1625	HVO_RS12505	TSS_017352	1493140	+	hypothetical protein	1491229	1493193	1964	2.69857	0.266585	NJ7G_3010	NJ7G_RS12635
chr	-	56759	56811	VNG0059H||IS4 family transposase ISH8B	VNG_RS00245	aTSS_88	56287	57561	1274	41.1303	HVO_1106	HVO_RS10010	TSS_012294	1010425	+	ISH8-type transposase	1009657	1010955	1298	40.832	0.298249	NJ7G_3927
chr	-	56759	56811	VNG0059H||IS4 family transposase ISH8B	VNG_RS00245	aTSS_88	56287	57561	1274	41.1303	HVO_2830	HVO_RS18385	TSS_029895	2665470	+	ISH8-type transposase	2664702	2666000	1298	40.832	0.298249	NJ7G_3927
chr	+	266345	266397	VNG0337H||IS4 family transposase ISH8B	VNG_RS01330	aTSS_251	265595	266869	1274	41.1303	HVO_1106	HVO_RS10010	TSS_012294	1010425	+	ISH8-type transposase	1009657	1010955	1298	40.832	0.298249	NJ7G_3927
chr	+	266345	266397	VNG0337H||IS4 family transposase ISH8B	VNG_RS01330	aTSS_251	265595	266869	1274	41.1303	HVO_2830	HVO_RS18385	TSS_029895	2665470	+	ISH8-type transposase	2664702	2666000	1298	40.832	0.298249	NJ7G_3927
chr	-	1608661	1608717	VNG2175H||IS4 family transposase ISH8B	VNG_RS08470	aTSS_1176	1608193	1609467	1274	41.1303	HVO_1106	HVO_RS10010	TSS_012294	1010425	+	ISH8-type transposase	1009657	1010955	1298	40.832	0.298249	NJ7G_3927
chr	-	1608661	1608717	VNG2175H||IS4 family transposase ISH8B	VNG_RS08470	aTSS_1176	1608193	1609467	1274	41.1303	HVO_2830	HVO_RS18385	TSS_029895	2665470	+	ISH8-type transposase	2664702	2666000	1298	40.832	0.298249	NJ7G_3927
chr	-	1945505	1945605	VNG2602G||SLC13 family permease	VNG_RS10175	aTSS_1441	1944035	1945891	1856	84.5905	HVO_1998	HVO_RS14295	TSS_052565	1844494	-	arsenite transport protein	1842959	1844767	1808	84.9004	0.309925	NJ7G_0454	NJ7G_RS01930
chr	-	213582	213699	VNG0264H||nucleotide pyrophosphatase	VNG_RS01065	aTSS_215	213067	214425	1358	46.539	HVO_0743	HVO_RS08265	TSS_039325	663922	-	sulfatase arylsulfatase A-like protein	663290	664639	1349	46.8495	0.31049	NJ7G_1060	NJ7G_RS04530
chr	-	1945517	1945617	VNG2602G||SLC13 family permease	VNG_RS10175	aTSS_1442	1944035	1945891	1856	85.2371	HVO_1998	HVO_RS14295	TSS_052565	1844494	-	arsenite transport protein	1842959	1844767	1808	84.9004	0.336626	NJ7G_0454	NJ7G_RS01930
chr	+	1386869	1386983	VNG1875G||3-hydroxy-3-methylglutaryl-CoA reductase	VNG_RS07275	aTSS_1022	1386216	1387433	1217	46.3435	HVO_2583	HVO_RS17175	TSS_059487	2435406	-	hydroxymethylglutaryl-CoA reductase (NADPH)	2434849	2436060	1211	45.995	0.348422	NJ7G_4215	NJ7G_RS17725
chr	-	1973386	1973430	VNG2636G||excinuclease ABC subunit UvrA	VNG_RS10310	aTSS_1474	1971212	1974160	2948	75.2374	HVO_0393	HVO_RS06595	TSS_035989	349733	-	excinuclease ABC subunit A	347502	350453	2951	75.6015	0.364042	NJ7G_2437	NJ7G_RS10180
chr	+	448372	448432	VNG0585H||hypothetical protein	VNG_RS02305	aTSS_364	448314	448700	386	84.9741	HVO_0843	HVO_RS08745	TSS_009016	759319	+	hypothetical protein	759259	759648	389	84.5758	0.398258
chr	-	800588	800688	VNG1054G||polysaccharide biosynthesis protein	VNG_RS04100	aTSS_604	800415	801842	1427	19.131	HVO_2055	HVO_2055	TSS_021701	1904919	+	putative transport protein	1903778	1905196	1418	19.5346	0.403512	NJ7G_1725	NJ7G_RS07330
chr	-	806140	806240	VNG1058H||hypothetical protein	VNG_RS04120	aTSS_622	805308	806426	1118	83.3631	HVO_1523	aglQ	TSS_016124	1386556	+	agl cluster protein AglQ	1386375	1387490	1115	83.7668	0.403668
chr	+	560889	560951	VNG0745G||AbrB family transcriptional regulator	VNG_RS02925	aTSS_441	560272	562254	1982	68.8698	HVO_2846	HVO_RS18465	TSS_030114	2683357	+	stage V sporulation protein R-like protein	2682740	2684749	2009	69.2882	0.418375	NJ7G_3366	NJ7G_RS14105
chr	+	1577873	1577973	VNG2144G||ATP synthase subunit I	VNG_RS08320	aTSS_1153	1577784	1579952	2168	95.8948	HVO_0311	HVO_RS06205	TSS_035402	280878	-	A-type ATP synthase subunit I	278777	280978	2201	95.4566	0.438223	NJ7G_2781	NJ7G_RS11615
chr	+	35764	35805	VNG0042G||transposase	VNG_RS00160	aTSS_47	34651	35931	1280	13.0469	HVO_2434	HVO_RS16425	TSS_057638	2301941	-	IS1341-type transposase	2301770	2303038	1268	13.4858	0.438929	NJ7G_3856	NJ7G_RS19080
chr	-	491520	491620	VNG0646G||NADH-quinone oxidoreductase subunit L	VNG_RS02555	aTSS_386	490430	492508	2078	57.2666	HVO_0986	HVO_RS09425	TSS_041943	895737	-	NADH dehydrogenase-like complex subunit L	894580	896616	2036	56.8271	0.439491	NJ7G_3754	NJ7G_RS15770
chr	+	644380	644480	VNG0849C||hypothetical protein	VNG_RS03325	aTSS_482	643071	644420	1349	2.96516	HVO_1625	HVO_RS12505	TSS_017351	1493126	+	hypothetical protein	1491229	1493193	1964	3.41141	0.446246	NJ7G_3010	NJ7G_RS12635
chr	-	1260898	1260951	VNG1691G||50S ribosomal protein L23	VNG_RS06565	aTSS_933	1260793	1261047	254	62.2047	HVO_2562	HVO_RS17070	TSS_027249	2417530	+	50S ribosomal protein L23	2417434	2417685	251	61.753	0.451736	NJ7G_2070	NJ7G_RS08675
chr	-	2013356	2013579	VNG2679G||major cell surface glycoprotein	VNG_RS10505	aTSS_1530	2011681	2014239	2558	74.1986	HVO_2072	HVO_RS14660	TSS_053520	1925744	-	cell surface glycoprotein	1923913	1926396	2483	73.7414	0.457151	NJ7G_0389	NJ7G_RS01635
chr	-	815986	816164	VNG1068G||oligosaccharyl transferase, archaeosortase A system-associated	VNG_RS04165	aTSS_638	815317	818580	3263	25.9577	HVO_1530	HVO_RS12050	TSS_047486	1396540	-	oligosaccharyltransferase AglB	1395734	1398898	3164	25.4741	0.483624	NJ7G_1722	NJ7G_RS07315
chr	+	1746187	1746287	VNG2338G||intein-containing DNA polymerase II large subunit	VNG_RS09160	aTSS_1289	1746166	1750278	4112	99.4893	HVO_0065	HVO_RS05010	TSS_032977	67616	-	DNA polymerase D polymerase subunit DP2	64044	67652	3608	99.0022	0.487082	NJ7G_0394	NJ7G_RS01660
chr	+	1311911	1311967	VNG1770C||AarF/ABC1/UbiB kinase family protein	VNG_RS06860	aTSS_969	1310187	1311929	1742	1.0333	HVO_2302	HVO_RS15780	TSS_024970	2171648	+	putative ubiquinone biosynthesis transmembrane protein	2169999	2171675	1676	1.61098	0.577683	NJ7G_2617	NJ7G_RS10955
chr	+	501791	501918	VNG0657G||cytochrome-c oxidase	VNG_RS02595	aTSS_395	501272	503053	1781	70.8591	HVO_0907	HVO_RS09045	TSS_009936	824579	+	cox-type terminal oxidase subunit I	824054	825817	1763	70.2212	0.637854	NJ7G_0748	NJ7G_RS03220
chr	+	1781793	1782014	VNG2377G||copper ABC transporter permease	VNG_RS09310	aTSS_1314	1781563	1782360	797	71.1418	HVO_3001	HVO_RS19225	TSS_031895	2833578	+	ABC transporter permease	2833318	2834241	923	71.831	0.689204	NJ7G_0649	NJ7G_RS02775
chr	-	1945524	1945624	VNG2602G||SLC13 family permease	VNG_RS10175	aTSS_1443	1944035	1945891	1856	85.6142	HVO_1998	HVO_RS14295	TSS_052565	1844494	-	arsenite transport protein	1842959	1844767	1808	84.9004	0.713782	NJ7G_0454	NJ7G_RS01930
chr	+	562146	562246	VNG0745G||AbrB family transcriptional regulator	VNG_RS02925	aTSS_442	560272	562254	1982	5.44904	HVO_2846	HVO_RS18465	TSS_030121	2684625	+	stage V sporulation protein R-like protein	2682740	2684749	2009	6.17222	0.723184	NJ7G_3366	NJ7G_RS14105
chr	+	1223525	1223641	VNG1644G||ribonucleoside-diphosphate reductase, adenosylcobalamin-dependent	VNG_RS06370	aTSS_912	1221158	1224313	3155	24.9762	HVO_2452	HVO_RS16520	TSS_026405	2322493	+	ribonucleoside-diphosphate reductase	2320189	2323290	3101	25.7014	0.725158	NJ7G_1568	NJ7G_RS06675
chr	+	1909933	1910090	VNG2547G||valine--tRNA ligase	VNG_RS09965	aTSS_1414	1908841	1911486	2645	58.7146	HVO_2945	HVO_RS18945	TSS_031281	2776822	+	valyl-tRNA synthetase	2775763	2778375	2612	59.4564	0.7418	NJ7G_2479	NJ7G_RS10350
chr	+	1828255	1828415	VNG2436G||argininosuccinate lyase	VNG_RS09530	aTSS_1347	1827624	1829081	1457	56.6918	HVO_0048	HVO_RS04935	TSS_000578	47452	+	argininosuccinate lyase	46806	48272	1466	55.9345	0.757317	NJ7G_0265	NJ7G_RS01095
chr	+	589367	589446	VNG0782H||hypothetical protein	VNG_RS03065	aTSS_453	588702	590003	1301	48.8855	HVO_1020	HVO_RS09595	TSS_011474	930275	+	PBS lyase HEAT-like repeat domain-containing protein	929621	930880	1259	48.054	0.831462	NJ7G_3136	NJ7G_RS13190
chr	+	1314552	1314652	VNG1774G||glutamyl-tRNA reductase	VNG_RS06880	aTSS_970	1313406	1314716	1310	12.5191	HVO_2311	HVO_RS15825	TSS_025019	2179457	+	glutamyl-tRNA reductase	2178257	2179642	1385	13.3574	0.838317	NJ7G_2499	NJ7G_RS10435
chr	+	384622	384851	VNG0498C||hypothetical protein	VNG_RS01940	aTSS_324	384499	385005	506	75.6917	HVO_1595	HVO_RS12370	TSS_048444	1467043	-	hypothetical protein	1466642	1467178	536	74.8134	0.878267	NJ7G_0893	NJ7G_RS03855
chr	+	335088	335188	VNG0436G||sodium:proton antiporter	VNG_RS01695	aTSS_295	335061	336626	1565	98.2748	HVO_1394	HVO_RS11420	TSS_015035	1266222	+	Na+/H+ antiporter NhaC	1266209	1267759	1550	99.1613	0.88653	NJ7G_1130	NJ7G_RS04830
chr	-	675391	675425	VNG0889G||DNA gyrase subunit A	VNG_RS03475	aTSS_500	674013	676487	2474	57.0736	HVO_1573	HVO_RS12255	TSS_048121	1444768	-	DNA gyrase subunit A	1443314	1445902	2588	56.1824	0.891185	NJ7G_0850	NJ7G_RS03680
chr	+	326999	327074	VNG0422G||cytochrome P450	VNG_RS01640	aTSS_293	326955	328298	1343	96.7238	HVO_0038	HVO_RS04885	TSS_000501	35834	+	cytochrome P450	35776	37152	1376	95.7849	0.938869
chr	+	1466647	1466717	VNG1985C||sodium:proton antiporter	VNG_RS07690	aTSS_1075	1465420	1467030	1610	23.7888	HVO_1605	HVO_RS12415	TSS_048552	1476001	-	NhaC-type sodium/hydrogen antiporter	1475645	1477207	1562	22.7913	0.997527	NJ7G_1948	NJ7G_RS08185
chr	+	740489	740574	VNG0971G||chemotaxis protein CheA	VNG_RS03785	aTSS_552	739838	741844	2006	67.5474	HVO_1223	HVO_RS10580	TSS_013469	1113275	+	taxis sensor histidine kinase CheA	1112561	1114831	2270	68.5463	0.998898	NJ7G_3528	NJ7G_RS14815
chr	-	1242680	1242750	VNG1667G||ATPase	VNG_RS06465	aTSS_926	1242669	1244897	2228	3.63555	HVO_2380	HVO_RS16160	TSS_025690	2247134	+	cell division control protein 48	2245008	2247239	2231	4.70641	1.07086	NJ7G_1543	NJ7G_RS06570
chr	+	203327	203462	VNG0249G||DUF5059 domain-containing protein	VNG_RS01015	aTSS_211	203276	205708	2432	97.903	HVO_1228	HVO_RS10605	TSS_044685	1121418	-	halocyanin	1118978	1121443	2465	98.9858	1.08284	NJ7G_0765	NJ7G_RS03300
chr	-	1535596	1535742	VNG2089H||hypothetical protein	VNG_RS08090	aTSS_1124	1535505	1535945	440	53.8636	HVO_0237	HVO_RS05860	TSS_034580	214212	-	ribonuclease BN	213507	214844	1337	52.73	1.13364	NJ7G_1664	NJ7G_RS07080
chr	-	2011811	2011836	VNG2679G||major cell surface glycoprotein	VNG_RS10505	aTSS_1525	2011681	2014239	2558	6.05942	HVO_2072	HVO_RS14660	TSS_053500	1924035	-	cell surface glycoprotein	1923913	1926396	2483	4.91341	1.14601	NJ7G_0389	NJ7G_RS01635
chr	+	326999	327074	VNG0422G||cytochrome P450	VNG_RS01640	aTSS_293	326955	328298	1343	96.7238	HVO_0038	HVO_RS04885	TSS_000499	35805	+	cytochrome P450	35776	37152	1376	97.8924	1.16869
chr	-	1629200	1629275	VNG2201G||heavy metal translocating P-type ATPase	VNG_RS08575	aTSS_1199	1629182	1631587	2405	3.86694	HVO_0940	HVO_RS09200	TSS_010240	854300	+	heavy-metal transporting CPx-type ATPase	851945	854425	2480	5.04032	1.17338	NJ7G_3091	NJ7G_RS12975
chr	-	211537	211623	VNG0259G||inorganic pyrophosphatase	VNG_RS01055	aTSS_214	211101	211634	533	97.9362	HVO_0729	HVO_RS08200	TSS_007715	652489	+	inorganic pyrophosphatase	652485	653018	533	99.2495	1.31332	NJ7G_1063	NJ7G_RS04535
chr	-	491520	491620	VNG0646G||NADH-quinone oxidoreductase subunit L	VNG_RS02555	aTSS_386	490430	492508	2078	57.2666	HVO_0986	HVO_RS09425	TSS_041942	895719	-	NADH dehydrogenase-like complex subunit L	894580	896616	2036	55.943	1.32358	NJ7G_3754	NJ7G_RS15770
chr	+	1781714	1781814	VNG2377G||copper ABC transporter permease	VNG_RS09310	aTSS_1313	1781563	1782360	797	81.054	HVO_3001	HVO_RS19225	TSS_031894	2833480	+	ABC transporter permease	2833318	2834241	923	82.4485	1.39459	NJ7G_0649	NJ7G_RS02775
chr	+	252428	252521	VNG0321G||SPFH/Band 7/PHB domain protein	VNG_RS01275	aTSS_243	251940	253118	1178	58.5739	HVO_0801	HVO_RS08545	TSS_008593	721075	+	stomatin-prohibitin-like protein	720565	721839	1274	59.9686	1.39475	NJ7G_3375	NJ7G_RS14150
chr	-	1184680	1184780	VNG1587H||IS5 family transposase ISH11	VNG_RS06170	aTSS_871	1184767	1185759	992	1.31048	HVO_0864	HVO_RS08840	TSS_009462	780344	+	transposase ISH11	779373	780371	998	2.70541	1.39493	NJ7G_1161
chr	-	56759	56811	VNG0059H||IS4 family transposase ISH8B	VNG_RS00245	aTSS_88	56287	57561	1274	41.1303	HVO_2830	HVO_RS18385	TSS_029894	2665448	+	ISH8-type transposase	2664702	2666000	1298	42.527	1.39667	NJ7G_3927
chr	+	266345	266397	VNG0337H||IS4 family transposase ISH8B	VNG_RS01330	aTSS_251	265595	266869	1274	41.1303	HVO_2830	HVO_RS18385	TSS_029894	2665448	+	ISH8-type transposase	2664702	2666000	1298	42.527	1.39667	NJ7G_3927
chr	-	1608661	1608717	VNG2175H||IS4 family transposase ISH8B	VNG_RS08470	aTSS_1176	1608193	1609467	1274	41.1303	HVO_2830	HVO_RS18385	TSS_029894	2665448	+	ISH8-type transposase	2664702	2666000	1298	42.527	1.39667	NJ7G_3927
chr	+	2010559	2010741	VNG2678H||hypothetical protein	VNG_RS10500	aTSS_1522	2009709	2011541	1832	53.6026	HVO_2074	HVO_RS14670	TSS_053552	1929018	-	hypothetical protein	1928195	1929772	1577	52.1877	1.41492
chr	-	493387	493484	VNG0647G||oxidoreductase	VNG_RS02560	aTSS_388	492509	494068	1559	62.5401	HVO_0987	HVO_RS09430	TSS_041961	897591	-	NADH dehydrogenase-like complex subunit M	896613	898142	1529	63.9634	1.42328	NJ7G_3755	NJ7G_RS15775
chr	-	628076	628134	VNG0829G||dimethylsulfoxide reductase	VNG_RS03250	aTSS_469	627445	629958	2513	27.4174	HVO_0935	HVO_RS09175	TSS_041416	848289	-	formate dehydrogenase subunit alpha	847700	849742	2042	28.8443	1.42684	NJ7G_4126	NJ7G_RS17350
chr	-	239700	239784	VNG0303G||ATP-dependent protease LonB	VNG_RS01200	aTSS_233	237843	239951	2108	92.0778	HVO_0783	HVO_RS08455	TSS_039722	704393	-	ATP-dependent protease Lon protease	702504	704588	2084	90.643	1.4348	NJ7G_4031	NJ7G_RS16940
chr	-	817411	817511	VNG1068G||oligosaccharyl transferase, archaeosortase A system-associated	VNG_RS04165	aTSS_641	815317	818580	3263	67.2387	HVO_1530	HVO_RS12050	TSS_047498	1397816	-	oligosaccharyltransferase AglB	1395734	1398898	3164	65.8028	1.43596	NJ7G_1722	NJ7G_RS07315
chr	+	1132725	1132785	VNG1524C||aspartate aminotransferase family protein	VNG_RS05925	aTSS_847	1131444	1132820	1376	6.90407	HVO_2871	HVO_RS18580	TSS_062433	2707719	-	4-aminobutyrate aminotransferase	2707606	2708958	1352	8.35799	1.45392	NJ7G_1940	NJ7G_RS08155
chr	-	213582	213699	VNG0264H||nucleotide pyrophosphatase	VNG_RS01065	aTSS_215	213067	214425	1358	46.539	HVO_0743	HVO_RS08265	TSS_039328	663938	-	sulfatase arylsulfatase A-like protein	663290	664639	1349	48.0356	1.49655	NJ7G_1060	NJ7G_RS04530
chr	-	1494216	1494270	VNG2021C||hypothetical protein	VNG_RS07830	aTSS_1096	1493620	1495098	1478	43.9783	HVO_1871	HVO_RS13680	TSS_051161	1728554	-	chlorite dismutase family protein	1727916	1729421	1505	42.392	1.58632	NJ7G_2646	NJ7G_RS11075
chr	-	1945632	1945732	VNG2602G||SLC13 family permease	VNG_RS10175	aTSS_1444	1944035	1945891	1856	91.4332	HVO_1998	HVO_RS14295	TSS_052567	1844641	-	arsenite transport protein	1842959	1844767	1808	93.031	1.59778	NJ7G_0454	NJ7G_RS01930
chr	-	149998	150054	VNG0174G||amino acid permease	VNG_RS00715	aTSS_173	148766	151168	2402	53.622	HVO_0176	HVO_RS05570	TSS_001969	160481	+	cationic amino acid transporter	159403	161649	2246	52.0036	1.61842	NJ7G_1242	NJ7G_RS05300
chr	+	336589	336636	VNG0436G||sodium:proton antiporter	VNG_RS01695	aTSS_297	335061	336626	1565	2.36422	HVO_1394	HVO_RS11420	TSS_015046	1267697	+	Na+/H+ antiporter NhaC	1266209	1267759	1550	4	1.63578	NJ7G_1130	NJ7G_RS04830
chr	-	135786	135808	VNG0161G||glutamate dehydrogenase	VNG_RS00665	aTSS_167	135504	136793	1289	23.5842	HVO_1451	HVO_RS11705	TSS_046678	1322694	-	glutamate dehydrogenase	1322369	1323655	1286	25.2722	1.68799	NJ7G_1939	NJ7G_RS08150
chr	-	860587	860616	VNG1132G||30S ribosomal protein S13	VNG_RS04410	aTSS_660	860275	860790	515	66.2136	HVO_2784	HVO_RS18160	TSS_029374	2619939	+	30S ribosomal protein S13	2619760	2620263	503	64.4135	1.80007	NJ7G_1090	NJ7G_RS04665
chr	+	560378	560478	VNG0745G||AbrB family transcriptional regulator	VNG_RS02925	aTSS_440	560272	562254	1982	94.6519	HVO_2846	HVO_RS18465	TSS_030106	2682811	+	stage V sporulation protein R-like protein	2682740	2684749	2009	96.4659	1.81404	NJ7G_3366	NJ7G_RS14105
chr	+	2010010	2010110	VNG2678H||hypothetical protein	VNG_RS10500	aTSS_1521	2009709	2011541	1832	83.5699	HVO_2074	HVO_RS14670	TSS_053557	1929484	-	hypothetical protein	1928195	1929772	1577	81.7375	1.83239
chr	+	1223443	1223543	VNG1644G||ribonucleoside-diphosphate reductase, adenosylcobalamin-dependent	VNG_RS06370	aTSS_911	1221158	1224313	3155	27.5753	HVO_2452	HVO_RS16520	TSS_026405	2322493	+	ribonucleoside-diphosphate reductase	2320189	2323290	3101	25.7014	1.87389	NJ7G_1568	NJ7G_RS06675
chr	-	104527	104627	VNG0123G||ABC transporter ATP-binding protein	VNG_RS00500	aTSS_138	104073	106001	1928	28.7344	HVO_0506	HVO_RS07150	TSS_037106	444617	-	ABC transporter ATP-binding/permease	444097	446034	1937	26.8456	1.8888	NJ7G_4269	NJ7G_RS17965
chr	+	1351120	1351139	VNG1830G||CTP synthetase	VNG_RS07090	aTSS_999	1350047	1351708	1661	35.4004	HVO_2624	HVO_RS17370	TSS_059923	2475232	-	CTP synthase	2474617	2476266	1649	37.2953	1.89497	NJ7G_2726	NJ7G_RS11385
chr	-	492400	492500	VNG0646G||NADH-quinone oxidoreductase subunit L	VNG_RS02555	aTSS_387	490430	492508	2078	99.615	HVO_0986	HVO_RS09425	TSS_041949	896569	-	NADH dehydrogenase-like complex subunit L	894580	896616	2036	97.6916	1.92346	NJ7G_3754	NJ7G_RS15770
chr	-	1621346	1621451	VNG2190G||isoleucine--tRNA ligase	VNG_RS08540	aTSS_1191	1621029	1624241	3212	13.1382	HVO_1547	HVO_RS12130	TSS_016461	1417956	+	isoleucyl-tRNA synthetase	1415297	1418428	3131	15.0751	1.93682	NJ7G_0545
chr	-	1812017	1812109	VNG2417G||DNA polymerase II	VNG_RS09460	aTSS_1344	1811242	1812768	1526	56.8152	HVO_0003	HVO_RS04720	TSS_032061	3884	-	DNA polymerase D exonuclease subunit DP1	2942	4543	1601	58.8382	2.02302	NJ7G_0472	NJ7G_RS02005
chr	-	813382	813482	VNG1066C||glycosyl transferase	VNG_RS04155	aTSS_634	813372	814280	908	12.1145	HVO_1528	HVO_RS12040	TSS_047452	1393869	-	glycosyltransferase AglI	1393780	1394667	887	10.0338	2.08072	NJ7G_1730	NJ7G_RS07335
chr	-	238323	238370	VNG0303G||ATP-dependent protease LonB	VNG_RS01200	aTSS_231	237843	239951	2108	25	HVO_0783	HVO_RS08455	TSS_039715	702980	-	ATP-dependent protease Lon protease	702504	704588	2084	22.8407	2.15931	NJ7G_4031	NJ7G_RS16940
chr	-	1629200	1629275	VNG2201G||heavy metal translocating P-type ATPase	VNG_RS08575	aTSS_1199	1629182	1631587	2405	3.86694	HVO_0940	HVO_RS09200	TSS_010241	854384	+	heavy-metal transporting CPx-type ATPase	851945	854425	2480	1.65323	2.21372	NJ7G_3091	NJ7G_RS12975
chr	+	1562691	1562912	VNG2124C||hypothetical protein	VNG_RS08235	aTSS_1147	1561543	1563291	1748	34.3249	HVO_1605	HVO_RS12415	TSS_048554	1476216	-	NhaC-type sodium/hydrogen antiporter	1475645	1477207	1562	36.5557	2.23076	NJ7G_2850	NJ7G_RS11940
chr	+	2010001	2010101	VNG2678H||hypothetical protein	VNG_RS10500	aTSS_1520	2009709	2011541	1832	84.0611	HVO_2074	HVO_RS14670	TSS_053557	1929484	-	hypothetical protein	1928195	1929772	1577	81.7375	2.32366
chr	-	1457085	1457185	VNG1972G||anaerobic glycerol-3-phosphate dehydrogenase subunit C	VNG_RS07645	aTSS_1064	1455893	1457290	1397	92.4839	HVO_1540	HVO_RS12095	TSS_047608	1409439	-	glycerol-3-phosphate dehydrogenase subunit C	1408197	1409507	1310	94.8092	2.32527	NJ7G_1717	NJ7G_RS07300
chr	-	800588	800688	VNG1054G||polysaccharide biosynthesis protein	VNG_RS04100	aTSS_604	800415	801842	1427	19.131	HVO_2055	HVO_2055	TSS_021702	1904958	+	putative transport protein	1903778	1905196	1418	16.7842	2.34684	NJ7G_1725	NJ7G_RS07330
chr	-	2012225	2012277	VNG2679G||major cell surface glycoprotein	VNG_RS10505	aTSS_1527	2011681	2014239	2558	23.2995	HVO_2072	HVO_RS14660	TSS_053505	1924554	-	cell surface glycoprotein	1923913	1926396	2483	25.8155	2.51609	NJ7G_0389	NJ7G_RS01635
chr	+	1540651	1540726	VNG2096G||thermosome subunit	VNG_RS08110	aTSS_1130	1538840	1540810	1970	8.07107	HVO_0455	HVO_RS06890	TSS_005193	406852	+	thermosome subunit 2	405300	406943	1643	5.53865	2.53242	NJ7G_2665	NJ7G_RS11150
chr	-	1621346	1621451	VNG2190G||isoleucine--tRNA ligase	VNG_RS08540	aTSS_1191	1621029	1624241	3212	13.1382	HVO_1547	HVO_RS12130	TSS_016462	1418096	+	isoleucyl-tRNA synthetase	1415297	1418428	3131	10.6036	2.53459	NJ7G_0545
chr	-	36469	36538	VNG0043H||IS200/IS605 family transposase ISH1-8	VNG_RS00165	aTSS_48	36321	36713	392	55.3571	HVO_1150	HVO_RS10230	TSS_043806	1049417	-	IS200-type transposase	1049190	1049582	392	57.9082	2.55102
chr	+	1678735	1678816	VNG2256G||DNA polymerase III sliding clamp	VNG_RS08800	aTSS_1238	1678565	1679308	743	77.1198	HVO_0175	HVO_RS05560	TSS_001944	158117	+	sliding clamp PCNA	157928	158671	743	74.5626	2.5572	NJ7G_0614	NJ7G_RS02605
chr	+	1333096	1333149	VNG1798H||hypothetical protein	VNG_RS06985	aTSS_990	1332857	1333429	572	58.2168	HVO_2343	HVO_RS15980	TSS_025250	2209518	+	hypothetical protein	2209251	2209853	602	55.6478	2.56894	NJ7G_2468	NJ7G_RS10295
chr	+	1998732	1998765	VNG2665G||DNA-directed RNA polymerase subunit B'	VNG_RS10445	aTSS_1498	1998659	2000485	1826	96.0022	HVO_0348	HVO_RS06380	TSS_035720	315689	-	DNA-directed RNA polymerase subunit B	313886	315715	1829	98.5785	2.57627	NJ7G_0209	NJ7G_RS00835
chr	+	644256	644388	VNG0849C||hypothetical protein	VNG_RS03325	aTSS_481	643071	644420	1349	12.1572	HVO_1625	HVO_RS12505	TSS_017348	1492903	+	hypothetical protein	1491229	1493193	1964	14.7658	2.60863	NJ7G_3010	NJ7G_RS12635
chr	-	803031	803056	VNG1056C||hypothetical protein	VNG_RS04110	aTSS_610	802721	803701	980	34.1837	HVO_2047	HVO_RS14550	TSS_053163	1894165	-	hypothetical protein	1893837	1894727	890	36.8539	2.67026	NJ7G_2716	NJ7G_RS11345
chr	+	166683	166961	VNG0195H||hypothetical protein	VNG_RS00800	aTSS_179	166681	167199	518	99.6139	HVO_0583	HVO_RS07505	TSS_006438	517762	+	ribbon-helix-helix CopG family protein	517744	518328	584	96.9178	2.69609	NJ7G_2128	NJ7G_RS08925
chr	-	1494216	1494270	VNG2021C||hypothetical protein	VNG_RS07830	aTSS_1096	1493620	1495098	1478	43.9783	HVO_1871	HVO_RS13680	TSS_051160	1728537	-	chlorite dismutase family protein	1727916	1729421	1505	41.2625	2.71589	NJ7G_2646	NJ7G_RS11075
chr	-	1812017	1812109	VNG2417G||DNA polymerase II	VNG_RS09460	aTSS_1344	1811242	1812768	1526	56.8152	HVO_0003	HVO_RS04720	TSS_032059	3808	-	DNA polymerase D exonuclease subunit DP1	2942	4543	1601	54.0912	2.72401	NJ7G_0472	NJ7G_RS02005
chr	-	491520	491620	VNG0646G||NADH-quinone oxidoreductase subunit L	VNG_RS02555	aTSS_386	490430	492508	2078	57.2666	HVO_0986	HVO_RS09425	TSS_041941	895688	-	NADH dehydrogenase-like complex subunit L	894580	896616	2036	54.4204	2.84617	NJ7G_3754	NJ7G_RS15770
chr	-	2011939	2012052	VNG2679G||major cell surface glycoprotein	VNG_RS10505	aTSS_1526	2011681	2014239	2558	14.5035	HVO_2072	HVO_RS14660	TSS_053501	1924200	-	cell surface glycoprotein	1923913	1926396	2483	11.5586	2.94492	NJ7G_0389	NJ7G_RS01635
chr	-	1699801	1699846	VNG2283G||alanine--tRNA ligase	VNG_RS08910	aTSS_1257	1699204	1701993	2789	23.019	HVO_0206	HVO_RS05705	TSS_034363	186178	-	alanyl-tRNA synthetase	185459	188227	2768	25.9754	2.95643	NJ7G_0486	NJ7G_RS02060
chr	+	1555263	1555364	VNG2116C||NCS2 family permease	VNG_RS08195	aTSS_1143	1553875	1555311	1436	3.34262	HVO_0335	HVO_RS06315	TSS_035630	303346	-	xanthine/uracil permease family protein	303256	304668	1412	6.37394	3.03132	NJ7G_1329	NJ7G_RS05685
chr	+	882157	882333	VNG1169C||DNA-directed RNA polymerase subunit F	VNG_RS04560	aTSS_675	882144	882503	359	96.3788	HVO_2748	HVO_RS17980	TSS_028980	2590460	+	DNA-directed RNA polymerase subunit F	2590458	2590814	356	99.4382	3.05937	NJ7G_1168	NJ7G_RS04990
chr	-	2012563	2012667	VNG2679G||major cell surface glycoprotein	VNG_RS10505	aTSS_1528	2011681	2014239	2558	38.5457	HVO_2072	HVO_RS14660	TSS_053509	1924794	-	cell surface glycoprotein	1923913	1926396	2483	35.4813	3.06447	NJ7G_0389	NJ7G_RS01635
chr	-	108292	108326	VNG0128C||NAD(P)-dependent oxidoreductase	VNG_RS00520	aTSS_142	107661	108428	767	86.7014	HVO_0511	HVO_RS07175	TSS_037179	448940	-	sugar epimerase/dehydratase-like protein	448281	449069	788	83.6294	3.07199	NJ7G_4277	NJ7G_RS18000
chr	+	447007	447119	VNG0583G||cytochrome bc complex cytochrome b subunit	VNG_RS02295	aTSS_360	446666	447478	812	58.0049	HVO_0842	HVO_RS08740	TSS_009009	758819	+	cytochrome bc1 complex cytochrome b subunit	758461	759255	794	54.9118	3.09309
chr	-	1839610	1839697	VNG2454C||hypothetical protein	VNG_RS09590	aTSS_1355	1839321	1839737	416	90.3846	HVO_0127	HVO_RS05310	TSS_001513	119701	+	hypothetical protein	119674	120090	416	93.5096	3.125	NJ7G_0287	NJ7G_RS01185
chr	-	1244713	1244801	VNG1667G||ATPase	VNG_RS06465	aTSS_927	1242669	1244897	2228	95.6912	HVO_2380	HVO_RS16160	TSS_025675	2245174	+	cell division control protein 48	2245008	2247239	2231	92.5594	3.13181	NJ7G_1543	NJ7G_RS06570
chr	+	1327586	1327686	VNG1794C||nuclease	VNG_RS06960	aTSS_980	1327456	1329540	2084	93.762	HVO_1477	HVO_RS11830	TSS_015764	1347296	+	endonuclease	1347266	1348249	983	96.9481	3.18612	NJ7G_0282	NJ7G_RS01170
chr	-	1218168	1218214	VNG1637G||halocyanin	VNG_RS06345	aTSS_908	1217584	1218441	857	73.5123	HVO_2150	HVO_RS15035	TSS_022972	2013680	+	halocyanin	2013419	2014540	1121	76.7172	3.20496
chr	-	2011939	2012052	VNG2679G||major cell surface glycoprotein	VNG_RS10505	aTSS_1526	2011681	2014239	2558	14.5035	HVO_2072	HVO_RS14660	TSS_053502	1924353	-	cell surface glycoprotein	1923913	1926396	2483	17.7205	3.21698	NJ7G_0389	NJ7G_RS01635
chr	-	2012225	2012277	VNG2679G||major cell surface glycoprotein	VNG_RS10505	aTSS_1527	2011681	2014239	2558	23.2995	HVO_2072	HVO_RS14660	TSS_053507	1924572	-	cell surface glycoprotein	1923913	1926396	2483	26.5405	3.24102	NJ7G_0389	NJ7G_RS01635
chr	-	89212	89245	VNG0107G||restriction endonuclease subunit S	VNG_RS00420	aTSS_115	89160	90587	1427	5.95655	HVO_2271	HVO_RS20265	TSS_055645	2130404	-	type I restriction-modification system specificity subunit	2130371	2131603	1232	2.67857	3.27798
chr	-	735025	735057	VNG0964C||hypothetical protein	VNG_RS03755	aTSS_547	735009	735881	872	5.50459	HVO_1221	HVO_RS10570	TSS_013453	1111638	+	chemotaxis protein CheF1	1110849	1111715	866	8.89145	3.38687
chr	+	560378	560478	VNG0745G||AbrB family transcriptional regulator	VNG_RS02925	aTSS_440	560272	562254	1982	94.6519	HVO_2846	HVO_RS18465	TSS_030105	2682779	+	stage V sporulation protein R-like protein	2682740	2684749	2009	98.0587	3.40687	NJ7G_3366	NJ7G_RS14105
chr	+	1516471	1516582	VNG2064H||TIGR03663 family protein	VNG_RS07975	aTSS_1106	1515193	1516908	1715	25.481	HVO_0975	HVO_RS09370	TSS_041874	885874	-	dolichyl-phosphate-mannose- proteinmannosyltransfe rase	885369	887117	1748	28.8902	3.40911
chr	-	149998	150054	VNG0174G||amino acid permease	VNG_RS00715	aTSS_173	148766	151168	2402	53.622	HVO_2500	HVO_RS16760	TSS_058323	2366458	-	cationic amino acid transporter	2365176	2367422	2246	57.0793	3.45727	NJ7G_1242	NJ7G_RS05300
chr	+	35385	35485	VNG0042G||transposase	VNG_RS00160	aTSS_44	34651	35931	1280	42.6562	HVO_2434	HVO_RS16425	TSS_057640	2302356	-	IS1341-type transposase	2301770	2303038	1268	46.2145	3.55826	NJ7G_3856	NJ7G_RS19080
chr	+	1515273	1515373	VNG2064H||TIGR03663 family protein	VNG_RS07975	aTSS_1105	1515193	1516908	1715	95.3353	HVO_0975	HVO_RS09370	TSS_041881	886973	-	dolichyl-phosphate-mannose- proteinmannosyltransfe rase	885369	887117	1748	91.762	3.57326
chr	+	1610797	1610976	VNG2178H||hypothetical protein	VNG_RS08475	aTSS_1182	1610790	1611068	278	97.482	HVO_0261	HVO_RS05970	TSS_034803	234020	-	putative repressor phrH2	233714	234040	326	93.865	3.61698
chr	-	1621346	1621451	VNG2190G||isoleucine--tRNA ligase	VNG_RS08540	aTSS_1191	1621029	1624241	3212	13.1382	HVO_1547	HVO_RS12130	TSS_016460	1417901	+	isoleucyl-tRNA synthetase	1415297	1418428	3131	16.8317	3.69345	NJ7G_0545
chr	+	502296	502396	VNG0657G||cytochrome-c oxidase	VNG_RS02595	aTSS_397	501272	503053	1781	42.5042	HVO_0907	HVO_RS09045	TSS_009938	825002	+	cox-type terminal oxidase subunit I	824054	825817	1763	46.228	3.72381	NJ7G_0748	NJ7G_RS03220
chr	+	1995311	1995394	VNG2662G||DNA-directed RNA polymerase subunit A''	VNG_RS10435	aTSS_1494	1994558	1995751	1193	36.8818	HVO_0350	HVO_RS06390	TSS_035738	319062	-	DNA-directed RNA polymerase subunit A	318645	319904	1259	33.1215	3.76029	NJ7G_0207	NJ7G_RS00825
chr	-	178693	178793	VNG0213H||IS5 family transposase ISH11	VNG_RS00875	aTSS_190	178329	179321	992	46.7742	HVO_0864	HVO_RS08840	TSS_009456	779942	+	transposase ISH11	779373	780371	998	42.986	3.78822	NJ7G_1161
chr	+	47711	47740	VNG0052H||IS4 family transposase ISH8	VNG_RS00205	aTSS_73	47199	48473	1274	59.8116	HVO_1106	HVO_RS10010	TSS_012290	1010228	+	ISH8-type transposase	1009657	1010955	1298	56.0092	3.80237	NJ7G_3927
chr	+	47711	47740	VNG0052H||IS4 family transposase ISH8	VNG_RS00205	aTSS_73	47199	48473	1274	59.8116	HVO_2830	HVO_RS18385	TSS_029891	2665273	+	ISH8-type transposase	2664702	2666000	1298	56.0092	3.80237	NJ7G_3927
chr	-	56918	57049	VNG0059H||IS4 family transposase ISH8B	VNG_RS00245	aTSS_89	56287	57561	1274	59.8116	HVO_1106	HVO_RS10010	TSS_012290	1010228	+	ISH8-type transposase	1009657	1010955	1298	56.0092	3.80237	NJ7G_3927
chr	-	56918	57049	VNG0059H||IS4 family transposase ISH8B	VNG_RS00245	aTSS_89	56287	57561	1274	59.8116	HVO_2830	HVO_RS18385	TSS_029891	2665273	+	ISH8-type transposase	2664702	2666000	1298	56.0092	3.80237	NJ7G_3927
chr	+	266107	266237	VNG0337H||IS4 family transposase ISH8B	VNG_RS01330	aTSS_250	265595	266869	1274	59.8116	HVO_1106	HVO_RS10010	TSS_012290	1010228	+	ISH8-type transposase	1009657	1010955	1298	56.0092	3.80237	NJ7G_3927
chr	+	266107	266237	VNG0337H||IS4 family transposase ISH8B	VNG_RS01330	aTSS_250	265595	266869	1274	59.8116	HVO_2830	HVO_RS18385	TSS_029891	2665273	+	ISH8-type transposase	2664702	2666000	1298	56.0092	3.80237	NJ7G_3927
chr	-	1608824	1608955	VNG2175H||IS4 family transposase ISH8B	VNG_RS08470	aTSS_1177	1608193	1609467	1274	59.8116	HVO_1106	HVO_RS10010	TSS_012290	1010228	+	ISH8-type transposase	1009657	1010955	1298	56.0092	3.80237	NJ7G_3927
chr	-	1608824	1608955	VNG2175H||IS4 family transposase ISH8B	VNG_RS08470	aTSS_1177	1608193	1609467	1274	59.8116	HVO_2830	HVO_RS18385	TSS_029891	2665273	+	ISH8-type transposase	2664702	2666000	1298	56.0092	3.80237	NJ7G_3927
chr	-	149998	150054	VNG0174G||amino acid permease	VNG_RS00715	aTSS_173	148766	151168	2402	53.622	HVO_0176	HVO_RS05570	TSS_001967	160359	+	cationic amino acid transporter	159403	161649	2246	57.4354	3.81346	NJ7G_1242	NJ7G_RS05300
chr	+	1577873	1577973	VNG2144G||ATP synthase subunit I	VNG_RS08320	aTSS_1153	1577784	1579952	2168	95.8948	HVO_0311	HVO_RS06205	TSS_035406	280972	-	A-type ATP synthase subunit I	278777	280978	2201	99.7274	3.83256	NJ7G_2781	NJ7G_RS11615
chr	+	644380	644480	VNG0849C||hypothetical protein	VNG_RS03325	aTSS_482	643071	644420	1349	2.96516	HVO_1625	HVO_RS12505	TSS_017349	1493059	+	hypothetical protein	1491229	1493193	1964	6.82281	3.85765	NJ7G_3010	NJ7G_RS12635
chr	-	1567086	1567186	VNG2131G||peptide chain release factor 1	VNG_RS08260	aTSS_1148	1567133	1568383	1250	4.24	HVO_0321	HVO_RS06255	TSS_003578	291232	+	peptide chain release factor eRF-1	290089	291333	1244	8.11897	3.87897	NJ7G_2187	NJ7G_RS09155
chr	-	491520	491620	VNG0646G||NADH-quinone oxidoreductase subunit L	VNG_RS02555	aTSS_386	490430	492508	2078	57.2666	HVO_0986	HVO_RS09425	TSS_041940	895666	-	NADH dehydrogenase-like complex subunit L	894580	896616	2036	53.3399	3.92672	NJ7G_3754	NJ7G_RS15770
chr	+	1954166	1954266	VNG2612G||ribosome biogenesis/translation initiation ATPase RLI	VNG_RS10220	aTSS_1453	1952690	1954522	1832	19.4323	HVO_0424	HVO_RS06735	TSS_036304	380845	-	ABC transporter ATP-binding protein	380564	382378	1814	15.4906	3.94169	NJ7G_2833	NJ7G_RS11855
chr	+	845383	845406	VNG1103G||50S ribosomal protein P1	VNG_RS04305	aTSS_653	845055	845399	344	4.65116	HVO_2755	HVO_RS18015	TSS_029123	2595199	+	50S ribosomal protein L12	2594860	2595201	341	0.58651	4.06465	NJ7G_3055	NJ7G_RS12815
chr	-	1244713	1244801	VNG1667G||ATPase	VNG_RS06465	aTSS_927	1242669	1244897	2228	95.6912	HVO_2380	HVO_RS16160	TSS_025677	2245195	+	cell division control protein 48	2245008	2247239	2231	91.6181	4.07309	NJ7G_1543	NJ7G_RS06570
chr	+	1909756	1909856	VNG2547G||valine--tRNA ligase	VNG_RS09965	aTSS_1413	1908841	1911486	2645	65.4064	HVO_2945	HVO_RS18945	TSS_031279	2776560	+	valyl-tRNA synthetase	2775763	2778375	2612	69.487	4.08056	NJ7G_2479	NJ7G_RS10350
chr	-	491432	491465	VNG0646G||NADH-quinone oxidoreductase subunit L	VNG_RS02555	aTSS_385	490430	492508	2078	49.8075	HVO_0986	HVO_RS09425	TSS_041936	895511	-	NADH dehydrogenase-like complex subunit L	894580	896616	2036	45.7269	4.08059	NJ7G_3754	NJ7G_RS15770
chr	+	1828255	1828415	VNG2436G||argininosuccinate lyase	VNG_RS09530	aTSS_1347	1827624	1829081	1457	56.6918	HVO_0048	HVO_RS04935	TSS_000579	47502	+	argininosuccinate lyase	46806	48272	1466	52.5239	4.16796	NJ7G_0265	NJ7G_RS01095
chr	-	675391	675425	VNG0889G||DNA gyrase subunit A	VNG_RS03475	aTSS_500	674013	676487	2474	57.0736	HVO_1573	HVO_RS12255	TSS_048119	1444682	-	DNA gyrase subunit A	1443314	1445902	2588	52.8594	4.21421	NJ7G_0850	NJ7G_RS03680
chr	+	1746187	1746287	VNG2338G||intein-containing DNA polymerase II large subunit	VNG_RS09160	aTSS_1289	1746166	1750278	4112	99.4893	HVO_0065	HVO_RS05010	TSS_032976	67481	-	DNA polymerase D polymerase subunit DP2	64044	67652	3608	95.2605	4.22877	NJ7G_0394	NJ7G_RS01660
chr	+	1577882	1577975	VNG2144G||ATP synthase subunit I	VNG_RS08320	aTSS_1154	1577784	1579952	2168	95.4797	HVO_0311	HVO_RS06205	TSS_035406	280972	-	A-type ATP synthase subunit I	278777	280978	2201	99.7274	4.24769	NJ7G_2781	NJ7G_RS11615
chr	+	83950	84050	VNG0099G||50S ribosomal protein L16	VNG_RS00390	aTSS_110	83885	84415	530	87.7358	HVO_0484	HVO_RS07045	TSS_005396	432680	+	50S ribosomal protein L10.eR	432592	433122	530	83.3962	4.33962	NJ7G_0223	NJ7G_RS00905
chr	-	815986	816164	VNG1068G||oligosaccharyl transferase, archaeosortase A system-associated	VNG_RS04165	aTSS_638	815317	818580	3263	25.9577	HVO_1530	HVO_RS12050	TSS_047485	1396417	-	oligosaccharyltransferase AglB	1395734	1398898	3164	21.5866	4.37111	NJ7G_1722	NJ7G_RS07315
chr	-	1099811	1099916	VNG1476C||RND transporter	VNG_RS05755	aTSS_828	1097962	1100202	2240	87.2321	HVO_2079	HVO_RS14695	TSS_022444	1934276	+	efflux transporter	1933890	1936142	2252	82.8597	4.37246	NJ7G_1529	NJ7G_RS06515
chr	-	813885	813985	VNG1066C||glycosyl transferase	VNG_RS04155	aTSS_636	813372	814280	908	67.511	HVO_1528	HVO_RS12040	TSS_047461	1394340	-	glycosyltransferase AglI	1393780	1394667	887	63.1342	4.37685	NJ7G_1730	NJ7G_RS07335
chr	-	315	525	VNG0001H||hypothetical protein	VNG_RS00010	aTSS_1	248	1453	1205	22.9876	HVO_2082	HVO_RS14710	TSS_053722	1941786	-	hypothetical protein	1941469	1942626	1157	27.3984	4.41089	NJ7G_1512	NJ7G_RS06445
chr	-	2011939	2012052	VNG2679G||major cell surface glycoprotein	VNG_RS10505	aTSS_1526	2011681	2014239	2558	14.5035	HVO_2072	HVO_RS14660	TSS_053503	1924383	-	cell surface glycoprotein	1923913	1926396	2483	18.9287	4.4252	NJ7G_0389	NJ7G_RS01635
chr	-	1688513	1688843	VNG2269G||preprotein translocase subunit TatC	VNG_RS08850	aTSS_1243	1688071	1689105	1034	74.6615	HVO_0186	HVO_RS05605	TSS_034199	168961	-	twin arginine translocation system subunit TatCo	167913	169238	1325	79.0943	4.43283	NJ7G_0620	NJ7G_RS02630
chr	-	1353637	1353737	VNG1834G||HyrA	VNG_RS07105	aTSS_1004	1353443	1354081	638	46.0815	HVO_1163	HVO_RS10290	TSS_043916	1062387	-	peroxiredoxin-like protein	1062179	1062679	500	41.6	4.4815	NJ7G_1676	NJ7G_RS07140
chr	+	1672372	1672498	VNG2247G||ATP phosphoribosyltransferase	VNG_RS08760	aTSS_1231	1671775	1672623	848	29.5991	HVO_0161	HVO_RS05490	TSS_001782	147454	+	ATP phosphoribosyltransferase	146821	147666	845	25.0888	4.5103	NJ7G_0587	NJ7G_RS02495
chr	+	728729	728849	VNG0954C||hypothetical protein	VNG_RS03715	aTSS_539	727343	728857	1514	8.45443	HVO_1213	HVO_RS10530	TSS_044558	1102812	-	fla cluster protein FlaCE	1102755	1104209	1454	3.92022	4.53421
chr	+	1315458	1315500	VNG1776G||Lrp/AsnC family transcriptional regulator	VNG_RS06890	aTSS_971	1315383	1316441	1058	92.9112	HVO_2313	HVO_RS15835	TSS_025023	2180315	+	heme biosynthesis protein NirGH	2180288	2181349	1061	97.4552	4.54408	NJ7G_2497	NJ7G_RS10425
chr	-	1567136	1567177	VNG2131G||peptide chain release factor 1	VNG_RS08260	aTSS_1149	1567133	1568383	1250	3.52	HVO_0321	HVO_RS06255	TSS_003578	291232	+	peptide chain release factor eRF-1	290089	291333	1244	8.11897	4.59897	NJ7G_2187	NJ7G_RS09155
chr	-	1242592	1242670	VNG1667G||ATPase	VNG_RS06465	aTSS_925	1242669	1244897	2228	0.0448833	HVO_2380	HVO_RS16160	TSS_025690	2247134	+	cell division control protein 48	2245008	2247239	2231	4.70641	4.66153	NJ7G_1543	NJ7G_RS06570
chr	-	89456	89556	VNG0107G||restriction endonuclease subunit S	VNG_RS00420	aTSS_117	89160	90587	1427	27.7505	HVO_2271	HVO_RS20265	TSS_055648	2130655	-	type I restriction-modification system specificity subunit	2130371	2131603	1232	23.0519	4.69858
chr	+	728621	728710	VNG0954C||hypothetical protein	VNG_RS03715	aTSS_538	727343	728857	1514	15.5878	HVO_1213	HVO_RS10530	TSS_044559	1102913	-	fla cluster protein FlaCE	1102755	1104209	1454	10.8666	4.72127
chr	-	1218168	1218214	VNG1637G||halocyanin	VNG_RS06345	aTSS_908	1217584	1218441	857	73.5123	HVO_2150	HVO_RS15035	TSS_022970	2013662	+	halocyanin	2013419	2014540	1121	78.3229	4.81067
chr	+	1940799	1940880	VNG2595G||GTP-binding protein	VNG_RS10140	aTSS_1438	1940522	1941505	983	71.821	HVO_1925	HVO_RS13925	TSS_051847	1774257	-	GTP-binding protein	1773508	1774485	977	76.6633	4.8423	NJ7G_2892	NJ7G_RS12125
chr	-	1699116	1699230	VNG2283G||alanine--tRNA ligase	VNG_RS08910	aTSS_1255	1699204	1701993	2789	0.932234	HVO_0206	HVO_RS05705	TSS_034357	185620	-	alanyl-tRNA synthetase	185459	188227	2768	5.81647	4.88424	NJ7G_0486	NJ7G_RS02060
chr	-	1535292	1535479	VNG2088G||tRNA (guanine(10)-N(2))-dimethyltransferase	VNG_RS08085	aTSS_1123	1534374	1535489	1115	99.1031	HVO_0236	HVO_RS05855	TSS_034571	213362	-	N2,N2-dimethylguanosine tRNA methyltransferase	212299	213429	1130	94.0708	5.03234
chr	+	799542	799657	VNG1053G||TIGR04182 family glycosyltransferase	VNG_RS04095	aTSS_601	799383	800300	917	82.6609	HVO_1517	HVO_RS12015	TSS_016059	1381512	+	glycosyltransferase AlgJ	1381400	1382311	911	87.7058	5.04497	NJ7G_1733	NJ7G_RS07350
chr	-	1099811	1099916	VNG1476C||RND transporter	VNG_RS05755	aTSS_828	1097962	1100202	2240	87.2321	HVO_2079	HVO_RS14695	TSS_022447	1934293	+	efflux transporter	1933890	1936142	2252	82.1048	5.12735	NJ7G_1529	NJ7G_RS06515
chr	+	501791	501918	VNG0657G||cytochrome-c oxidase	VNG_RS02595	aTSS_395	501272	503053	1781	70.8591	HVO_0907	HVO_RS09045	TSS_009935	824476	+	cox-type terminal oxidase subunit I	824054	825817	1763	76.0635	5.20446	NJ7G_0748	NJ7G_RS03220
chr	-	1699121	1699221	VNG2283G||alanine--tRNA ligase	VNG_RS08910	aTSS_1256	1699204	1701993	2789	0.609537	HVO_0206	HVO_RS05705	TSS_034357	185620	-	alanyl-tRNA synthetase	185459	188227	2768	5.81647	5.20694	NJ7G_0486	NJ7G_RS02060
chr	-	90008	90027	VNG0107G||restriction endonuclease subunit S	VNG_RS00420	aTSS_121	89160	90587	1427	60.7568	HVO_2271	HVO_RS20265	TSS_055653	2131184	-	type I restriction-modification system specificity subunit	2130371	2131603	1232	65.9903	5.23343
chr	-	1268699	1268722	VNG1713G||50S ribosomal protein L19e	VNG_RS06645	aTSS_939	1268282	1268731	449	97.9955	HVO_2546	HVO_RS16990	TSS_027195	2409673	+	50S ribosomal protein L19.eR	2409640	2410095	455	92.7473	5.24829	NJ7G_2054	NJ7G_RS08595
chr	-	812608	812646	VNG1065C||FkbM family methyltransferase	VNG_RS04150	aTSS_629	812621	813382	761	3.28515	HVO_1522	aglP	TSS_016119	1386210	+	methyltransferase AglP	1385553	1386272	719	8.62309	5.33794
chr	-	1218095	1218195	VNG1637G||halocyanin	VNG_RS06345	aTSS_907	1217584	1218441	857	71.2952	HVO_2150	HVO_RS15035	TSS_022972	2013680	+	halocyanin	2013419	2014540	1121	76.7172	5.422
chr	-	1456611	1456861	VNG1972G||anaerobic glycerol-3-phosphate dehydrogenase subunit C	VNG_RS07645	aTSS_1062	1455893	1457290	1397	69.2913	HVO_1540	HVO_RS12095	TSS_047606	1409033	-	glycerol-3-phosphate dehydrogenase subunit C	1408197	1409507	1310	63.8168	5.47454	NJ7G_1717	NJ7G_RS07300
chr	+	1578655	1578824	VNG2144G||ATP synthase subunit I	VNG_RS08320	aTSS_1156	1577784	1579952	2168	59.8247	HVO_0311	HVO_RS06205	TSS_035395	279973	-	A-type ATP synthase subunit I	278777	280978	2201	54.3389	5.48579	NJ7G_2781	NJ7G_RS11615
chr	-	491520	491620	VNG0646G||NADH-quinone oxidoreductase subunit L	VNG_RS02555	aTSS_386	490430	492508	2078	57.2666	HVO_0986	HVO_RS09425	TSS_041938	895634	-	NADH dehydrogenase-like complex subunit L	894580	896616	2036	51.7682	5.49843	NJ7G_3754	NJ7G_RS15770
chr	-	1699116	1699230	VNG2283G||alanine--tRNA ligase	VNG_RS08910	aTSS_1255	1699204	1701993	2789	0.932234	HVO_0206	HVO_RS05705	TSS_034359	185638	-	alanyl-tRNA synthetase	185459	188227	2768	6.46676	5.53453	NJ7G_0486	NJ7G_RS02060
chr	+	757975	757993	VNG0992H||hypothetical protein	VNG_RS03860	aTSS_572	757409	758119	710	20.2817	HVO_0683	HVO_RS07985	TSS_038647	612106	-	hypothetical protein	611926	612621	695	25.8993	5.61759	NJ7G_4048	NJ7G_RS17015
chr	-	1535292	1535479	VNG2088G||tRNA (guanine(10)-N(2))-dimethyltransferase	VNG_RS08085	aTSS_1123	1534374	1535489	1115	99.1031	HVO_0236	HVO_RS05855	TSS_034570	213354	-	N2,N2-dimethylguanosine tRNA methyltransferase	212299	213429	1130	93.3628	5.74031
chr	-	60067	60171	VNG0061C||hypothetical protein	VNG_RS00250	aTSS_95	58827	60182	1355	99.1882	HVO_0069	HVO_RS05030	TSS_000768	70637	+	arylsulfatase	70535	72082	1547	93.4066	5.7816	NJ7G_3851	NJ7G_RS16190
chr	-	1699121	1699221	VNG2283G||alanine--tRNA ligase	VNG_RS08910	aTSS_1256	1699204	1701993	2789	0.609537	HVO_0206	HVO_RS05705	TSS_034359	185638	-	alanyl-tRNA synthetase	185459	188227	2768	6.46676	5.85723	NJ7G_0486	NJ7G_RS02060
chr	-	1185210	1185252	VNG1587H||IS5 family transposase ISH11	VNG_RS06170	aTSS_872	1184767	1185759	992	48.8911	HVO_0864	HVO_RS08840	TSS_009456	779942	+	transposase ISH11	779373	780371	998	42.986	5.90516	NJ7G_1161
chr	-	89450	89575	VNG0107G||restriction endonuclease subunit S	VNG_RS00420	aTSS_116	89160	90587	1427	29.082	HVO_2271	HVO_RS20265	TSS_055648	2130655	-	type I restriction-modification system specificity subunit	2130371	2131603	1232	23.0519	6.03004
chr	+	799542	799657	VNG1053G||TIGR04182 family glycosyltransferase	VNG_RS04095	aTSS_601	799383	800300	917	82.6609	HVO_1517	HVO_RS12015	TSS_016058	1381503	+	glycosyltransferase AlgJ	1381400	1382311	911	88.6937	6.03289	NJ7G_1733	NJ7G_RS07350
chr	+	1964725	1964825	VNG2625C||PrsW family intramembrane metalloprotease	VNG_RS10270	aTSS_1468	1964484	1965623	1139	78.8411	HVO_0408	HVO_RS06665	TSS_036137	364316	-	hypothetical protein	363561	364598	1037	72.8062	6.03492	NJ7G_2748	NJ7G_RS11475
chr	+	967447	967529	VNG1294G||peptidylprolyl isomerase	VNG_RS05050	aTSS_741	966623	967534	911	9.54995	HVO_1637	HVO_RS12560	TSS_017422	1502397	+	peptidyl-prolyl cis-trans isomerase	1501509	1502429	920	3.47826	6.07168	NJ7G_3444	NJ7G_RS14445
chr	+	1781714	1781814	VNG2377G||copper ABC transporter permease	VNG_RS09310	aTSS_1313	1781563	1782360	797	81.054	HVO_3001	HVO_RS19225	TSS_031893	2833436	+	ABC transporter permease	2833318	2834241	923	87.2156	6.16165	NJ7G_0649	NJ7G_RS02775
chr	+	1794709	1794755	VNG2393G||sulfurtransferase	VNG_RS09365	aTSS_1328	1794527	1795381	854	78.6885	HVO_0025	HVO_RS04825	TSS_032386	25061	-	thiosulfate sulfurtransferase	24438	25298	860	72.4419	6.24666	NJ7G_0294	NJ7G_RS01215
chr	-	1567871	1568044	VNG2131G||peptide chain release factor 1	VNG_RS08260	aTSS_1150	1567133	1568383	1250	72.88	HVO_0321	HVO_RS06255	TSS_003570	290347	+	peptide chain release factor eRF-1	290089	291333	1244	79.2605	6.38045	NJ7G_2187	NJ7G_RS09155
chr	-	1801802	1801917	VNG2400H||hypothetical protein	VNG_RS09400	aTSS_1335	1801510	1802088	578	70.4152	HVO_0017	HVO_RS04785	TSS_000240	16492	+	hypothetical protein	16358	16936	578	76.8166	6.40138	NJ7G_0461	NJ7G_RS01965
chr	-	1453510	1453655	VNG1969G||anaerobic glycerol-3-phosphate dehydrogenase subunit A	VNG_RS07635	aTSS_1061	1452915	1454627	1712	43.2243	HVO_1538	HVO_RS12085	TSS_047589	1406062	-	glycerol-3-phosphate dehydrogenase subunit A	1405185	1406945	1760	49.8295	6.60525	NJ7G_1715	NJ7G_RS07290
chr	+	62519	62619	VNG0063G||KR domain-containing protein	VNG_RS00260	aTSS_99	61700	62686	986	16.9371	HVO_2059	HVO_RS14600	TSS_053320	1908277	-	UDP-glucose 4-epimerase	1908182	1909114	932	10.1931	6.74399	NJ7G_1365	NJ7G_RS05865
chr	-	1114080	1114246	VNG1501G||Dna2/Cas4 domain-containing protein	VNG_RS05850	aTSS_835	1113674	1116310	2636	21.6995	HVO_2767	HVO_RS18075	TSS_029296	2609173	+	ATP-dependent DNA helicase Dna2	2607274	2609928	2654	28.4476	6.74808	NJ7G_2001	NJ7G_RS08375
chr	+	1678735	1678816	VNG2256G||DNA polymerase III sliding clamp	VNG_RS08800	aTSS_1238	1678565	1679308	743	77.1198	HVO_0175	HVO_RS05560	TSS_001946	158149	+	sliding clamp PCNA	157928	158671	743	70.2557	6.86406	NJ7G_0614	NJ7G_RS02605
chr	-	493387	493484	VNG0647G||oxidoreductase	VNG_RS02560	aTSS_388	492509	494068	1559	62.5401	HVO_0987	HVO_RS09430	TSS_041962	897676	-	NADH dehydrogenase-like complex subunit M	896613	898142	1529	69.5226	6.98247	NJ7G_3755	NJ7G_RS15775
chr	-	1218095	1218195	VNG1637G||halocyanin	VNG_RS06345	aTSS_907	1217584	1218441	857	71.2952	HVO_2150	HVO_RS15035	TSS_022970	2013662	+	halocyanin	2013419	2014540	1121	78.3229	7.02771
chr	+	644256	644388	VNG0849C||hypothetical protein	VNG_RS03325	aTSS_481	643071	644420	1349	12.1572	HVO_1625	HVO_RS12505	TSS_017346	1492816	+	hypothetical protein	1491229	1493193	1964	19.1955	7.03837	NJ7G_3010	NJ7G_RS12635
chr	+	1986141	1986188	VNG2650G||homoserine dehydrogenase	VNG_RS10390	aTSS_1483	1986133	1987086	953	99.1605	HVO_0601	HVO_RS07590	TSS_037966	532451	-	homoserine dehydrogenase	531576	532526	950	92.1053	7.05528	NJ7G_2409	NJ7G_RS10055
chr	-	628076	628134	VNG0829G||dimethylsulfoxide reductase	VNG_RS03250	aTSS_469	627445	629958	2513	27.4174	HVO_0935	HVO_RS09175	TSS_041414	848115	-	formate dehydrogenase subunit alpha	847700	849742	2042	20.3232	7.09422	NJ7G_4126	NJ7G_RS17350
chr	-	817411	817511	VNG1068G||oligosaccharyl transferase, archaeosortase A system-associated	VNG_RS04165	aTSS_641	815317	818580	3263	67.2387	HVO_1530	HVO_RS12050	TSS_047497	1397635	-	oligosaccharyltransferase AglB	1395734	1398898	3164	60.0822	7.15656	NJ7G_1722	NJ7G_RS07315
chr	-	1456611	1456861	VNG1972G||anaerobic glycerol-3-phosphate dehydrogenase subunit C	VNG_RS07645	aTSS_1062	1455893	1457290	1397	69.2913	HVO_1540	HVO_RS12095	TSS_047604	1409006	-	glycerol-3-phosphate dehydrogenase subunit C	1408197	1409507	1310	61.7557	7.53561	NJ7G_1717	NJ7G_RS07300
chr	+	252428	252521	VNG0321G||SPFH/Band 7/PHB domain protein	VNG_RS01275	aTSS_243	251940	253118	1178	58.5739	HVO_0801	HVO_RS08545	TSS_008594	721191	+	stomatin-prohibitin-like protein	720565	721839	1274	50.8634	7.71043	NJ7G_3375	NJ7G_RS14150
chr	+	1910129	1910229	VNG2547G||valine--tRNA ligase	VNG_RS09965	aTSS_1415	1908841	1911486	2645	51.3043	HVO_2945	HVO_RS18945	TSS_031281	2776822	+	valyl-tRNA synthetase	2775763	2778375	2612	59.4564	8.15201	NJ7G_2479	NJ7G_RS10350
chr	-	90008	90027	VNG0107G||restriction endonuclease subunit S	VNG_RS00420	aTSS_121	89160	90587	1427	60.7568	HVO_2271	HVO_RS20265	TSS_055654	2131225	-	type I restriction-modification system specificity subunit	2130371	2131603	1232	69.3182	8.56135
chr	-	813459	813551	VNG1066C||glycosyl transferase	VNG_RS04155	aTSS_635	813372	814280	908	19.7137	HVO_1528	HVO_RS12040	TSS_047452	1393869	-	glycosyltransferase AglI	1393780	1394667	887	10.0338	9.67983	NJ7G_1730	NJ7G_RS07335
