# Supplementary material for: The Primary Antisense Transcriptome of Halobacterium salinarum NRC-1
Source: Genes (Basel). 2019 Apr 5;10(4):280. doi: 10.3390/genes10040280 (PMC6523106; doi:10.3390/genes10040280)
Supplement: Supplementary file 1 [file genes-10-00280-s001.zip › Table S14_asRNAs_diff_express_oxidative_stress_Hvolcanii.xls]

## Sheet: D.E. asRNA FDR<0.05 H. volcanii
sRNA_ID	log2FoldChange	Std-error	pvalue	FDR	H. volcanii locus	diff expression	H. salinarum locus
STRG.1554.1	-1.70009	0.24544	4.30757e-12	4.09052e-11	HVO_RS04720	down	VNG_RS09460
STRG.4474.1	-1.10772	0.119578	1.97666e-20	4.40256e-19	HVO_RS17370	down	VNG_RS07090
STRG.4036.1	-1.04907	0.185649	1.5966e-08	9.49436e-08	HVO_RS20265	down	VNG_RS00420
STRG.3770.1	-1.03998	0.161461	1.1867e-10	9.88916e-10	HVO_RS14695	down	VNG_RS05755
STRG.2594.1	1.08538	0.155875	3.32728e-12	3.18431e-11	HVO_RS09425	up	VNG_RS02555
STRG.4285.1	1.1062	0.189114	4.93419e-09	3.28499e-08	HVO_RS16520	up	VNG_RS06370
STRG.2013.1	1.22288	0.192957	2.33397e-10	1.8687e-09	HVO_RS06890	up	VNG_RS08110
STRG.3759.1	1.28037	0.113663	1.96218e-29	8.58455e-28	HVO_RS14660	up	VNG_RS10505
STRG.2854.1	1.30365	0.169487	1.45107e-14	1.67694e-13	HVO_RS10605	up	VNG_RS01015
STRG.2539.1	1.30573	0.417378	0.00175757	0.00451368	HVO_RS09175	up	VNG_RS03250
STRG.4178.1	1.30651	0.228265	1.0425e-08	6.48256e-08	HVO_RS16160	up	VNG_RS06465
STRG.1907.1	1.34067	0.15817	2.32813e-17	3.9068e-16	HVO_RS06380	up	VNG_RS10445
STRG.2852.1	1.44291	0.229419	3.18647e-10	2.51834e-09	HVO_RS10605	up	VNG_RS01015
STRG.3138.4	1.49292	0.176877	3.1619e-17	5.03029e-16	HVO_RS11830	up	VNG_RS06960
STRG.2853.1	1.65157	0.352409	2.77919e-06	1.16593e-05	HVO_RS10605	up	VNG_RS01015
STRG.2379.1	1.77756	0.159266	6.33383e-29	2.58631e-27	HVO_RS08455	up	VNG_RS01200
STRG.1912.1	1.80958	0.142654	7.15094e-37	4.61047e-35	HVO_RS06390	up	VNG_RS10435
STRG.4700.1	2.33565	0.211903	2.98485e-28	1.1795e-26	HVO_RS18385	up	VNG_RS00205
STRG.4093.1	2.69743	0.320839	4.19182e-17	6.49998e-16	HVO_RS15780	up	VNG_RS06860
